# Supplementary material for: Transcriptomic Analysis of High Fat Diet Fed Mouse Brain Cortex
Source: Front Genet. 2019 Feb 19;10:83. doi: 10.3389/fgene.2019.00083 (PMC6389608; doi:10.3389/fgene.2019.00083)
Supplement: TABLE S1 — List of protein-coding genes with their average expression level and fold change between the cortex from normal and high fat diet fed mice. Only those mRNAs with expression level higher than thresholds in both STAR-cuffnorm and Salmon-edgeR pipelines were selected. In STAR-cuffnorm, the mRNAs with average Fragments Per Kilobase of transcript per Million mapped reads (FPKM) value higher than 1 and without FPKM value of 0 in any samples were selected. In Salmon-edgeR, the mRNAs with log value of Counts Per Million (CPM) higher than 0 were selected. For the selection of mRNAs with significant expression change, the mRNAs changed more than 50% in its expression level and P-value less than 0.005 were selected in STAR-cuffnorm pipeline. For Salmon-edgeR pipeline, the mRNAs changed more than 50% in its expression level and top 5% mRNAs based on its P-value were selected. The mRNAs selected in both pipelines were combined for the following analysis. [file Table_1.XLSX]

## Sheet: mRNA_list
Supplementary Table S1		STAR-Cuffnorm				Salmon-EdgeR
Gene ID	Gene Name	Normal Average FPKM	High fat diet Average FPKM	Log2(Fold change)	T-test	log2(Fold change)	logCPM	P-value	Selected
ENSMUSG00000029641.8	Rasl11a	5.02979	1.77781	-1.5004	7.59935e-07	-1.56023	1.42721	5.53095e-21	Y
ENSMUSG00000049336.16	Tenm2	13.5609	31.1656	1.20051	2.71909e-06	1.09007	7.35916	1.85382e-42	Y
ENSMUSG00000047907.11	Tshz2	13.828	39.5458	1.51593	3.33994e-06	1.40829	6.48281	6.0825e-51	Y
ENSMUSG00000045573.9	Penk	108.948	11.1623	-3.28693	5.35778e-06	-3.40146	5.95952	7.07374e-84	Y
ENSMUSG00000020178.6	Adora2a	9.43519	0.443731	-4.41029	8.58056e-06	-4.55871	3.31825	4.62189e-64	Y
ENSMUSG00000047139.9	Cd24a	6.91526	2.65722	-1.37986	9.47366e-06	-0.992127	2.85947	4.42536e-15	Y
ENSMUSG00000063600.14	Egfem1	4.8576	10.4873	1.11032	1.16248e-05	0.892153	4.04771	6.71231e-17	Y
ENSMUSG00000038370.6	Pcp4l1	49.1586	23.7167	-1.05154	1.33746e-05	-1.15879	5.30117	2.48573e-36	Y
ENSMUSG00000007817.14	Zmiz1	6.2929	13.0054	1.04731	1.48989e-05	0.9054	5.74902	7.92596e-25	Y
ENSMUSG00000041592.16	Sdk2	3.006	6.91946	1.20281	1.72809e-05	1.0504	5.54127	1.84091e-26	Y
ENSMUSG00000032420.8	Nt5e	2.4357	1.1622	-1.06748	1.99916e-05	-0.855403	2.77274	2.74754e-11	Y
ENSMUSG00000026414.13	Tnnt2	2.24634	5.51317	1.29531	2.30416e-05	1.27155	1.78267	1.64996e-15	Y
ENSMUSG00000026837.15	Col5a1	3.70443	9.82579	1.40732	2.66871e-05	1.27119	5.44212	1.14805e-34	Y
ENSMUSG00000090291.2	Lrrc10b	14.7636	1.23809	-3.57585	3.32919e-05	-3.04046	3.67811	3.5356e-52	Y
ENSMUSG00000090223.1	Pcp4	504.876	184.103	-1.45541	3.51557e-05	-1.54508	6.81054	1.52419e-41	Y
ENSMUSG00000061762.12	Tac1	25.803	7.28027	-1.82547	3.52535e-05	-1.93325	3.42538	6.75725e-36	Y
ENSMUSG00000017491.9	Rarb	8.1611	2.60418	-1.64793	3.70675e-05	-2.2179	3.3504	1.1486e-30	Y
ENSMUSG00000032259.8	Drd2	6.90774	0.442799	-3.96349	4.61384e-05	-4.10782	2.80805	1.38692e-45	Y
ENSMUSG00000020599.13	Rgs9	23.0795	5.19069	-2.15261	4.80618e-05	-2.13647	4.88514	3.87973e-38	Y
ENSMUSG00000041828.15	Abca8a	1.04538	2.15458	1.04338	5.022e-05	0.975135	2.9172	2.36728e-15	Y
ENSMUSG00000071234.3	Syndig1l	7.2433	1.06395	-2.76721	6.00707e-05	-2.85379	2.87958	1.52506e-32	Y
ENSMUSG00000039629.14	Strip2	12.5364	4.42775	-1.50148	7.85412e-05	-1.48969	5.16082	6.55461e-30	Y
ENSMUSG00000024517.16	Grp	6.36606	14.7198	1.20928	8.1528e-05	1.10719	2.59064	3.50133e-15	Y
ENSMUSG00000055639.16	Dach1	2.74748	0.754042	-1.86539	8.22907e-05	-1.97389	2.79224	1.87628e-25	Y
ENSMUSG00000066687.5	Zbtb16	12.883	27.8059	1.10992	0.000129989	0.970403	5.72911	1.13096e-17	Y
ENSMUSG00000025427.14	Rnf165	2.20217	4.44094	1.01194	0.000168688	0.911624	3.98203	8.92292e-16	Y
ENSMUSG00000045648.15	Vwc2l	3.50093	7.04776	1.00943	0.000175993	0.921364	4.00915	2.60799e-14	Y
ENSMUSG00000022519.14	Srl	3.20568	1.52597	-1.07091	0.000183518	-1.09615	2.87548	7.46845e-16	Y
ENSMUSG00000068696.6	Gpr88	32.8128	10.2894	-1.6731	0.000200866	-1.70788	5.83517	1.48775e-26	Y
ENSMUSG00000046922.7	Gpr6	5.83587	1.77554	-1.71669	0.000205352	-1.78239	2.31158	5.64631e-18	Y
ENSMUSG00000061718.12	Ppp1r1b	90.1719	27.3661	-1.72029	0.00022104	-1.81419	6.15947	5.60566e-28	Y
ENSMUSG00000090015.8	AC123679.2	10.9025	0.259385	-5.39342	0.000226657	-5.05982	3.39613	8.51136e-63	Y
ENSMUSG00000022176.11	Rem2	5.08101	2.07031	-1.29527	0.000236367	-1.3599	2.31815	4.0149e-16	Y
ENSMUSG00000000214.11	Th	3.82714	0.507138	-2.91582	0.000248578	-2.97587	1.78673	6.2071e-24	Y
ENSMUSG00000021250.13	Fos	21.6059	9.24432	-1.22479	0.000258961	-1.29406	4.57465	5.65313e-20	Y
ENSMUSG00000021478.6	Drd	13.6122	4.07189	-1.74113	0.00031131	-1.83312	4.58408	2.67309e-24	Y
ENSMUSG00000005148.8	Klf5	1.90526	4.38195	1.20159	0.000324861	1.10757	2.93356	8.54045e-14	Y
ENSMUSG00000048240.14	Gng7	25.3961	12.6568	-1.00469	0.000335639	-1.10783	5.53486	2.05332e-19	Y
ENSMUSG00000064125.14	Prr36	1.16012	3.63556	1.6479	0.000347746	1.13365	3.41852	5.39154e-15	Y
ENSMUSG00000020889.11	Nr1d1	11.9729	25.3285	1.081	0.000356082	0.894753	5.27059	2.30426e-13	Y
ENSMUSG00000033007.15	Asic4	8.22627	3.9272	-1.06674	0.000375459	-1.17059	3.5133	7.57504e-18	Y
ENSMUSG00000045912.9	C2cd4c	2.97511	6.27035	1.0756	0.000426162	0.954282	3.73058	1.07737e-11	Y
ENSMUSG00000030351.5	Tspan11	1.9129	0.888155	-1.10688	0.000443026	-1.18196	2.481	2.12475e-13	Y
ENSMUSG00000026278.14	Bok	24.84	12.2721	-1.01729	0.000448917	-1.03483	4.27549	1.48157e-17	Y
ENSMUSG00000004263.15	Atn1	3.90629	9.05658	1.21317	0.00046064	1.19662	4.0848	9.91179e-21	Y
ENSMUSG00000020892.10	Aloxe3	0.847496	1.8909	1.15779	0.000461768	0.979107	1.8605	6.98531e-08	Y
ENSMUSG00000045534.4	Kcna5	1.80899	0.821631	-1.13862	0.000468369	-1.2744	1.53025	5.38031e-13	Y
ENSMUSG00000026463.17	Atp2b4	24.5964	56.9266	1.21065	0.000548984	1.08975	7.75811	3.04705e-14	Y
ENSMUSG00000039954.8	Stk32a	2.26222	0.630713	-1.84268	0.000558245	-1.7518	2.28601	7.5982e-14	Y
ENSMUSG00000021108.18	Prkch	4.3079	1.51007	-1.51237	0.000559467	-1.59441	2.92867	3.82145e-17	Y
ENSMUSG00000027849.18	Syt6	7.75945	3.73472	-1.05496	0.000561317	-1.15017	4.16004	7.65209e-18	Y
ENSMUSG00000089922.2	RP24-490H13.2	1.46303	2.93947	1.0066	0.000582459	0.867348	2.68407	9.33893e-09	Y
ENSMUSG00000023927.15	Satb1	25.8411	52.8464	1.03214	0.000645628	0.931634	6.9947	2.48694e-13	Y
ENSMUSG00000046480.6	Scn4b	36.7781	9.31019	-1.98197	0.000646603	-2.08268	6.43322	1.34533e-18	Y
ENSMUSG00000036782.13	Klhl13	17.6676	7.33052	-1.26912	0.00069877	-1.36816	4.92226	1.77112e-20	Y
ENSMUSG00000021647.7	Cartpt	5.69322	2.3895	-1.25254	0.000713639	-1.32672	1.46165	2.84399e-10	Y
ENSMUSG00000039328.11	Rnf122	4.7676	1.78262	-1.41927	0.000798424	-1.52358	2.26029	1.69418e-12	Y
ENSMUSG00000074489.9	Bglap3	0.574866	6.35319	3.46618	0.000813445	2.67266	1.95121	1.37487e-16	Y
ENSMUSG00000032807.5	Alox12b	1.33968	3.12913	1.22388	0.000827903	1.13069	2.02579	4.53352e-10	Y
ENSMUSG00000030222.13	Rerg	4.1135	1.99147	-1.04653	0.000926873	-0.87819	2.11982	8.55736e-09	Y
ENSMUSG00000050505.7	Pcdh20	17.3136	8.23578	-1.07193	0.000929135	-1.17846	5.33375	6.11591e-17	Y
ENSMUSG00000023868.15	Pde10a	42.9571	18.7461	-1.19631	0.000935665	-1.26812	7.1035	7.35493e-19	Y
ENSMUSG00000015843.10	Rxrg	9.10442	1.8461	-2.30208	0.000946679	-2.40776	3.09357	2.61785e-20	Y
ENSMUSG00000048218.6	Amigo2	5.59523	2.66282	-1.07124	0.000993173	-1.16929	3.16712	5.65762e-13	Y
ENSMUSG00000058897.17	Col25a1	15.7535	8.24152	-0.934686	2.65273e-06	-1.04617	5.4432	1.54585e-40	Y
ENSMUSG00000029086.15	Prom1	7.74667	4.65013	-0.736305	2.76686e-06	-0.803116	4.18864	4.92015e-18	Y
ENSMUSG00000059824.12	Dbp	23.6301	45.1805	0.935078	3.56584e-06	0.826459	5.33361	1.4011e-25	Y
ENSMUSG00000034981.9	Parm1	9.56202	16.3247	0.771673	4.39714e-06	0.669215	5.56129	4.4472e-18	Y
ENSMUSG00000034640.9	Tiparp	9.07706	5.02037	-0.854431	7.48294e-06	-0.956422	4.47125	4.80949e-26	Y
ENSMUSG00000027895.9	Kcnc4	12.0078	22.4207	0.900862	7.73251e-06	0.790631	5.59155	8.53474e-23	Y
ENSMUSG00000029359.13	Tesc	30.6177	17.7449	-0.786961	9.87464e-06	-0.868341	4.23534	2.26342e-19	Y
ENSMUSG00000042216.13	Sgsm1	17.4903	30.8759	0.819925	1.7333e-05	0.623606	6.61959	2.95089e-14	Y
ENSMUSG00000078117.2	Gm16485	2.9513	5.53417	0.907015	1.88544e-05	0.748091	3.81235	4.30767e-14	Y
ENSMUSG00000032024.10	Clmp	8.06192	4.87217	-0.72656	2.18492e-05	-0.834014	4.29807	2.78816e-20	Y
ENSMUSG00000025475.17	Adgra1	13.3508	22.8312	0.774072	2.19449e-05	0.6493	5.99641	2.82989e-15	Y
ENSMUSG00000031367.15	Ap1s2	17.705	10.9378	-0.694835	2.55488e-05	-0.77627	4.49871	4.02051e-19	Y
ENSMUSG00000052229.5	Gpr17	14.216	9.28236	-0.614949	2.85074e-05	-0.722079	5.52623	2.94303e-20	Y
ENSMUSG00000032193.9	Ldlr	9.68893	6.25457	-0.631426	3.12046e-05	-0.705258	4.82541	2.324e-17	Y
ENSMUSG00000050711.7	Scg2	138.382	82.65	-0.743569	3.18192e-05	-0.851811	7.56276	1.23804e-26	Y
ENSMUSG00000015944.9	Gatsl2	11.8973	19.355	0.70207	4.31379e-05	0.58882	6.43093	2.32756e-13	Y
ENSMUSG00000028876.7	Epha10	2.13959	3.96654	0.890551	4.51694e-05	0.590694	2.93078	1.49313e-07	Y
ENSMUSG00000030199.16	Etv6	3.38457	5.64187	0.737199	4.8323e-05	0.643405	4.31837	4.65979e-12	Y
ENSMUSG00000039706.11	Ldb2	16.6847	27.8512	0.739218	5.79658e-05	0.625486	5.22681	3.38376e-12	Y
ENSMUSG00000035686.8	Thrsp	16.6136	10.0801	-0.720857	6.49301e-05	-0.799134	3.55705	6.60145e-13	Y
ENSMUSG00000042473.8	Tbc1d8b	2.11118	1.24964	-0.756538	6.80315e-05	-0.841067	2.77054	1.30828e-12	Y
ENSMUSG00000052613.16	Pcdh15	4.85522	8.5273	0.81255	6.91836e-05	0.747431	5.09043	1.21124e-13	Y
ENSMUSG00000031538.6	Plat	22.3934	13.1921	-0.763403	7.33179e-05	-0.833588	5.08865	5.72286e-20	Y
ENSMUSG00000025578.9	Cbx8	4.26079	2.57061	-0.729011	7.52265e-05	-0.811775	3.22762	1.33178e-11	Y
ENSMUSG00000068798.10	Rap1a	16.607	10.7829	-0.623035	7.76061e-05	-0.764401	4.86941	2.47618e-21	Y
ENSMUSG00000051000.17	Fam160a1	1.40327	2.79359	0.99332	7.76809e-05	0.897732	2.8993	2.8119e-13	Y
ENSMUSG00000001663.10	Gstt1	6.2355	10.3997	0.737962	7.8612e-05	0.700391	2.61668	1.44921e-08	Y
ENSMUSG00000024524.16	Gnal	38.4784	25.6511	-0.585028	8.11946e-05	-0.667449	7.03197	4.86947e-18	Y
ENSMUSG00000037031.10	Tspan15	4.98707	3.02845	-0.71961	9.52081e-05	-0.744654	3.64812	4.52935e-12	Y
ENSMUSG00000002477.4	Snrpd1	39.8799	26.2124	-0.605417	9.84287e-05	-0.673486	4.16087	1.66008e-13	Y
ENSMUSG00000053693.16	Mast1	9.74785	16.5939	0.767497	0.000107124	0.654422	5.69673	1.94543e-13	Y
ENSMUSG00000022577.17	Ly6h	86.0984	140.807	0.709664	0.000107181	0.591165	6.28913	4.66727e-13	Y
ENSMUSG00000028545.13	Bend5	4.08498	7.25979	0.829598	0.000108143	0.736559	3.13758	2.17807e-10	Y
ENSMUSG00000038608.15	Dock10	12.3722	7.89778	-0.647582	0.000112947	-0.750619	6.04755	5.34841e-19	Y
ENSMUSG00000052374.15	Actn2	4.77047	2.40677	-0.987035	0.000115484	-0.717444	3.54431	7.66626e-12	Y
ENSMUSG00000030657.11	Xylt1	5.99177	9.83697	0.715232	0.000127998	0.618229	5.77461	3.48634e-13	Y
ENSMUSG00000031438.11	Rnf128	7.33037	4.49635	-0.705133	0.00013303	-0.781187	3.57945	9.60818e-13	Y
ENSMUSG00000028333.10	Anp32b	10.5687	6.92189	-0.610564	0.000157064	-0.646742	3.71858	1.76851e-10	Y
ENSMUSG00000025876.15	Unc5a	15.7524	27.6709	0.812792	0.000161909	0.685267	5.96212	1.24185e-12	Y
ENSMUSG00000032702.16	Kank1	7.50606	4.92687	-0.607386	0.000175681	-0.732491	4.75541	1.65603e-14	Y
ENSMUSG00000048154.17	Kmt2d	5.05322	8.91441	0.818935	0.000182739	0.69257	6.81933	1.98175e-13	Y
ENSMUSG00000028957.12	Per3	5.57069	9.25778	0.73281	0.000184276	0.653543	5.34552	1.45636e-13	Y
ENSMUSG00000034891.13	Sncb	89.9539	154.26	0.778107	0.000189826	0.66065	6.85613	4.51996e-14	Y
ENSMUSG00000050248.11	Evc2	3.96396	6.60749	0.737161	0.000200038	0.604335	4.04164	1.15617e-08	Y
ENSMUSG00000029478.16	Ncor2	7.08712	12.1888	0.782279	0.000213511	0.659916	6.19155	7.198e-12	Y
ENSMUSG00000053293.9	Pom121	4.25679	7.59634	0.83554	0.000213778	0.755749	4.71184	8.33843e-12	Y
ENSMUSG00000045441.5	Gprin3	6.93411	4.18376	-0.72891	0.000218159	-0.807414	5.17119	4.43074e-16	Y
ENSMUSG00000026879.14	Gsn	52.418	27.1464	-0.949303	0.000223836	-1.04988	6.28391	7.05716e-22	Y
ENSMUSG00000021556.12	Golm1	11.365	7.32982	-0.632748	0.000224977	-0.750265	4.73208	3.85045e-17	Y
ENSMUSG00000027966.20	Col11a1	2.43968	1.31021	-0.896888	0.000225138	-1.01547	3.58328	3.24628e-18	Y
ENSMUSG00000042724.8	Map3k9	11.292	18.394	0.703933	0.000228956	0.617129	5.48358	1.61023e-11	Y
ENSMUSG00000038248.8	Sobp	7.60799	13.8439	0.863663	0.000242271	0.752611	5.33714	6.55264e-14	Y
ENSMUSG00000078816.9	Prkcg	43.1485	73.4902	0.76824	0.000252325	0.667386	7.06475	2.78363e-12	Y
ENSMUSG00000038384.16	Setd1b	1.78656	3.38656	0.922635	0.000268096	0.792572	3.99521	5.89666e-13	Y
ENSMUSG00000001911.16	Nfix	28.1495	52.5075	0.899414	0.000284835	0.765649	6.58533	1.53763e-15	Y
ENSMUSG00000040490.4	Lrfn2	6.67891	10.8617	0.701565	0.000287664	0.595207	4.33255	2.89768e-09	Y
ENSMUSG00000000792.2	Slc5a5	4.04499	8.05129	0.993086	0.000293182	0.836047	3.72539	4.18333e-13	Y
ENSMUSG00000022231.10	Sema5a	6.67448	3.88194	-0.781875	0.0002993	-0.869442	5.47376	2.35399e-17	Y
ENSMUSG00000020723.3	Cacng4	6.1175	3.78536	-0.692513	0.000308669	-0.715918	3.72401	5.30052e-10	Y
ENSMUSG00000046574.8	Prr12	2.8348	5.6177	0.986732	0.000323034	0.861087	4.52142	7.71942e-13	Y
ENSMUSG00000038936.13	Sccpdh	39.6773	25.1513	-0.657682	0.000334941	-0.754782	5.50124	1.22941e-15	Y
ENSMUSG00000022840.8	Adcy5	36.8211	22.805	-0.691185	0.000335432	-0.798916	7.311	2.77624e-18	Y
ENSMUSG00000052026.7	Slc6a7	15.6194	24.6908	0.660629	0.000342521	0.586679	5.76427	2.53205e-10	Y
ENSMUSG00000027669.14	Gnb4	13.6411	8.07159	-0.757035	0.000343045	-0.737507	5.09719	4.96498e-16	Y
ENSMUSG00000022436.16	Sh3bp1	3.37012	5.86769	0.799994	0.000345947	0.738473	3.14512	5.98438e-09	Y
ENSMUSG00000017978.18	Cadps2	42.9997	28.1378	-0.61182	0.000357135	-0.675733	6.92804	2.14428e-14	Y
ENSMUSG00000031026.15	Trim66	4.50463	7.25302	0.687171	0.000357888	0.603237	5.24537	2.49036e-10	Y
ENSMUSG00000056749.7	Nfil3	8.98895	5.12597	-0.810327	0.000362254	-0.917228	3.35588	7.18671e-15	Y
ENSMUSG00000046613.18	Vwa5b2	5.90684	10.07	0.769611	0.000366794	0.635117	4.96953	4.65146e-09	Y
ENSMUSG00000047787.7	Flrt1	6.49036	10.6618	0.71608	0.000374188	0.610483	5.30946	1.1213e-10	Y
ENSMUSG00000032135.15	Mcam	11.2451	6.03259	-0.898441	0.000377055	-0.979923	4.33218	4.51973e-16	Y
ENSMUSG00000031870.16	Pgr	4.21905	7.27778	0.786579	0.000390204	0.641366	5.21593	6.85257e-10	Y
ENSMUSG00000072825.11	Cep170b	40.678	67.4093	0.728698	0.000411008	0.610672	7.96295	1.40116e-10	Y
ENSMUSG00000037989.15	Wnk2	13.4615	21.9634	0.706265	0.000421893	0.601307	6.64535	4.29392e-11	Y
ENSMUSG00000056493.9	Foxk1	4.13391	7.02904	0.765823	0.000422045	0.615758	5.0229	5.50879e-08	Y
ENSMUSG00000020052.9	Ascl1	0.786971	1.5044	0.934811	0.000428901	0.902021	1.4265	3.27318e-08	Y
ENSMUSG00000042804.13	Gpr153	8.57907	4.73637	-0.857041	0.000441335	-0.953628	4.25234	7.67452e-16	Y
ENSMUSG00000036095.11	Dgkb	52.6612	33.5078	-0.652244	0.000454427	-0.701228	7.26783	1.11785e-15	Y
ENSMUSG00000055409.14	Nell1	27.7216	17.8619	-0.634126	0.000475004	-0.716223	5.49272	3.27764e-16	Y
ENSMUSG00000006958.13	Chrd	7.83512	12.8532	0.714095	0.000484939	0.609753	5.06019	2.43799e-10	Y
ENSMUSG00000051111.16	Sv2c	7.87348	4.39288	-0.841835	0.000500236	-0.89142	5.11518	1.98068e-15	Y
ENSMUSG00000040543.16	Pitpnm3	9.79955	16.1021	0.716461	0.000504846	0.59368	6.13068	3.02001e-10	Y
ENSMUSG00000029054.8	Gabrd	42.2072	27.3904	-0.623818	0.000533965	-0.738515	5.72103	3.16215e-14	Y
ENSMUSG00000000282.12	Mnt	3.9309	6.5218	0.730412	0.000540468	0.605331	4.19956	6.53612e-08	Y
ENSMUSG00000030592.18	Ryr1	2.16664	1.33166	-0.702235	0.000548509	-0.744341	4.54936	4.55369e-14	Y
ENSMUSG00000038256.15	Bcl9	2.87332	5.26707	0.874284	0.000561632	0.756457	4.22682	2.05973e-10	Y
ENSMUSG00000022893.14	Adamts1	5.22693	3.33175	-0.649687	0.000576236	-0.735885	4.02042	1.476e-11	Y
ENSMUSG00000000861.15	Bcl11a	13.8997	26.5349	0.932837	0.000587945	0.805155	5.52848	3.22547e-10	Y
ENSMUSG00000041771.13	Slc24a4	6.73433	11.5739	0.781269	0.000592358	0.646691	4.55022	1.12341e-10	Y
ENSMUSG00000061298.14	Agbl4	7.26919	11.9784	0.720562	0.000602746	0.746584	3.87463	9.19146e-13	Y
ENSMUSG00000021366.8	Hivep1	12.4585	21.1958	0.766645	0.000603437	0.663734	6.78538	1.33821e-10	Y
ENSMUSG00000024002.17	Brd4	5.76244	9.87307	0.776818	0.000675637	0.655779	5.19044	1.90904e-09	Y
ENSMUSG00000026072.12	Il1r1	1.4124	0.748587	-0.915907	0.000693516	-1.02069	2.11673	7.80515e-10	Y
ENSMUSG00000042631.7	Xkr7	2.34902	1.29643	-0.857514	0.000696861	-0.910422	1.96365	6.61938e-08	Y
ENSMUSG00000039741.15	Bahcc1	1.45859	2.51813	0.787785	0.000707944	0.69233	4.08262	1.24212e-08	Y
ENSMUSG00000022180.7	Slc7a8	8.699	14.2032	0.707292	0.000713065	0.592883	5.21838	7.02891e-09	Y
ENSMUSG00000062044.15	Lmtk3	19.9959	34.5976	0.790964	0.000713281	0.671693	6.68052	1.35622e-10	Y
ENSMUSG00000068740.13	Celsr2	21.0412	34.052	0.69452	0.000718221	0.59097	7.82683	2.91626e-09	Y
ENSMUSG00000074607.11	Tox2	2.04074	3.70891	0.861907	0.000724043	0.795442	2.22287	8.95725e-08	Y
ENSMUSG00000074736.10	Syndig1	28.3474	17.9273	-0.661055	0.000742902	-0.757536	5.01502	5.67327e-15	Y
ENSMUSG00000041272.11	Tox	3.26671	6.11161	0.903714	0.00075383	0.813828	3.82246	5.5108e-09	Y
ENSMUSG00000055805.15	Fmnl1	12.6998	22.9393	0.853018	0.000782679	0.674653	5.72627	1.26926e-09	Y
ENSMUSG00000032589.14	Bsn	29.8498	57.9697	0.957578	0.000785729	0.849399	9.03491	1.10436e-11	Y
ENSMUSG00000022489.6	Pde1b	73.5331	42.8353	-0.779593	0.000817834	-0.874982	7.17163	5.08538e-16	Y
ENSMUSG00000032698.15	Lmo2	8.64969	5.57571	-0.633495	0.000836709	-0.724175	3.01717	4.83104e-08	Y
ENSMUSG00000060924.15	Csmd1	12.1624	19.6985	0.695661	0.000846765	0.616623	7.56475	1.26156e-09	Y
ENSMUSG00000044499.11	Hs3st5	3.35559	1.99817	-0.74789	0.000847984	-0.766105	2.30371	2.00681e-07	Y
ENSMUSG00000027330.16	Cdc25b	3.24576	5.74601	0.824004	0.000885204	0.749955	3.49975	4.31706e-10	Y
ENSMUSG00000013921.15	Clip3	40.1794	67.5131	0.748711	0.000897264	0.624309	7.12049	3.33228e-09	Y
ENSMUSG00000024486.5	Hbegf	6.2368	3.95419	-0.657422	0.00092221	-0.755025	3.16498	1.78436e-08	Y
ENSMUSG00000053550.13	Shisa7	9.89489	16.5693	0.743757	0.000933258	0.634531	5.71186	2.37409e-09	Y
ENSMUSG00000029999.14	Tgfa	8.49754	5.18171	-0.713616	0.000966757	-0.811853	4.51882	3.28398e-12	Y
ENSMUSG00000021217.7	Tshz3	6.11911	13.1476	1.1034	0.00102513	0.995093	5.1576	1.05188e-11	Y
ENSMUSG00000053279.7	Aldh1a1	42.3509	12.5851	-1.75068	0.00102881	-1.85118	5.39544	2.74507e-18	Y
ENSMUSG00000026479.13	Lamc2	3.35115	7.18091	1.09951	0.0010585	1.02982	4.38649	9.9778e-13	Y
ENSMUSG00000057440.7	Mpp7	2.45327	0.955942	-1.35971	0.00121154	-1.31239	3.03141	6.98424e-12	Y
ENSMUSG00000021743.6	Fezf2	7.75555	17.9527	1.2109	0.00129333	1.11693	4.38915	1.73748e-11	Y
ENSMUSG00000020428.13	Gabra6	30.54	0.123488	-7.95019	0.00130424	-8.0925	4.82344	3.77617e-17	Y
ENSMUSG00000034472.13	Rasd2	38.0281	18.9885	-1.00194	0.0013326	-1.06116	5.90651	2.64477e-14	Y
ENSMUSG00000025255.18	Zfhx4	2.26568	1.03372	-1.1321	0.00136559	-1.24331	4.03101	1.57773e-14	Y
ENSMUSG00000070564.15	Ntn5	1.65647	4.51912	1.44793	0.00151539	1.39297	2.02977	8.32101e-11	Y
ENSMUSG00000034009.14	Rxfp1	3.61403	8.27432	1.19503	0.00154731	1.06702	4.73148	4.48678e-12	Y
ENSMUSG00000055214.15	Pld5	5.03853	0.809518	-2.63787	0.00155577	-2.51559	2.69746	2.39278e-13	Y
ENSMUSG00000032854.12	Ugt8a	31.766	15.1708	-1.06619	0.00158839	-1.17092	6.04739	3.98594e-15	Y
ENSMUSG00000038775.14	Vill	1.58225	4.8891	1.62759	0.00159525	1.43991	2.90764	1.2405e-14	Y
ENSMUSG00000034227.7	Foxj1	4.2607	1.68557	-1.33785	0.00172574	-1.4597	2.58937	3.69338e-12	Y
ENSMUSG00000051920.7	Rspo2	3.84177	8.11051	1.07802	0.00177143	1.09723	3.79286	2.14927e-11	Y
ENSMUSG00000027568.9	Ntsr1	1.1248	2.36537	1.07239	0.00191028	0.986132	2.33101	1.84585e-08	Y
ENSMUSG00000035486.14	Plk5	9.2004	4.47936	-1.0384	0.00198551	-1.15532	3.52297	7.30651e-12	Y
ENSMUSG00000002831.13	Plin4	0.856113	2.76721	1.69256	0.0020499	1.1497	3.93327	1.89987e-08	Y
ENSMUSG00000044681.19	Cnpy1	16.0484	0.129616	-6.95204	0.00229894	-7.08674	3.95518	5.65639e-15	Y
ENSMUSG00000020160.18	Meis1	3.9834	0.911014	-2.12846	0.00255692	-2.07697	2.82483	1.09957e-11	Y
ENSMUSG00000019874.11	Fabp7	42.5524	16.5763	-1.36012	0.00282116	-1.46544	3.90057	7.72357e-13	Y
ENSMUSG00000003573.15	Homer3	15.4992	2.67742	-2.53328	0.00284074	-2.72439	3.98892	1.60317e-13	Y
ENSMUSG00000027833.16	Shox2	2.47483	0.0935147	-4.72599	0.00284961	-4.92141	1.47978	2.34617e-12	Y
ENSMUSG00000096883.2	Shisa8	2.09509	0.806144	-1.3779	0.00313168	-1.41777	1.69046	1.76288e-10	Y
ENSMUSG00000033730.4	Egr3	15.0132	30.1383	1.00537	0.00331292	0.906107	5.9161	9.90155e-08	Y
ENSMUSG00000040380.14	Cbln3	26.8801	0.315118	-6.4145	0.00333299	-5.44067	5.52275	7.32615e-13	Y
ENSMUSG00000020732.13	Rab37	2.98156	0.689052	-2.11338	0.00371871	-2.20974	1.7317	4.94352e-11	Y
ENSMUSG00000030111.9	A2m	4.20252	0.50537	-3.05584	0.00381284	-3.21051	3.09504	1.728e-13	Y
ENSMUSG00000029084.5	Cd38	2.06909	0.666256	-1.63485	0.00396598	-1.53742	1.97146	6.41808e-09	Y
ENSMUSG00000021221.15	Dpf3	4.77906	1.50848	-1.66363	0.00410289	-1.60281	2.20735	4.49101e-09	Y
ENSMUSG00000022377.16	Asap1	21.7809	34.183	0.65022	0.00101573	0.596717	6.76654	3.99167e-09	Y
ENSMUSG00000039634.12	Zfp189	7.41828	4.78406	-0.63285	0.00102019	-0.740945	3.75043	2.14495e-11	Y
ENSMUSG00000042589.18	Cux2	17.3258	29.3322	0.759562	0.00102311	0.650481	6.72885	8.71705e-10	Y
ENSMUSG00000052301.14	Doc2a	9.70486	17.0965	0.816919	0.00105822	0.666402	4.83191	1.43204e-09	Y
ENSMUSG00000027375.14	Mal	146.211	77.1388	-0.922527	0.00106325	-1.0309	7.81318	2.95449e-16	Y
ENSMUSG00000044813.15	Shb	3.57245	2.26417	-0.657929	0.00107012	-0.716979	2.35452	1.9262e-07	Y
ENSMUSG00000036882.7	Arhgap33	8.90858	16.1083	0.854539	0.00108076	0.740978	5.46792	2.62815e-10	Y
ENSMUSG00000092329.1	AC114005.5	9.47058	5.49069	-0.786466	0.00108422	-0.682959	4.60144	2.12523e-09	Y
ENSMUSG00000026077.15	Npas2	6.55574	12.1626	0.891627	0.00109345	0.725542	5.07114	4.05504e-09	Y
ENSMUSG00000030411.16	Nova2	3.30888	6.31341	0.932078	0.00115971	0.820679	4.97996	9.58892e-11	Y
ENSMUSG00000076439.12	Mog	35.1695	18.2241	-0.948476	0.0012089	-1.00592	5.08158	2.70192e-15	Y
ENSMUSG00000021779.17	Thrb	15.3855	25.7281	0.741766	0.00126917	0.659321	5.95738	1.8581e-09	Y
ENSMUSG00000050912.15	Tmem123	5.52009	3.45504	-0.675989	0.00130345	-0.784047	3.27946	1.07951e-09	Y
ENSMUSG00000035934.16	Pknox2	10.9574	18.23	0.734418	0.00135026	0.648366	5.33384	1.56447e-08	Y
ENSMUSG00000026778.13	Prkcq	4.60524	2.69914	-0.770775	0.00143802	-0.86869	3.28179	4.60119e-10	Y
ENSMUSG00000038738.15	Shank1	16.037	27.993	0.803664	0.00144652	0.682858	6.97373	1.16774e-08	Y
ENSMUSG00000074923.10	Pak6	11.9653	23.706	0.986392	0.00146407	0.852966	5.83698	1.43989e-09	Y
ENSMUSG00000020774.9	Aspa	16.4718	9.79219	-0.750295	0.00150709	-0.774515	3.97006	2.6552e-09	Y
ENSMUSG00000001506.10	Col1a1	2.98785	1.77863	-0.748342	0.00153457	-0.84468	3.5046	2.59831e-12	Y
ENSMUSG00000038718.15	Pbx3	5.26275	2.93665	-0.841647	0.00154369	-0.939118	3.09532	6.12733e-10	Y
ENSMUSG00000063415.12	Cyp26b1	2.39908	1.30986	-0.87307	0.00160973	-1.14309	2.56575	2.60403e-09	Y
ENSMUSG00000035413.8	Tmem98	6.81703	4.27439	-0.673427	0.00163626	-0.779887	2.71042	3.39369e-08	Y
ENSMUSG00000022237.17	Ankrd33b	18.902	32.0152	0.76022	0.00175363	0.639314	6.85467	9.77896e-08	Y
ENSMUSG00000063430.9	Wscd2	18.1981	11.2877	-0.689039	0.00175946	-0.779604	5.58755	6.87857e-12	Y
ENSMUSG00000025404.15	R3hdm2	24.3253	42.2322	0.795884	0.00184377	0.676376	6.66582	5.20973e-08	Y
ENSMUSG00000021696.9	Elovl7	5.69019	3.51277	-0.695868	0.00194211	-0.712764	3.9514	3.56069e-09	Y
ENSMUSG00000050600.5	Zfp831	3.12184	5.75652	0.882799	0.00194239	0.77772	5.0591	2.26269e-09	Y
ENSMUSG00000026834.13	Acvr1c	8.71682	5.3271	-0.71045	0.00199434	-0.768772	5.33631	1.95225e-12	Y
ENSMUSG00000034998.18	Foxn2	7.36009	4.67578	-0.654516	0.00199914	-0.724734	4.59598	3.65299e-10	Y
ENSMUSG00000050822.11	Slc29a4	2.51962	1.30413	-0.950121	0.00200748	-1.05304	2.08565	1.97819e-09	Y
ENSMUSG00000000957.11	Mmp14	5.90044	3.29236	-0.841702	0.00201152	-0.890081	3.2506	1.38774e-09	Y
ENSMUSG00000027965.15	Olfm3	19.6319	10.3908	-0.917888	0.00201649	-1.02274	5.58473	6.41761e-14	Y
ENSMUSG00000054162.15	Spock3	54.8658	34.9727	-0.649678	0.0020489	-0.758936	6.42733	3.49018e-12	Y
ENSMUSG00000039976.4	Tbc1d16	12.4165	7.49678	-0.727918	0.00206068	-0.808654	5.4658	8.94998e-11	Y
ENSMUSG00000020846.6	Fam101b	5.18408	2.97466	-0.801365	0.00209286	-0.875398	3.43417	1.6951e-09	Y
ENSMUSG00000036617.16	Etl4	23.5916	39.6792	0.750114	0.00210386	0.65319	6.67356	1.14686e-07	Y
ENSMUSG00000032517.16	Mobp	630.339	329.313	-0.936667	0.00212238	-1.04472	7.60338	5.16608e-13	Y
ENSMUSG00000032766.9	Gng11	14.5632	8.75712	-0.733799	0.00217834	-0.841203	2.72972	1.2315e-08	Y
ENSMUSG00000029602.11	Rasal1	25.3427	43.8614	0.791383	0.00227858	0.677236	6.44285	2.72852e-08	Y
ENSMUSG00000037217.15	Syn1	38.0937	70.6719	0.891586	0.0023434	0.793085	7.06916	7.21007e-09	Y
ENSMUSG00000062352.13	Itgb1bp1	17.2549	11.4559	-0.590915	0.00236795	-0.593845	3.83231	1.5746e-07	Y
ENSMUSG00000024217.9	Snrpc	25.1847	16.2133	-0.635368	0.00238826	-0.709906	3.7159	9.80515e-10	Y
ENSMUSG00000045087.8	S1pr5	8.41148	5.2805	-0.671686	0.00247818	-0.705783	3.66921	2.05392e-07	Y
ENSMUSG00000055782.9	Abcd2	14.1843	9.35174	-0.600987	0.00248898	-0.679285	5.68229	3.39663e-10	Y
ENSMUSG00000032946.16	Rasgrp2	19.5323	11.6732	-0.742658	0.00249335	-0.804575	4.28061	4.59723e-10	Y
ENSMUSG00000022197.16	Pdzd2	5.73462	9.69132	0.756996	0.0024955	0.659459	6.05548	5.30281e-08	Y
ENSMUSG00000050854.9	Tmem125	5.86608	3.41738	-0.779503	0.00253481	-0.850328	2.67959	5.18414e-08	Y
ENSMUSG00000031425.15	Plp1	542.983	293.368	-0.888197	0.00254953	-0.99334	10.0012	9.75032e-13	Y
ENSMUSG00000030898.15	Cckbr	13.7095	26.0777	0.927641	0.00260324	0.835273	5.24356	1.01185e-08	Y
ENSMUSG00000027858.13	Tspan2	48.4343	26.0779	-0.893201	0.00263099	-0.985051	6.566	9.09292e-14	Y
ENSMUSG00000043448.13	Gjc2	6.29	3.38649	-0.893268	0.00264595	-0.989208	2.98743	1.56766e-09	Y
ENSMUSG00000059173.19	Pde1a	47.7479	76.8151	0.685953	0.00267487	0.614816	7.48417	9.738e-08	Y
ENSMUSG00000015568.16	Lpl	3.95694	2.22949	-0.827672	0.00272064	-0.764346	3.53598	7.69516e-08	Y
ENSMUSG00000033579.16	Fa2h	10.8188	5.84811	-0.887505	0.00275897	-0.962715	3.96153	5.11e-10	Y
ENSMUSG00000051985.12	Igfn1	1.91625	3.76148	0.973014	0.00276473	0.899604	4.41318	5.58448e-09	Y
ENSMUSG00000024190.6	Dusp1	15.2771	9.80502	-0.639776	0.00288004	-0.701577	4.2374	1.05916e-09	Y
ENSMUSG00000000247.11	Lhx2	11.5145	20.9426	0.862985	0.00295972	0.756341	4.82667	5.12491e-08	Y
ENSMUSG00000041598.7	Cdc42ep4	18.9312	11.2911	-0.745578	0.00305086	-0.84956	5.06958	5.46564e-11	Y
ENSMUSG00000021091.8	Serpina3n	5.27921	3.17022	-0.73574	0.00315685	-0.84958	2.6684	4.66658e-08	Y
ENSMUSG00000001334.9	Fndc5	36.1328	22.6568	-0.673368	0.0031886	-0.783064	5.89375	3.02418e-11	Y
ENSMUSG00000019055.15	Plod1	8.8713	5.48804	-0.692854	0.00322792	-0.79912	4.16238	5.10963e-08	Y
ENSMUSG00000031112.10	Stk26	2.06466	1.29318	-0.674978	0.00325686	-0.798113	2.32069	2.05096e-07	Y
ENSMUSG00000073988.13	Ttpa	2.01585	1.20343	-0.744233	0.00334626	-0.856912	1.89129	1.10873e-07	Y
ENSMUSG00000034413.14	Neurl1b	10.0388	17.1537	0.772936	0.00347394	0.642035	5.92755	1.37226e-07	Y
ENSMUSG00000048583.16	Igf2	12.2971	7.43781	-0.725373	0.00363781	-0.823242	4.68072	1.63878e-10	Y
ENSMUSG00000034098.14	Fstl5	11.1997	7.25417	-0.626583	0.00387004	-0.719542	4.74292	1.28159e-10	Y
ENSMUSG00000024411.9	Aqp4	41.609	22.0499	-0.916122	0.00391508	-1.02194	6.93129	8.25306e-12	Y
ENSMUSG00000013523.13	Bcas1	59.4763	32.8439	-0.856689	0.00392654	-0.932488	6.7618	9.23291e-11	Y
ENSMUSG00000037625.7	Cldn11	97.805	53.8009	-0.862278	0.00396864	-0.969165	6.63245	6.71721e-11	Y
ENSMUSG00000022122.15	Ednrb	19.1102	11.7235	-0.704936	0.00403106	-0.78739	5.50109	7.32086e-10	Y
ENSMUSG00000036634.15	Mag	113.354	61.7688	-0.875884	0.00403927	-0.97591	7.25283	1.33948e-10	Y
ENSMUSG00000037010.7	Apln	11.4862	7.42443	-0.629547	0.00414215	-0.743062	4.43892	1.41782e-08	Y
ENSMUSG00000026385.16	Dbi	239.518	149.509	-0.679899	0.00424808	-0.771857	5.97787	3.61135e-10	Y
ENSMUSG00000020121.15	Srgap1	2.22155	1.2554	-0.823427	0.00434429	-0.873083	3.46907	1.94651e-08	Y
ENSMUSG00000005667.8	Mthfd2	3.43439	2.09588	-0.712501	0.00435591	-0.832483	2.15148	5.36577e-08	Y
ENSMUSG00000006782.16	Cnp	168.04	101.427	-0.728358	0.00443827	-0.846782	7.87643	1.07739e-10	Y
ENSMUSG00000018166.8	Erbb3	4.67447	3.05324	-0.61446	0.00444834	-0.725948	4.25973	8.82782e-09	Y
ENSMUSG00000027297.14	Ltk	6.55662	10.9479	0.739631	0.00445822	0.741591	4.43342	1.25819e-07	Y
ENSMUSG00000026347.13	Tmem163	7.74779	4.00485	-0.952038	0.00463719	-0.981595	3.70265	1.12842e-08	Y
ENSMUSG00000030878.11	Cdr2	8.56123	4.47274	-0.936659	0.00467024	-1.05098	3.59201	5.05437e-09	Y
ENSMUSG00000045246.11	Kcng4	6.69474	1.31569	-2.34721	0.00522329	-2.45385	3.54393	1.70308e-11
ENSMUSG00000035033.15	Tbr1	10.704	21.8013	1.02627	0.00528503	0.927718	5.58508	1.91916e-07
ENSMUSG00000039943.16	Plcb4	31.8817	15.8185	-1.01111	0.0054635	-1.08038	6.51457	1.02688e-09
ENSMUSG00000021948.17	Prkcd	20.9445	3.25088	-2.68767	0.00547965	-2.71555	4.74287	3.04318e-12
ENSMUSG00000027861.13	Casq2	3.82746	0.809321	-2.2416	0.00550172	-2.24538	2.12751	1.00964e-09
ENSMUSG00000028222.2	Calb1	48.2675	22.2312	-1.11846	0.00556647	-1.20374	6.83625	5.26385e-11
ENSMUSG00000001741.12	Il16	6.72282	0.95877	-2.80981	0.00587158	-2.78187	4.05813	4.58955e-11
ENSMUSG00000051650.10	B3gnt2	3.19013	1.17707	-1.43842	0.00590087	-1.21832	3.42181	2.08547e-07
ENSMUSG00000026043.18	Col3a1	2.15717	1.03287	-1.06249	0.00593043	-1.19277	2.83208	2.01443e-09
ENSMUSG00000055333.14	Fat2	7.53284	0.145634	-5.69277	0.00610126	-5.8012	5.50346	1.87228e-13
ENSMUSG00000066438.6	Plekhd1	3.3703	0.511741	-2.71939	0.00668723	-2.2359	2.5786	2.59923e-08
ENSMUSG00000050063.18	Klk6	6.1384	1.42037	-2.1116	0.00718459	-2.19725	1.70882	8.71002e-09
ENSMUSG00000002100.15	Mybpc3	2.34426	0.17489	-3.74462	0.00743949	-3.14246	2.31389	2.39037e-09
ENSMUSG00000015202.13	Cnksr3	5.11041	1.46073	-1.80676	0.00858492	-1.95192	3.30768	1.15377e-08
ENSMUSG00000040373.12	Cacng5	4.15807	1.71425	-1.27833	0.00861828	-1.36094	3.05754	4.12501e-09
ENSMUSG00000038173.15	Enpp6	4.601	2.25042	-1.03176	0.00939714	-1.15304	3.19964	9.20157e-08
ENSMUSG00000062542.11	Syt9	5.87641	2.71146	-1.11586	0.00960503	-1.21549	3.56959	5.26211e-08
ENSMUSG00000033740.17	St18	6.30895	2.00981	-1.65034	0.00967647	-1.71596	4.05684	1.26342e-09
ENSMUSG00000042406.8	Atf4	78.6018	55.8721	-0.492433	7.04325e-07	-0.590661	6.33413	1.59003e-18
ENSMUSG00000016319.3	Slc25a5	183.93	130.391	-0.496319	1.01155e-05	-0.600524	7.02853	6.84663e-18
ENSMUSG00000039747.11	Orai2	21.0408	14.2391	-0.563331	2.76913e-05	-0.643465	5.86689	8.07196e-18
ENSMUSG00000107705.1	RP24-267I24.5	6.65733	9.94474	0.578989	5.67103e-05	0.842771	4.30305	1.03274e-07
ENSMUSG00000048100.13	Taf13	7.97506	5.56854	-0.518197	6.71061e-05	-0.605648	3.85459	5.50008e-10
ENSMUSG00000038128.6	Camk4	40.9879	27.8582	-0.557096	0.000112055	-0.655879	8.33881	1.04726e-17
ENSMUSG00000023150.14	Ivns1abp	61.7008	43.5643	-0.502143	0.000117628	-0.596088	7.08337	2.72971e-15
ENSMUSG00000029913.14	Prdm5	4.42652	3.46668	-0.352619	0.000161149	-0.591468	2.89361	8.22672e-08
ENSMUSG00000051579.10	Tceal8	33.4535	22.9097	-0.546199	0.000192099	-0.654704	4.58596	2.16938e-13
ENSMUSG00000015341.17	Golga7	48.2027	34.6091	-0.477963	0.000218065	-0.587446	5.98691	1.989e-13
ENSMUSG00000022797.15	Tfrc	38.3529	26.0369	-0.558782	0.000226294	-0.611404	6.80871	2.31713e-15
ENSMUSG00000070866.4	Zfp804a	6.27709	4.28106	-0.552127	0.000248175	-0.663853	4.16575	8.06011e-12
ENSMUSG00000017418.13	Arl5b	6.68117	4.54042	-0.557274	0.000303948	-0.605889	4.94645	3.0213e-11
ENSMUSG00000031239.5	Itm2a	23.679	16.282	-0.540335	0.000351087	-0.644905	4.64399	9.67176e-13
ENSMUSG00000042487.6	Leo1	20.2847	13.9813	-0.536895	0.00036006	-0.646482	4.77084	1.27012e-11
ENSMUSG00000019883.11	Echdc1	14.1654	10.1169	-0.485615	0.000418631	-0.595795	4.58809	9.83631e-11
ENSMUSG00000043635.12	Adamts3	7.05455	4.84568	-0.541856	0.000633427	-0.616902	4.02098	6.88816e-10
ENSMUSG00000000355.13	Mcts1	25.9916	18.5093	-0.489802	0.000633683	-0.673539	3.82606	9.57066e-12
ENSMUSG00000032625.14	Thsd7a	12.015	8.14504	-0.56084	0.000668468	-0.658777	5.99286	1.89381e-14
ENSMUSG00000048970.9	C1galt1c1	16.3034	11.2028	-0.541309	0.000805045	-0.624567	3.79993	4.20213e-09
ENSMUSG00000021990.15	Spata13	3.01363	2.11586	-0.510257	0.0010467	-0.614166	3.78818	1.10819e-08
ENSMUSG00000030638.13	Sh3gl3	22.757	16.3324	-0.47858	0.00116027	-0.588021	4.5316	7.68183e-11
ENSMUSG00000037071.2	Scd1	38.6978	26.0134	-0.572997	0.0011636	-0.671747	6.87332	2.28146e-12
ENSMUSG00000028145.9	Them4	9.69321	6.75474	-0.521073	0.00128887	-0.616705	3.37671	5.65402e-08
ENSMUSG00000025283.15	Sat1	27.007	19.7728	-0.449814	0.00133088	-0.586858	4.52305	2.03871e-10
ENSMUSG00000024077.15	Strn	28.1484	19.5665	-0.524666	0.00195575	-0.598376	6.90626	3.925e-10
ENSMUSG00000030268.17	Bcat1	28.622	20.1625	-0.505452	0.00227122	-0.58714	6.00497	1.80371e-09
ENSMUSG00000021242.9	Npc2	16.9832	11.934	-0.509039	0.00242336	-0.608176	5.15578	8.97593e-10
ENSMUSG00000048537.16	Phldb1	28.3055	19.0758	-0.569343	0.00272141	-0.670733	6.65655	8.29843e-10
ENSMUSG00000031093.14	Dock11	3.31296	2.26855	-0.546351	0.00296543	-0.657816	3.64891	1.13942e-08
ENSMUSG00000025089.15	Gfra1	12.9017	9.21662	-0.485252	0.00302177	-0.600246	5.10726	6.20918e-11
ENSMUSG00000067028.11	Cntnap5b	7.78868	5.41413	-0.524647	0.00312134	-0.621776	4.34864	1.50707e-08
ENSMUSG00000003031.14	Cdkn1b	17.161	12.0396	-0.511345	0.00312574	-0.619974	5.08495	1.44993e-09
ENSMUSG00000004891.16	Nes	3.34556	2.3869	-0.487109	0.00361053	-0.598772	3.73634	2.2477e-07
ENSMUSG00000027400.11	Pdyn	9.98921	6.77274	-0.560632	0.00388847	-0.640437	3.89587	1.51253e-07
ENSMUSG00000060961.14	Slc4a4	44.399	29.6843	-0.580827	0.00438978	-0.701104	7.41221	1.09681e-09
ENSMUSG00000006403.13	Adamts4	9.88352	5.57983	-0.824804	0.00525966	-0.922955	4.75042	1.4011e-09
ENSMUSG00000037946.11	Fgd3	3.39598	2.00443	-0.760637	0.00527021	-0.891785	3.15215	2.37839e-08
ENSMUSG00000031775.5	Pllp	28.5618	18.7872	-0.604337	0.00534605	-0.699962	5.04562	1.19497e-08
ENSMUSG00000023452.18	Pisd	23.3661	30.1027	0.365472	0.00537334	1.13856	6.56161	1.27888e-22
ENSMUSG00000028278.14	Rragd	31.2797	22.2352	-0.492379	0.00550521	-0.58906	6.61803	5.58507e-09
ENSMUSG00000041225.16	Arhgap12	20.7673	14.0684	-0.561858	0.00556431	-0.633258	5.78403	2.29745e-08
ENSMUSG00000031400.10	G6pdx	13.2051	9.41407	-0.488202	0.00564581	-0.588052	4.5415	6.00598e-08
ENSMUSG00000032232.14	Cgnl1	5.4607	3.11538	-0.80968	0.00610208	-0.913913	4.44709	5.47592e-09
ENSMUSG00000038668.14	Lpar1	18.2782	11.035	-0.728041	0.00624792	-0.812848	5.18677	5.69471e-09
ENSMUSG00000020150.13	Gamt	12.7694	7.04423	-0.858172	0.00631872	-0.900561	2.91983	2.91902e-08
ENSMUSG00000056966.7	Gjc3	11.3574	7.602	-0.579186	0.00649467	-0.622102	4.96118	8.11156e-08
ENSMUSG00000010175.13	Prox1	5.20986	3.22159	-0.693473	0.00650739	-0.828494	4.31328	8.27435e-08
ENSMUSG00000036585.15	Fgf1	20.9304	12.8162	-0.707627	0.00650819	-0.756032	5.63434	1.35332e-08
ENSMUSG00000030223.14	Ptpro	9.55044	4.81956	-0.986665	0.00657292	-1.09776	4.75472	1.41578e-10
ENSMUSG00000025348.9	Itga7	5.6282	3.49477	-0.687475	0.00664533	-0.791153	3.90325	5.71175e-08
ENSMUSG00000025352.6	Gdf11	6.82441	4.48898	-0.604316	0.00666264	-0.691659	4.12694	1.82876e-07
ENSMUSG00000044708.5	Kcnj10	15.1517	9.87881	-0.617067	0.00719239	-0.70506	5.66823	1.68271e-08
ENSMUSG00000033721.16	Vav3	3.8305	1.94581	-0.977163	0.00739927	-1.08127	3.50714	3.5974e-08
ENSMUSG00000021638.12	Ocln	5.53458	3.49947	-0.661336	0.00771088	-0.819271	3.30867	1.18305e-08
ENSMUSG00000039405.7	Prss23	11.5083	7.04948	-0.707086	0.00797837	-0.826628	3.77347	6.65037e-08
ENSMUSG00000056296.17	Synpr	47.0746	27.9887	-0.750102	0.00884877	-0.826994	6.03656	8.41294e-09
ENSMUSG00000024597.10	Slc12a2	22.7366	16.1979	-0.489204	0.00895596	-0.586116	6.6588	6.60032e-08
ENSMUSG00000033208.7	S100b	100.949	54.6073	-0.886468	0.00924854	-0.979227	6.31346	2.11117e-09
ENSMUSG00000034765.6	Dusp5	10.0463	5.16169	-0.960746	0.00945451	-1.06812	3.80048	4.59191e-08
ENSMUSG00000032020.15	Ubash3b	10.9718	7.74721	-0.502057	0.00953594	-0.585407	5.01314	1.62022e-07
ENSMUSG00000038526.14	Car14	7.84415	4.18074	-0.907861	0.00968115	-1.07481	3.13964	3.96694e-08
ENSMUSG00000000125.5	Wnt3	1.65254	0.502261	-1.71817	0.0102529	-1.65518	1.42582	2.08217e-07
ENSMUSG00000013076.17	Amotl1	10.9861	6.16224	-0.834147	0.0103131	-0.998393	5.64632	1.15426e-09
ENSMUSG00000000202.9	Btbd17	12.1015	7.82541	-0.628954	0.0106765	-0.73336	3.67996	1.69908e-07
ENSMUSG00000070306.3	Ccdc153	3.91721	0.995738	-1.97599	0.010819	-1.70464	0.978061	3.18151e-08
ENSMUSG00000036242.15	RP24-179D17.1	17.5971	11.4428	-0.620896	0.0110787	-0.720973	5.58607	4.32924e-08
ENSMUSG00000041607.16	Mbp	1277.94	744.628	-0.779232	0.0111284	-0.888456	10.5861	3.4035e-08
ENSMUSG00000037242.8	Clic4	31.6265	21.3043	-0.569987	0.0112344	-0.665949	6.33931	1.36188e-07
ENSMUSG00000022602.14	Arc	126.559	73.3728	-0.786492	0.011255	-0.885752	7.79935	4.19183e-08
ENSMUSG00000024793.14	Tnfrsf25	2.30513	1.32841	-0.795149	0.0118773	-1.07943	1.99449	1.29892e-07
ENSMUSG00000022090.10	Pdlim2	16.9844	9.27152	-0.873337	0.0120071	-0.999457	3.20514	3.55653e-08
ENSMUSG00000002274.12	Metrn	46.4156	25.3585	-0.872144	0.0120868	-1.00143	4.89945	2.18767e-08
ENSMUSG00000038530.11	Rgs4	191.943	122.684	-0.64573	0.0134015	-0.745541	8.40858	9.05225e-08
ENSMUSG00000020734.13	Grin2c	16.1272	9.44307	-0.772167	0.0137637	-0.903915	5.59993	1.30219e-07
ENSMUSG00000032368.14	Zic1	27.011	3.51537	-2.9418	0.0151742	-3.03136	5.71137	6.46866e-10
ENSMUSG00000054901.7	Arhgef33	6.52282	0.469388	-3.79664	0.0159163	-3.7736	3.07847	1.92621e-09
ENSMUSG00000048332.13	Lhfp	20.8685	12.3151	-0.760891	0.0168256	-0.886481	4.53345	2.09136e-07
ENSMUSG00000026655.15	Fam107b	12.1572	3.59329	-1.75843	0.0173738	-1.87832	3.98331	2.35933e-08
ENSMUSG00000039095.8	En2	2.89527	0.131292	-4.46285	0.0175317	-4.3948	2.04333	7.47239e-10
ENSMUSG00000050315.13	Synpo2	3.3852	1.21013	-1.48408	0.017964	-1.5724	3.25601	6.36432e-08
ENSMUSG00000041261.9	Car8	40.5284	3.17663	-3.67336	0.0184889	-3.69956	6.07401	7.31238e-10
ENSMUSG00000069917.7	Hba-a2	48.1885	30.2144	-0.67345	0.0186705	-0.773511	6.37182	1.125e-07
ENSMUSG00000070047.14	Fat1	15.2262	9.14086	-0.736156	0.0186816	-0.844933	7.10349	2.13497e-07
ENSMUSG00000003657.9	Calb2	50.4559	8.8677	-2.50839	0.0187835	-2.60215	4.99015	2.49757e-09
ENSMUSG00000052305.6	Hbb-bs	215.337	130.587	-0.721579	0.0199752	-0.821573	6.98826	3.34015e-08
ENSMUSG00000024420.8	Zfp521	5.99097	1.94849	-1.62043	0.0231427	-1.73741	4.20795	1.41111e-07
ENSMUSG00000028634.17	Hivep3	0.952117	1.3721	0.527181	0.0311986	0.720545	5.23983	2.84365e-08
ENSMUSG00000058558.12	Rpl5	79.4779	74.8794	-0.0859844	0.140243	-0.619434	4.794	3.46227e-09
ENSMUSG00000064360.1	mt-Nd3	2.12996	1.5523	-0.456416	0.381736	-1.82148	7.80304	1.63057e-31
ENSMUSG00000029868.13	Trpv6	0.506022	1.64174	1.69795	0.000162521	0.492112	3.17577	0.00130741
ENSMUSG00000039103.12	Nexn	2.89605	0.43551	-2.73331	0.000868783	-0.972416	2.51221	7.43389e-05
ENSMUSG00000048483.6	Zdhhc22	14.178	22.9747	0.696389	1.98514e-06	0.57754	5.47731	3.19703e-16
ENSMUSG00000036057.11	Ptpn23	4.48297	6.76438	0.593502	8.85396e-06	0.45377	4.7035	1.49471e-08
ENSMUSG00000031706.7	Rfx1	3.5783	5.67773	0.66604	8.95606e-06	0.520322	4.08683	3.1378e-09
ENSMUSG00000023991.16	Foxp4	4.07865	6.20017	0.604215	2.35908e-05	0.53331	3.89468	2.23797e-08
ENSMUSG00000044349.15	Snhg11	98.6589	152.135	0.624832	5.04472e-05	0.50522	9.15864	6.85425e-12
ENSMUSG00000090673.1	Gm340	3.3403	5.19072	0.635959	6.79712e-05	0.52437	3.73612	2.61668e-07
ENSMUSG00000068566.12	Myadm	10.4194	16.2911	0.644817	7.42218e-05	0.549743	4.63682	3.25411e-09
ENSMUSG00000005533.10	Igf1r	7.33398	11.413	0.63801	8.46284e-05	0.504251	6.33024	2.29258e-10
ENSMUSG00000002028.13	Kmt2a	7.59454	12.4437	0.712379	8.53566e-05	0.584552	7.07489	5.22008e-13
ENSMUSG00000002346.16	Slc25a42	2.1838	3.32149	0.604987	9.3696e-05	0.40022	3.87481	3.55936e-05
ENSMUSG00000061578.8	Ksr2	4.42272	7.16785	0.696604	0.000107277	0.55776	5.92428	1.99051e-12
ENSMUSG00000062115.15	Rai1	8.06166	12.2748	0.606545	0.000125355	0.482366	5.75714	6.23944e-09
ENSMUSG00000078902.3	RP23-330D3.9	2.65362	4.42771	0.738602	0.000131816	0.572999	4.13829	9.81591e-10
ENSMUSG00000022521.10	Crebbp	13.0792	20.082	0.618631	0.000146651	0.512545	6.89742	8.72796e-11
ENSMUSG00000024558.12	Mapk4	17.0154	27.3721	0.685862	0.000163031	0.555257	6.21262	7.94768e-11
ENSMUSG00000038453.16	Srcin1	27.229	42.5977	0.645632	0.000163808	0.523169	7.34498	2.05952e-10
ENSMUSG00000001985.9	Grik3	10.1783	15.5346	0.609995	0.000192702	0.486531	6.44913	1.12533e-09
ENSMUSG00000064080.12	Fbln2	1.08993	1.82384	0.742739	0.000194186	0.684121	2.56972	4.76756e-07
ENSMUSG00000040721.9	Zfhx2	2.24286	3.79863	0.760141	0.000204169	0.46079	4.89098	1.95241e-07
ENSMUSG00000017466.9	Timp2	32.9461	49.9457	0.600254	0.000217762	0.49516	6.81735	7.91403e-10
ENSMUSG00000037541.21	Shank2	19.5861	29.6034	0.595929	0.000217801	0.484877	7.12544	5.77696e-09
ENSMUSG00000053552.14	Ebf4	1.94442	3.11793	0.68125	0.000218904	0.590949	2.62184	5.70883e-07
ENSMUSG00000040907.15	Atp1a3	262.142	396.829	0.598166	0.000221692	0.501916	9.84767	1.70569e-09
ENSMUSG00000041132.11	N4bp2l1	7.66228	11.6044	0.598821	0.000226477	0.493625	3.84547	1.07098e-06
ENSMUSG00000035773.6	Kiss1r	1.8646	3.0677	0.718291	0.000237419	0.674828	2.3221	6.47581e-07
ENSMUSG00000027577.14	Chrna4	7.85962	12.1633	0.630009	0.000240399	0.508673	5.08588	3.55057e-08
ENSMUSG00000041757.16	Plekha6	11.7871	18.3656	0.639796	0.000241328	0.515341	6.28948	3.11623e-09
ENSMUSG00000042425.18	Frmpd3	3.95907	6.25983	0.660962	0.00026535	0.418424	4.83331	1.13205e-05
ENSMUSG00000053004.9	Hrh1	6.34612	9.83256	0.631692	0.000327274	0.534968	4.07333	1.66395e-07
ENSMUSG00000045671.17	Spred2	11.4529	18.4903	0.69106	0.000334332	0.47806	5.34586	2.19024e-07
ENSMUSG00000074406.5	Zfp628	1.29816	2.19067	0.754904	0.000372155	0.666283	2.2472	9.02707e-07
ENSMUSG00000059602.14	Syn3	4.16191	6.30501	0.599253	0.000373117	0.444821	3.38696	3.5383e-05
ENSMUSG00000056870.9	Gulp1	2.27265	1.44063	-0.657677	0.000382094	-0.395565	2.07255	0.00374466
ENSMUSG00000020941.7	Map3k14	2.03954	1.19892	-0.766507	0.000382374	-0.639751	2.62755	4.17332e-07
ENSMUSG00000058153.15	Sez6l	28.9287	45.8813	0.665406	0.000388315	0.553941	7.33349	8.23705e-10
ENSMUSG00000039824.4	Myl6b	4.11502	6.5954	0.680562	0.000390617	0.509459	2.33248	7.60158e-05
ENSMUSG00000045509.7	Gpr150	1.40818	2.4378	0.791749	0.000393774	0.698896	1.94528	2.83562e-06
ENSMUSG00000032087.10	Dscaml1	7.43244	11.4318	0.621138	0.000411873	0.508597	5.65225	1.72333e-08
ENSMUSG00000074873.3	AC132303.1	1.19127	2.15893	0.85782	0.000438701	0.778659	1.83616	6.63186e-07
ENSMUSG00000029512.11	Ulk1	7.62487	11.4527	0.586904	0.000477959	0.436806	5.43557	7.95774e-07
ENSMUSG00000032177.17	Pde4a	15.16	24.1688	0.672875	0.000516283	0.540673	5.67632	1.23717e-08
ENSMUSG00000024393.14	Prrc2a	23.6429	37.6707	0.672034	0.000523705	0.552136	7.39059	2.95198e-09
ENSMUSG00000056427.10	Slit3	7.64346	12.1916	0.673592	0.000528946	0.584255	5.34039	3.6076e-10
ENSMUSG00000040896.16	Kcnd3	12.4862	19.0395	0.608658	0.000530707	0.512013	6.08428	7.77008e-09
ENSMUSG00000018678.13	Sp2	1.61921	2.53401	0.646131	0.000552626	0.632532	2.28426	3.2623e-05
ENSMUSG00000019734.16	Tmc4	0.744437	1.32519	0.83198	0.000553519	0.653625	1.2054	9.5476e-05
ENSMUSG00000026014.15	Raph1	6.47079	10.5054	0.699124	0.000554165	0.555715	5.47918	1.07679e-08
ENSMUSG00000058145.16	Adamts17	1.21996	1.87053	0.616612	0.000569254	0.507811	3.15653	3.64113e-05
ENSMUSG00000033249.10	Hsf4	4.60975	6.99288	0.601196	0.00058621	0.526277	3.08231	3.20001e-06
ENSMUSG00000013846.10	St3gal1	2.74703	4.21299	0.616975	0.000590301	0.563545	3.62258	2.64915e-06
ENSMUSG00000005045.16	Chd5	31.452	47.8225	0.604537	0.000595219	0.490254	8.14758	4.36967e-08
ENSMUSG00000079339.6	Ifit1bl1	1.6722	2.7773	0.731939	0.000607686	0.562722	1.87234	0.000245503
ENSMUSG00000043659.11	Npsr1	0.781462	1.4026	0.843862	0.000641737	0.701175	1.70282	5.35934e-06
ENSMUSG00000005442.13	Cic	13.6901	20.5957	0.589207	0.000658271	0.460885	6.621	1.96358e-07
ENSMUSG00000068373.15	RP24-297H17.3	19.5061	30.186	0.629953	0.000663526	0.528475	7.67349	1.34598e-08
ENSMUSG00000039633.6	Lonrf1	4.69774	7.16288	0.608575	0.000667372	0.520101	4.51284	8.12555e-09
ENSMUSG00000066705.7	Fxyd6	43.2556	67.2507	0.636661	0.000695536	0.527779	6.08702	3.78916e-08
ENSMUSG00000038604.9	Fam65a	7.31283	11.2086	0.616104	0.000727429	0.484707	4.949	3.74405e-07
ENSMUSG00000110195.1	Pde2a	68.0688	104.449	0.617739	0.000730519	0.495962	8.10622	3.00294e-06
ENSMUSG00000031613.9	Hpgd	3.93034	2.46295	-0.67427	0.00074519	-0.749841	1.97613	4.91174e-07
ENSMUSG00000059323.14	Tonsl	1.06867	1.7462	0.708398	0.000759895	0.496422	2.5567	0.000471572
ENSMUSG00000030782.16	Tgfb1i1	3.51555	5.45958	0.635039	0.000782828	0.557689	2.89114	3.64126e-06
ENSMUSG00000031200.16	Mtcp1	1.85286	2.80977	0.600693	0.000791842	0.349117	1.66964	0.0227139
ENSMUSG00000050390.12	RP23-284L6.7	2.44184	3.93659	0.688982	0.000797584	0.47379	3.75609	3.33503e-05
ENSMUSG00000059401.13	Mamld1	5.39612	8.63887	0.67892	0.000810454	0.564152	4.52536	6.64043e-08
ENSMUSG00000049538.14	Adamts16	0.88459	1.54902	0.808275	0.000832655	0.644163	2.53348	8.32479e-06
ENSMUSG00000024050.15	Wiz	3.23048	5.28599	0.710424	0.000862289	0.574888	3.7909	5.04579e-07
ENSMUSG00000032968.4	Inha	6.292	9.88656	0.65195	0.000882421	0.521173	3.23991	4.2561e-06
ENSMUSG00000018076.12	Med13l	13.8851	21.4992	0.630742	0.000893026	0.495567	6.93982	3.38082e-08
ENSMUSG00000025212.16	Sfxn3	11.938	18.3632	0.621259	0.000939843	0.469072	5.17338	6.40446e-07
ENSMUSG00000022419.16	Deptor	3.917	6.16327	0.65395	0.000942035	0.523094	4.66692	4.25959e-07
ENSMUSG00000054453.11	Sytl5	2.58814	1.55703	-0.733125	0.000965448	-0.743832	2.0575	2.04278e-06
ENSMUSG00000059248.13	Sept9	17.5435	27.2853	0.637181	0.000975695	0.528611	5.81416	1.44296e-07
ENSMUSG00000032826.17	Ank2	16.7786	26.8432	0.677931	0.000985501	0.0903385	10.1061	0.180344
ENSMUSG00000061689.15	Dlgap4	39.2007	63.6968	0.700339	0.000992779	0.568309	7.03349	4.0704e-08
ENSMUSG00000049154.11	Fam183b	3.85026	1.50535	-1.35486	0.00235862	-1.11065	0.188237	1.18031e-05
ENSMUSG00000031170.14	Slc38a5	1.8718	0.840925	-1.15438	0.00436287	-0.90213	1.28861	5.27327e-06
ENSMUSG00000019102.10	Aldh3a1	0.588407	1.52898	1.37768	0.00477715	1.2303	0.533159	3.9014e-06
ENSMUSG00000053626.5	Tll1	1.92505	0.594987	-1.69396	0.00478273	-1.34671	2.68492	6.2399e-07
ENSMUSG00000032523.11	Hhatl	6.06097	3.93974	-0.621448	0.00108773	-0.512135	3.04056	0.000238329
ENSMUSG00000024766.14	Lipo1	1.9348	1.25743	-0.621702	0.00109222	-0.639122	2.37388	1.27406e-06
ENSMUSG00000072974.4	RP23-454N21.3	0.846712	1.31427	0.634321	0.00109729	0.637159	1.19886	9.73625e-05
ENSMUSG00000042292.16	Mkl1	8.48275	13.7241	0.694102	0.00109796	0.564975	5.18017	1.13664e-07
ENSMUSG00000055866.9	Per2	5.69304	9.12259	0.680243	0.00111635	0.552887	5.14085	9.77468e-08
ENSMUSG00000075600.3	Zc3h3	1.14208	1.75618	0.620775	0.00119653	0.449119	3.46872	1.2493e-05
ENSMUSG00000028354.13	Fmn2	9.08366	14.1168	0.63607	0.0012889	0.524117	5.90896	7.81122e-08
ENSMUSG00000034390.16	Cmip	42.7231	65.7554	0.622096	0.00135596	0.51308	6.64715	1.83366e-07
ENSMUSG00000051790.15	Nlgn2	20.0118	30.8443	0.624156	0.00136146	0.509888	6.65187	2.92345e-07
ENSMUSG00000028799.15	Zfp362	3.42919	5.22593	0.607819	0.00140844	0.469848	3.26117	8.31791e-05
ENSMUSG00000085795.8	Zfp703	2.52156	4.35489	0.788318	0.00145172	0.525529	2.98324	0.000662845
ENSMUSG00000074575.4	Kcng1	3.36525	5.7074	0.762121	0.00146098	0.654999	3.63081	7.03109e-07
ENSMUSG00000045053.1	Kcng3	1.71556	3.05395	0.832001	0.00149688	0.74106	2.61752	6.06723e-06
ENSMUSG00000001419.17	Mef2d	28.775	43.4709	0.595236	0.00151121	0.468837	6.66587	6.53775e-07
ENSMUSG00000040875.12	Osbpl10	15.7959	24.1295	0.611254	0.00152412	0.504794	4.97131	1.04333e-06
ENSMUSG00000048445.6	Ccdc57	1.95851	3.02348	0.626458	0.00154351	0.551174	3.03618	7.41007e-05
ENSMUSG00000024855.9	Pacs1	9.09706	14.6281	0.685268	0.00156856	0.582126	5.35927	2.68899e-08
ENSMUSG00000036959.15	Bcorl1	2.38976	3.65144	0.611597	0.00157409	0.466063	4.1337	2.25767e-05
ENSMUSG00000020894.16	Vamp2	98.2179	154.687	0.655297	0.0015781	0.546526	7.59843	2.14888e-07
ENSMUSG00000039477.16	Tnrc18	6.25627	9.59524	0.617015	0.00161043	0.485112	5.42058	1.90881e-06
ENSMUSG00000041014.17	Nrg3	14.5152	22.5926	0.638288	0.00163095	0.558193	5.57423	2.07743e-08
ENSMUSG00000047428.14	Dlk2	11.0534	18.3296	0.729688	0.00169331	0.566825	4.08951	5.20237e-07
ENSMUSG00000003271.17	Sult2b1	4.05821	6.94414	0.774952	0.0017894	0.705012	2.74363	1.2926e-05
ENSMUSG00000079434.8	Neu2	3.49464	2.07229	-0.753916	0.00182505	-0.828784	1.79138	1.32538e-06
ENSMUSG00000022246.14	Rai14	3.05935	4.81477	0.654241	0.00185488	0.527131	3.89044	1.41069e-05
ENSMUSG00000030123.15	Plxnd1	13.6038	20.6979	0.605474	0.00188537	0.507655	6.61717	3.41036e-07
ENSMUSG00000039087.17	Rreb1	2.61634	4.07052	0.637664	0.00188616	0.501493	4.3344	1.09902e-06
ENSMUSG00000003575.13	Crtc1	10.9456	17.0463	0.639109	0.00199988	0.516607	5.94748	1.65771e-06
ENSMUSG00000070808.4	Gltscr1	1.23019	1.98349	0.689167	0.00209826	0.554473	3.04492	5.33376e-05
ENSMUSG00000023826.15	Park2	7.42204	11.1518	0.587396	0.00214683	0.554375	3.03473	2.28202e-06
ENSMUSG00000031561.16	Tenm3	21.789	33.5576	0.623041	0.00215848	0.543664	7.50671	6.98289e-08
ENSMUSG00000047658.6	Gal3st3	6.90365	11.375	0.72044	0.00216519	0.595172	4.06788	2.56496e-06
ENSMUSG00000038013.14	Wipf2	7.24223	11.205	0.629635	0.00222239	0.516987	5.69081	5.53263e-07
ENSMUSG00000046719.7	Nxph3	13.1065	21.7736	0.7323	0.00223604	0.622274	4.67676	5.49467e-07
ENSMUSG00000041708.12	Mpped1	51.5651	94.9693	0.881066	0.00229458	0.753496	7.41206	3.63231e-07
ENSMUSG00000029420.12	Rimbp2	20.2913	32.0722	0.66046	0.0022969	0.554537	6.87749	2.58192e-07
ENSMUSG00000037990.18	Sh3rf3	5.55321	8.6994	0.647592	0.00230281	0.551243	4.90701	3.01347e-06
ENSMUSG00000042423.9	Fbrs	4.56308	7.02986	0.623488	0.00233573	0.430003	4.1835	0.000292967
ENSMUSG00000053093.16	Myh7	2.45175	3.92473	0.67878	0.00237571	0.520823	4.16081	3.42225e-06
ENSMUSG00000034738.8	Nostrin	2.77944	1.58202	-0.813029	0.00238735	-0.87763	1.61925	2.17468e-06
ENSMUSG00000046056.15	Sbsn	1.71736	0.933798	-0.879007	0.00246709	-0.616797	0.586579	0.00530962
ENSMUSG00000074227.12	Spint2	7.35981	11.0708	0.589023	0.0025153	0.54302	3.10809	3.54825e-05
ENSMUSG00000062054.7	Iah1	8.62858	5.44696	-0.66367	0.00271642	-0.654596	2.82696	2.57549e-06
ENSMUSG00000027435.8	Cd93	2.14947	1.34106	-0.680609	0.00281413	-0.560296	3.36313	2.70748e-05
ENSMUSG00000059013.12	Sh2d3c	4.59443	6.97019	0.601312	0.00284671	0.517268	3.802	5.33133e-05
ENSMUSG00000046854.16	Pip5kl1	2.38553	3.98194	0.73916	0.00286306	0.588665	2.40456	0.000270905
ENSMUSG00000060594.6	Layn	2.31509	1.34641	-0.781949	0.00290544	-0.926783	1.43119	6.39935e-07
ENSMUSG00000049504.12	Proser1	1.21142	1.88154	0.635217	0.00295541	0.543605	2.59345	8.00828e-05
ENSMUSG00000054404.13	Slfn5	2.40497	1.34275	-0.840824	0.00297349	-0.54067	3.37499	3.0962e-06
ENSMUSG00000034164.17	Emid1	2.39126	1.36367	-0.810268	0.00298168	-0.757835	1.78054	1.16979e-05
ENSMUSG00000043811.5	Rtn4r	29.0158	45.9393	0.662889	0.0030435	0.550946	5.63573	2.56813e-06
ENSMUSG00000051375.15	Pcdh1	35.9361	54.6014	0.603506	0.00309978	0.495435	7.21427	4.23183e-06
ENSMUSG00000032556.11	Bfsp2	3.48396	2.11186	-0.722213	0.00310697	-0.76173	1.81341	8.67609e-06
ENSMUSG00000044042.18	Fmn1	8.97607	15.2682	0.766372	0.00311568	0.653331	5.87463	3.05536e-07
ENSMUSG00000000811.13	Txnrd3	1.94586	1.19363	-0.705061	0.0031738	-0.787397	1.84056	1.49399e-06
ENSMUSG00000010021.13	Kif19a	1.76961	0.906773	-0.964622	0.00326088	-0.925639	1.95483	4.4696e-07
ENSMUSG00000027820.12	Mme	2.69202	1.57272	-0.775426	0.00340204	-0.783812	3.49947	2.24353e-06
ENSMUSG00000060798.7	Intu	2.7195	4.39005	0.690897	0.00341514	0.529383	3.94376	3.23325e-05
ENSMUSG00000034818.16	Celf5	19.3291	32.4054	0.745463	0.00346708	0.616649	6.28966	1.63068e-06
ENSMUSG00000056656.6	Apol8	1.29169	2.06025	0.673561	0.00351967	0.591947	1.81663	0.00040258
ENSMUSG00000036781.13	Rps27l	21.4082	14.2269	-0.589542	0.00360427	-0.728209	2.32372	2.79192e-06
ENSMUSG00000045319.13	Proser2	1.39079	0.825214	-0.753064	0.00361443	-0.828194	1.29453	4.79552e-05
ENSMUSG00000041115.16	Iqsec2	12.1107	20.5214	0.760848	0.00365337	0.631208	6.21148	9.51834e-07
ENSMUSG00000031872.14	Bean1	3.84331	5.81068	0.596357	0.00365419	0.50066	3.21769	0.000150633
ENSMUSG00000038020.5	Rapgefl1	20.9491	31.9963	0.611017	0.00369664	0.506647	6.61055	9.03912e-06
ENSMUSG00000028600.15	Podn	0.87937	1.3829	0.653153	0.00371227	0.536995	1.92452	0.000745955
ENSMUSG00000051323.16	Pcdh19	5.90493	9.06466	0.618333	0.00380602	0.509854	5.66792	6.06445e-06
ENSMUSG00000067629.12	Syngap1	25.9422	43.6472	0.75059	0.00384152	0.622033	7.06277	1.3053e-06
ENSMUSG00000049556.5	Lingo1	60.5656	97.8744	0.692432	0.00390863	0.586428	7.37016	1.54432e-06
ENSMUSG00000091476.6	RP23-243J5.1	0.914162	1.80573	0.982056	0.00392888	0.814091	1.42309	9.54314e-06
ENSMUSG00000050394.14	Armcx6	1.95552	1.2602	-0.633902	0.0040067	-0.588848	1.8893	0.000179238
ENSMUSG00000074825.4	Itpripl1	1.44673	0.828731	-0.803822	0.00400939	-0.880125	1.31511	1.72784e-06
ENSMUSG00000029335.5	Bmp3	3.71314	6.76963	0.866439	0.00405355	0.720729	4.75058	2.44351e-06
ENSMUSG00000020834.17	Dhrs13	4.08791	2.39827	-0.769369	0.00406368	-0.872175	2.07904	1.27677e-06
ENSMUSG00000075334.2	Rprm	21.0104	31.9896	0.606501	0.00422236	0.495595	4.68633	4.06036e-05
ENSMUSG00000030518.17	Fam189a1	8.16128	12.6909	0.636921	0.00424335	0.534082	5.24797	5.92828e-06
ENSMUSG00000022441.17	Efcab6	1.54913	2.72501	0.814807	0.00435776	0.73123	3.36191	8.13664e-07
ENSMUSG00000025905.13	Oprk1	1.78245	0.952813	-0.903597	0.00437298	-0.97376	1.93952	5.49799e-07
ENSMUSG00000020205.8	Phlda1	2.60102	3.91806	0.591059	0.0043856	0.481002	2.27714	0.0013529
ENSMUSG00000057058.16	Skap1	1.22957	2.40853	0.969996	0.00438639	0.78341	0.667875	0.000243557
ENSMUSG00000039850.16	Endov	5.8683	8.94151	0.607575	0.00457498	0.509324	4.5362	7.61936e-06
ENSMUSG00000054196.7	Cthrc1	6.40588	3.57186	-0.842723	0.00463171	-0.77173	2.04532	6.41198e-05
ENSMUSG00000038473.14	Nos1ap	16.9859	29.64	0.803207	0.0046797	0.69553	5.58263	3.96242e-07
ENSMUSG00000019990.15	Pde7b	13.6578	8.99009	-0.60332	0.00468872	-0.631592	4.90697	5.63946e-07
ENSMUSG00000051339.10	AC162528.2	6.88648	10.8047	0.649823	0.00472521	0.550664	5.85834	3.89537e-06
ENSMUSG00000026241.5	Nppc	2.74022	4.39893	0.68286	0.00478336	0.50473	1.41756	0.00518817
ENSMUSG00000018537.16	Pcgf2	3.37378	5.4265	0.685655	0.0048632	0.550914	2.90207	5.45851e-05
ENSMUSG00000059842.12	Zfp341	1.8289	3.03494	0.730691	0.00489858	0.609523	2.66586	0.000147666
ENSMUSG00000029406.15	Pitpnm2	25.2258	39.6667	0.653029	0.00499666	0.506148	7.37673	3.11482e-05
ENSMUSG00000030772.6	Dkk3	75.606	135.026	0.836668	0.00499702	0.729386	8.05638	7.91568e-07
ENSMUSG00000025888.5	Casp1	1.16422	2.81127	1.27186	0.00503494	1.1853	1.23501	1.73413e-06
ENSMUSG00000021125.6	Arg2	1.76972	0.801249	-1.1432	0.00620927	-0.534594	1.71905	0.000536493
ENSMUSG00000023905.14	Tnfrsf12a	5.73123	2.46877	-1.21506	0.00758861	-1.11243	1.71192	4.2866e-06
ENSMUSG00000038457.17	Tmem255b	1.40384	2.81929	1.00595	0.00870569	0.925785	1.00126	4.49626e-05
ENSMUSG00000036644.15	Tbc1d9b	47.1001	65.1772	0.468637	1.04624e-08	0.354488	7.64162	1.89509e-08
ENSMUSG00000024091.8	Vapa	72.5213	61.648	-0.234352	1.22749e-07	-0.313446	6.352	1.27172e-06
ENSMUSG00000037072.15	Sep15	79.2853	63.2988	-0.324874	2.53932e-07	-0.415736	6.21646	5.33641e-10
ENSMUSG00000029152.13	Ociad1	163.817	135.09	-0.278159	4.92263e-07	-0.37071	7.52126	4.06715e-09
ENSMUSG00000032018.14	Sc5d	28.6706	22.5197	-0.348386	7.49098e-07	-0.462889	5.90171	2.86367e-11
ENSMUSG00000027108.15	Ola1	45.5903	34.4645	-0.403616	1.52985e-06	-0.429432	5.908	8.94304e-10
ENSMUSG00000031545.6	Gpat4	19.3038	16.6278	-0.215284	1.89366e-06	-0.302904	6.28619	3.78643e-06
ENSMUSG00000022517.17	Mgrn1	60.8217	75.8658	0.318864	2.03282e-06	0.21347	7.23585	0.000924028
ENSMUSG00000014602.15	Kif1a	186.776	262.383	0.490368	2.49659e-06	0.399661	10.3165	1.47376e-09
ENSMUSG00000042249.11	Adrbk2	20.6963	30.852	0.575991	2.58622e-06	0.478407	6.99554	5.95946e-13
ENSMUSG00000026867.18	Gapvd1	16.7763	18.6496	0.152722	2.71676e-06	0.0502747	6.63783	0.436065
ENSMUSG00000001707.8	Eef1e1	7.1516	5.096	-0.4889	3.38932e-06	-0.558528	3.55792	2.09435e-09
ENSMUSG00000001366.14	Fbxo9	41.0553	34.1089	-0.267418	4.04034e-06	-0.346153	5.82139	3.92904e-07
ENSMUSG00000024587.9	Nars	84.2232	68.0717	-0.307164	4.67414e-06	-0.411768	7.30203	1.59493e-10
ENSMUSG00000021996.16	Esd	45.7469	32.0789	-0.51205	5.51319e-06	-0.577434	4.98785	7.30496e-14
ENSMUSG00000032911.6	Cspg4	3.02817	3.96661	0.389459	5.82601e-06	0.290182	4.42507	0.00027738
ENSMUSG00000001248.15	Gramd1a	31.5455	38.4645	0.286091	5.92497e-06	0.172317	6.32225	0.0115388
ENSMUSG00000020850.14	Prpf8	42.4661	47.8099	0.170998	7.43931e-06	0.062753	7.98277	0.318902
ENSMUSG00000020349.4	Ppp2ca	55.3714	46.7935	-0.242832	8.00355e-06	-0.349044	8.12062	3.38933e-08
ENSMUSG00000020271.17	Fbxw11	37.9006	31.8866	-0.24927	8.73151e-06	-0.357966	6.67715	6.13954e-08
ENSMUSG00000027522.15	Stx16	18.5175	21.3493	0.2053	8.98635e-06	0.102811	5.94159	0.131689
ENSMUSG00000078578.9	Ube2d3	89.052	68.5274	-0.377967	9.04108e-06	-0.459672	7.28379	4.91461e-12
ENSMUSG00000026775.9	Yme1l1	26.9279	21.4619	-0.327322	1.06498e-05	-0.406581	6.46308	7.48538e-10
ENSMUSG00000068882.13	Ssb	62.017	44.554	-0.477108	1.0658e-05	-0.561167	6.33042	1.38091e-15
ENSMUSG00000028020.16	Glrb	95.7675	78.7367	-0.2825	1.18322e-05	-0.363803	7.47673	1.99325e-08
ENSMUSG00000037098.17	Rab11fip3	20.6922	27.5733	0.414184	1.23208e-05	0.309507	6.57333	5.29989e-06
ENSMUSG00000001017.15	Chtop	64.4412	50.633	-0.347906	1.2416e-05	-0.418088	6.67968	2.42184e-10
ENSMUSG00000035919.16	Bbs9	12.952	17.3103	0.418458	1.24597e-05	0.328176	5.25336	6.87375e-06
ENSMUSG00000031393.16	Mecp2	21.55	27.7203	0.363255	1.28702e-05	0.236772	6.94482	0.000371415
ENSMUSG00000039218.16	Srrm2	40.8665	60.0685	0.555691	1.41503e-05	0.442314	8.41834	6.38131e-11
ENSMUSG00000025278.9	Flnb	11.619	16.4172	0.49872	1.44483e-05	0.378799	6.72671	1.58906e-08
ENSMUSG00000005510.9	Ndufs3	66.9302	57.1742	-0.227293	1.4616e-05	-0.28348	5.88321	2.95241e-05
ENSMUSG00000032402.12	Smad3	13.7074	20.4896	0.579938	1.46182e-05	0.458561	6.09246	1.35324e-10
ENSMUSG00000020321.15	Mdh1	344.356	271.207	-0.344503	1.48001e-05	-0.435569	8.92456	2.52467e-11
ENSMUSG00000032458.6	Copb2	43.2588	34.6998	-0.318068	1.52208e-05	-0.399675	6.50985	2.25933e-09
ENSMUSG00000004319.15	Clcn3	54.0622	48.0091	-0.171313	1.52726e-05	-0.256232	7.63487	4.58846e-05
ENSMUSG00000020658.10	Efr3b	32.5129	41.7218	0.359789	1.58441e-05	0.255162	7.56846	0.000111856
ENSMUSG00000005534.10	Insr	8.22255	9.47158	0.204018	1.65113e-05	0.109472	6.05625	0.0964347
ENSMUSG00000058239.13	Usf2	24.3513	28.7604	0.240089	1.65332e-05	0.0366784	5.59121	0.619333
ENSMUSG00000036698.11	Ago2	6.65722	9.3761	0.494068	1.70805e-05	0.386523	6.44931	1.9335e-08
ENSMUSG00000024548.11	Setbp1	8.87578	12.6482	0.510987	1.75441e-05	0.398059	6.34674	1.47234e-08
ENSMUSG00000053483.13	Usp21	12.301	15.5534	0.33845	1.84594e-05	0.187525	4.67321	0.0170058
ENSMUSG00000028639.14	Ybx1	64.6434	47.4505	-0.446079	1.85244e-05	-0.515173	6.19404	7.4178e-14
ENSMUSG00000025060.14	Slk	27.8029	21.6979	-0.35768	1.90538e-05	-0.444316	6.84279	5.34894e-11
ENSMUSG00000036568.6	Bicral	8.64953	12.2427	0.501229	1.92584e-05	0.396431	5.72244	5.05143e-08
ENSMUSG00000068732.5	Tmem167b	24.259	20.657	-0.231889	1.9304e-05	-0.331098	5.53285	1.3089e-06
ENSMUSG00000032788.15	Pdxk	22.1739	28.7141	0.372896	1.95525e-05	0.272664	6.62319	6.16251e-05
ENSMUSG00000030224.10	Strap	40.3126	34.359	-0.230543	1.96587e-05	-0.313729	6.17372	2.1857e-06
ENSMUSG00000019877.10	Serinc1	386.985	306.36	-0.337049	1.98443e-05	-0.436191	9.53147	1.04542e-11
ENSMUSG00000015671.11	Psma2	29.2192	22.3689	-0.385424	2.01268e-05	-0.456145	5.85592	6.46488e-11
ENSMUSG00000015961.8	Adss	30.1936	21.7019	-0.476427	2.01865e-05	-0.521334	5.87319	1.89543e-13
ENSMUSG00000036800.8	Fam135b	6.29203	8.89469	0.499419	2.02481e-05	0.410498	6.85433	2.08345e-09
ENSMUSG00000015536.14	Mocs2	34.9357	28.8193	-0.277671	2.20713e-05	-0.361332	5.04372	1.76099e-06
ENSMUSG00000079470.8	Utp14b	10.5528	8.18623	-0.366359	2.35162e-05	-0.431569	5.3128	8.3183e-09
ENSMUSG00000037652.15	Phc3	8.01698	9.51057	0.246472	2.3698e-05	0.126582	6.13378	0.0582355
ENSMUSG00000021244.15	Ylpm1	14.2459	19.0032	0.4157	2.4368e-05	0.32323	6.54805	2.14856e-06
ENSMUSG00000030982.18	AC165086.3	15.8022	14.5399	-0.120106	2.7928e-05	-0.168785	5.70265	0.0121305
ENSMUSG00000038827.11	Fam206a	3.16224	4.09706	0.373642	2.9365e-05	0.272594	3.74306	0.00426923
ENSMUSG00000020412.16	Ascc2	4.59736	5.84184	0.345617	3.02563e-05	0.286993	4.02381	0.000987035
ENSMUSG00000036281.13	Snapc4	6.76766	9.22901	0.447519	3.09401e-05	0.3345	5.10197	1.27452e-05
ENSMUSG00000025264.12	Tsr2	17.6991	21.7588	0.297917	3.36682e-05	0.186823	5.86525	0.00650881
ENSMUSG00000039936.18	Pik3cd	5.33049	7.17676	0.429063	3.39599e-05	0.323047	4.68212	6.68686e-05
ENSMUSG00000070823.6	RP23-339H11.2	4.53844	6.78987	0.581187	3.42552e-05	0.486742	4.52946	1.28065e-09
ENSMUSG00000041028.16	Ghitm	125.756	99.3572	-0.339928	3.42555e-05	-0.44368	7.8652	3.45234e-11
ENSMUSG00000037894.13	H2afz	74.3341	64.1806	-0.211887	3.60882e-05	-0.317209	6.10063	5.48506e-06
ENSMUSG00000038902.14	Pogz	7.81042	11.3683	0.541542	3.67764e-05	0.427843	5.38462	1.0034e-08
ENSMUSG00000011751.16	Sptbn4	33.7588	44.3205	0.392708	3.7039e-05	0.268938	7.37835	7.55298e-05
ENSMUSG00000035545.13	Leng8	21.3579	29.7468	0.477964	3.83113e-05	0.326246	6.52614	3.73813e-06
ENSMUSG00000038722.17	Bud31	41.7818	33.8702	-0.302857	3.91504e-05	-0.444174	4.41208	4.96895e-08
ENSMUSG00000054008.8	Ndst1	17.1729	22.0142	0.358308	4.00062e-05	0.243062	6.56011	0.000316096
ENSMUSG00000028546.17	Elavl4	20.7157	24.2567	0.22766	4.0064e-05	0.152913	6.12767	0.0224158
ENSMUSG00000067194.6	Eif1ax	41.7052	36.5791	-0.189209	4.02857e-05	-0.295586	7.23336	3.0727e-06
ENSMUSG00000022186.14	Oxct1	106.928	96.7799	-0.143863	4.03581e-05	-0.234564	7.97097	0.00022827
ENSMUSG00000020840.10	Blmh	25.4132	20.394	-0.317433	4.11935e-05	-0.39614	5.40661	4.19764e-08
ENSMUSG00000001467.5	Cyp51	23.3241	17.2676	-0.433752	4.27565e-05	-0.508608	5.95829	2.14112e-12
ENSMUSG00000036246.14	Gmip	1.55445	2.2971	0.563402	4.29761e-05	0.364955	2.73297	0.00254683
ENSMUSG00000026618.11	Iars2	14.8056	11.9747	-0.306162	4.32709e-05	-0.343447	5.60174	1.17153e-06
ENSMUSG00000036371.6	Serbp1	130.68	100.807	-0.374437	4.34734e-05	-0.485907	7.94879	7.45346e-13
ENSMUSG00000028886.15	Eya3	5.64266	6.92217	0.294849	4.4678e-05	0.152439	4.81831	0.0471455
ENSMUSG00000018340.13	Anxa6	45.9903	33.1208	-0.473591	4.49435e-05	-0.540497	6.33746	5.48629e-14
ENSMUSG00000026305.15	Lrrfip1	16.9034	21.9337	0.37583	4.57915e-05	0.320461	5.49481	4.15451e-06
ENSMUSG00000079481.11	Nhsl2	4.97574	6.75184	0.44037	4.59331e-05	0.326242	5.89932	5.95862e-06
ENSMUSG00000055817.17	Mta3	25.3117	33.4716	0.403131	4.65234e-05	0.300811	5.4336	5.11275e-05
ENSMUSG00000009731.4	Kcnd1	0.846572	1.21334	0.519286	4.67156e-05	0.421237	2.11236	0.00139819
ENSMUSG00000031633.4	Slc25a4	339.731	283.535	-0.260868	4.75997e-05	-0.365322	8.75177	2.23448e-08
ENSMUSG00000025451.15	Paip1	44.7039	35.2406	-0.343162	4.77745e-05	-0.427362	5.7572	5.66943e-10
ENSMUSG00000021218.10	Gdi2	112.605	90.6323	-0.313177	5.05749e-05	-0.416282	7.42945	2.66327e-10
ENSMUSG00000031391.18	L1cam	25.8709	31.7472	0.295302	5.0724e-05	0.193228	6.87844	0.00308622
ENSMUSG00000028277.13	Ube2j1	33.4261	28.9703	-0.2064	5.11204e-05	-0.314294	6.39911	1.60851e-06
ENSMUSG00000068039.12	Tcp1	97.4159	85.3405	-0.190926	5.1147e-05	-0.258875	7.12201	7.46672e-05
ENSMUSG00000035392.17	Dennd1a	9.89336	13.6997	0.469611	5.1384e-05	0.400034	5.44013	4.92802e-08
ENSMUSG00000031028.14	Tub	35.4952	51.6568	0.541333	5.4008e-05	0.461848	7.64957	1.52061e-09
ENSMUSG00000036707.16	Cab39	78.5429	65.5675	-0.2605	5.4315e-05	-0.374074	7.56065	5.60531e-09
ENSMUSG00000051285.17	Pcmtd1	31.2936	25.3261	-0.305244	5.70026e-05	-0.399421	7.06359	1.18082e-09
ENSMUSG00000020654.15	Adcy3	13.7734	17.568	0.351063	5.70979e-05	0.258301	5.79282	0.000235532
ENSMUSG00000034616.16	Ssh3	9.41457	13.1085	0.477538	5.91179e-05	0.446525	5.03384	2.3647e-09
ENSMUSG00000052551.16	Adarb2	5.66384	4.29682	-0.398513	5.95665e-05	-0.470909	4.37775	2.96186e-08
ENSMUSG00000026185.8	Igfbp5	20.1577	29.0954	0.529465	5.98393e-05	0.419458	6.77406	1.81643e-08
ENSMUSG00000029060.17	Mib2	28.5517	33.3956	0.226081	6.15343e-05	0.113735	6.67851	0.0868109
ENSMUSG00000031703.8	Itfg1	85.0957	69.0323	-0.301815	6.29407e-05	-0.383617	7.62679	4.87341e-09
ENSMUSG00000054766.13	Set	66.0495	53.8537	-0.294503	6.31695e-05	-0.366364	6.84682	1.4861e-07
ENSMUSG00000003847.16	Nfat5	7.80186	11.2401	0.526758	6.37933e-05	0.385833	6.00268	1.74864e-06
ENSMUSG00000020457.13	Drg1	39.9683	32.4054	-0.302621	6.553e-05	-0.391113	5.36075	5.16068e-08
ENSMUSG00000037149.10	Ddx1	29.8523	24.5946	-0.279503	6.61736e-05	-0.339024	6.82006	5.10695e-07
ENSMUSG00000021037.7	Ahsa1	92.3871	70.0341	-0.399634	6.70479e-05	-0.486056	6.35641	7.43252e-12
ENSMUSG00000028041.17	Adam15	18.2041	25.3462	0.477507	6.7511e-05	0.348787	5.74591	5.20082e-06
ENSMUSG00000032939.14	Nup93	12.3109	10.1739	-0.275066	7.00068e-05	-0.234863	4.89126	0.00287413
ENSMUSG00000029174.18	Tbc1d1	6.03076	7.70569	0.353584	7.31226e-05	0.26675	5.0213	0.000627677
ENSMUSG00000062661.6	Ncs1	67.3579	81.0587	0.267121	7.33602e-05	0.155287	7.98688	0.0183352
ENSMUSG00000019777.16	Hdac2	43.4878	32.1481	-0.435876	7.45879e-05	-0.50352	5.85316	3.06917e-12
ENSMUSG00000055567.18	Unc80	45.5175	60.3437	0.40678	7.6486e-05	0.308544	8.97637	7.16376e-06
ENSMUSG00000032030.16	Cul5	21.0274	18.032	-0.221714	7.65304e-05	-0.309093	6.25457	3.93221e-06
ENSMUSG00000025066.9	Sfr1	55.5656	44.7886	-0.311062	7.71672e-05	-0.408632	5.85068	5.05094e-09
ENSMUSG00000039782.14	Cpeb2	7.73362	11.2799	0.544534	7.78673e-05	0.453507	5.69411	5.28917e-09
ENSMUSG00000027091.14	Zc3h15	60.0878	48.6239	-0.305409	7.87649e-05	-0.41042	6.42663	9.89989e-10
ENSMUSG00000055421.8	Pcdh9	78.639	91.6216	0.220444	7.94262e-05	0.112578	8.36538	0.0783442
ENSMUSG00000025737.5	Wdr24	9.374	11.3209	0.272259	7.99957e-05	0.177455	4.62903	0.0293032
ENSMUSG00000089872.10	Rps6kc1	23.1084	28.3453	0.294697	8.0407e-05	0.177642	6.39963	0.00812527
ENSMUSG00000009090.17	Ap1b1	49.5908	57.2095	0.206182	8.10107e-05	0.0958685	7.29512	0.138921
ENSMUSG00000025809.15	Itgb1	22.5142	17.3928	-0.372349	8.15008e-05	-0.451327	5.87659	2.52164e-10
ENSMUSG00000034135.15	Sik3	13.799	18.4936	0.42246	8.36063e-05	0.297918	6.29673	6.66439e-05
ENSMUSG00000025224.14	Gbf1	15.1047	17.5218	0.214149	8.37943e-05	0.109167	6.37514	0.0969757
ENSMUSG00000028809.16	Srrm1	10.7402	15.0975	0.491288	8.44419e-05	0.341678	5.39315	2.6293e-05
ENSMUSG00000024594.8	Prrc1	2.805	3.6352	0.374033	8.58229e-05	0.259145	3.61082	0.00687668
ENSMUSG00000021596.16	Mctp1	24.6908	19.4493	-0.344255	8.61009e-05	-0.420675	5.94498	1.5925e-08
ENSMUSG00000025337.10	Sbds	38.9583	34.4693	-0.176616	8.80745e-05	-0.250885	5.36911	0.000397351
ENSMUSG00000022898.12	Dscr3	14.7168	11.9893	-0.295714	8.96635e-05	-0.361787	4.72061	3.63314e-06
ENSMUSG00000024360.7	Etf1	26.6803	21.436	-0.315736	9.02329e-05	-0.406731	6.09064	5.42098e-09
ENSMUSG00000042632.17	Pla2g6	5.08911	5.67746	0.157833	9.07927e-05	0.0752019	3.69152	0.407707
ENSMUSG00000001700.9	Gramd3	8.07841	6.06358	-0.413901	9.13921e-05	-0.529391	3.80193	2.34506e-08
ENSMUSG00000039770.5	Ypel5	25.394	19.8463	-0.355616	9.14615e-05	-0.460714	5.60406	2.48466e-10
ENSMUSG00000023809.9	Rps6ka2	14.3263	21.3276	0.574059	9.20349e-05	0.440947	6.38839	2.74191e-09
ENSMUSG00000000563.17	Atp5f1	130.448	101.689	-0.359321	9.20633e-05	-0.456976	7.11315	3.58612e-11
ENSMUSG00000014504.16	Srp19	28.7175	22.7345	-0.337047	9.23152e-05	-0.421531	3.86661	1.88558e-06
ENSMUSG00000034342.9	Cbl	7.65685	11.1163	0.537854	9.23518e-05	0.423386	5.75394	3.44807e-08
ENSMUSG00000031442.20	Mcf2l	41.0335	51.109	0.316777	9.36753e-05	0.21311	7.49989	0.00157943
ENSMUSG00000027184.14	Caprin1	67.1434	50.0155	-0.424871	9.46625e-05	-0.503044	7.69886	6.60385e-13
ENSMUSG00000055322.15	Tns1	3.59167	5.31201	0.564602	9.58296e-05	0.438634	4.7763	6.73558e-07
ENSMUSG00000042121.16	Ssh1	3.62208	4.98395	0.460474	9.87154e-05	0.354933	4.31639	0.000136777
ENSMUSG00000027706.8	Sec62	53.3482	41.7627	-0.353226	9.89902e-05	-0.458982	7.14674	3.95082e-11
ENSMUSG00000035849.14	Krt222	17.5661	13.5587	-0.37358	9.90663e-05	-0.439624	5.00368	1.01206e-07
ENSMUSG00000015002.18	Efr3a	42.1956	56.2752	0.415405	9.91672e-05	0.360543	7.37871	3.49713e-07
ENSMUSG00000042751.14	Nmnat2	46.0876	53.5332	0.216055	0.000100498	0.115459	7.40751	0.0753336
ENSMUSG00000055024.12	Ep300	6.90402	9.64236	0.481948	0.000101781	0.341705	5.99409	5.18425e-06
ENSMUSG00000061288.13	Taok3	12.158	16.2074	0.414744	0.000103526	0.306605	4.99354	9.90327e-05
ENSMUSG00000042750.7	Bex2	229.505	172.666	-0.410547	0.000103629	-0.518604	6.8181	5.44071e-14
ENSMUSG00000038759.15	Nup205	7.5481	9.5858	0.344786	0.000106098	0.256843	5.20637	0.00107152
ENSMUSG00000037306.13	Man1c1	7.45244	9.17497	0.29999	0.000107117	0.222776	4.84944	0.0037986
ENSMUSG00000014164.15	Klhl3	5.66284	8.18065	0.530691	0.00010864	0.395483	5.44029	1.05256e-07
ENSMUSG00000028246.13	Faxc	12.3639	16.9224	0.452802	0.000108926	0.345385	4.93575	1.22286e-05
ENSMUSG00000021910.15	Nisch	81.0487	96.4614	0.251161	0.000108951	0.140097	8.29854	0.0314841
ENSMUSG00000045427.13	Hnrnph2	66.9642	54.5338	-0.296239	0.000109198	-0.402238	6.65964	1.94671e-09
ENSMUSG00000049516.9	Spty2d1	6.93781	5.98261	-0.213706	0.000110913	-0.306783	4.68298	8.03068e-05
ENSMUSG00000028434.12	Epb41l4b	4.5181	6.65498	0.558717	0.000110968	0.420203	4.93453	1.90615e-06
ENSMUSG00000068036.14	Mllt4	17.2122	21.8479	0.344069	0.000111126	0.241634	7.02865	0.000382508
ENSMUSG00000058258.14	Idi1	5.2438	3.78862	-0.46894	0.000111545	-0.524676	5.33236	1.02946e-11
ENSMUSG00000028633.7	Ctps	17.0326	13.5396	-0.331116	0.000112281	-0.403219	5.05438	2.21178e-07
ENSMUSG00000032883.15	Acsl3	80.1256	66.7403	-0.263705	0.000113953	-0.358333	7.36726	8.53822e-08
ENSMUSG00000025189.9	Cnnm1	15.7307	21.3083	0.437829	0.000114195	0.328389	5.94614	6.90896e-06
ENSMUSG00000022752.8	Tomm70a	70.2985	53.2733	-0.400082	0.000114372	-0.503915	7.4418	4.04368e-13
ENSMUSG00000042535.9	Gtpbp1	14.1677	17.0409	0.2664	0.000116082	0.150976	5.30572	0.0365556
ENSMUSG00000067365.10	Tmem128	17.2749	13.0939	-0.399778	0.000116529	-0.520109	3.73595	2.73348e-07
ENSMUSG00000034613.12	Ppm1h	14.8765	21.9604	0.561867	0.000116655	0.407044	6.38368	3.69656e-08
ENSMUSG00000037605.16	Adgrl3	42.667	50.6528	0.247522	0.000117489	0.149971	7.525	0.0198263
ENSMUSG00000030410.16	Dmwd	37.3639	47.7627	0.35424	0.000117642	0.252109	6.22994	0.000325026
ENSMUSG00000026393.10	Nek7	14.889	12.4155	-0.262101	0.000117665	-0.364331	5.41562	5.79931e-07
ENSMUSG00000072704.6	Smim10l1	58.1328	46.5999	-0.319027	0.000118141	-0.401864	6.7344	5.42728e-09
ENSMUSG00000021076.6	Actr10	30.1142	25.3987	-0.245686	0.00011854	-0.343808	6.41398	3.10131e-07
ENSMUSG00000004568.12	Arhgef18	11.0451	14.7866	0.420877	0.00011972	0.304552	5.72406	6.43482e-05
ENSMUSG00000045659.18	Plekha7	5.39359	7.18404	0.41355	0.000120616	0.381671	4.70157	1.35339e-05
ENSMUSG00000024897.8	Apba1	31.6831	44.9035	0.503112	0.000120755	0.402728	7.57046	5.08864e-08
ENSMUSG00000001151.10	Pcnt	6.47668	9.28407	0.519504	0.000124096	0.432137	5.9121	2.18576e-08
ENSMUSG00000042308.14	Setd1a	4.41479	6.10495	0.467637	0.000124975	0.33273	4.81584	4.56686e-05
ENSMUSG00000036792.12	Mbd5	11.6392	15.2571	0.390487	0.000125114	0.286488	6.0905	3.2024e-05
ENSMUSG00000053012.17	Krcc1	10.9478	8.66449	-0.337451	0.000126969	-0.403125	3.48109	3.31192e-05
ENSMUSG00000029385.14	Ccng2	17.0791	13.8258	-0.304868	0.000128219	-0.377645	4.99027	6.5081e-07
ENSMUSG00000025608.9	Podxl	4.60376	6.41137	0.477819	0.000131296	0.355897	4.50484	4.15174e-05
ENSMUSG00000050148.9	Ubqln2	22.8231	33.3682	0.547979	0.000132879	0.43763	6.07609	2.6523e-08
ENSMUSG00000020926.16	Adam11	17.6846	23.6261	0.417888	0.000133772	0.281999	6.26841	9.68615e-05
ENSMUSG00000056602.11	Fry	25.9437	33.853	0.383897	0.000134161	0.286745	8.01095	3.74344e-05
ENSMUSG00000044792.7	Isca1	61.3523	52.348	-0.228984	0.000134744	-0.346952	6.71411	9.42842e-08
ENSMUSG00000054199.17	Gon4l	7.83204	9.48796	0.276708	0.000135561	0.20521	6.29036	0.00265183
ENSMUSG00000074749.10	Kiz	9.42332	7.95947	-0.243563	0.000135647	-0.327672	3.90262	0.00032005
ENSMUSG00000032606.7	Nicn1	35.5467	41.1176	0.210039	0.00013716	0.0998782	5.8689	0.14944
ENSMUSG00000038605.11	Samd10	5.05888	6.97004	0.462349	0.000137216	0.320851	3.37338	0.00177982
ENSMUSG00000055204.15	Ankrd17	23.5607	26.6446	0.177465	0.000138439	0.0997205	7.42509	0.126806
ENSMUSG00000029432.12	Gbas	37.0395	29.6207	-0.322459	0.000139761	-0.42306	5.54105	1.10356e-08
ENSMUSG00000030519.14	Apba2	81.8388	103.717	0.341803	0.000140958	0.236188	7.79491	0.000551807
ENSMUSG00000051223.14	Bzw1	63.104	48.8174	-0.370335	0.000143324	-0.461602	7.20686	1.63216e-11
ENSMUSG00000036427.5	Gpi1	158.392	179.118	0.177413	0.000143327	0.0843347	8.57989	0.19566
ENSMUSG00000024743.15	Syt7	52.8171	74.2778	0.491927	0.000145306	0.403801	7.7132	6.18724e-08
ENSMUSG00000021198.16	Unc79	15.0615	18.8438	0.323224	0.000148498	0.212141	6.90119	0.00156158
ENSMUSG00000025968.16	Ndufs1	61.6283	49.0589	-0.329081	0.000148851	-0.408053	6.83918	1.26731e-09
ENSMUSG00000022280.9	Rnf19a	16.0545	13.3609	-0.264963	0.000149581	-0.354644	5.59246	4.70835e-07
ENSMUSG00000026526.14	Fh1	25.4387	21.2972	-0.256358	0.000151862	-0.258684	5.71489	0.000179348
ENSMUSG00000074746.2	Pdzd8	20.04	17.4325	-0.201105	0.00015242	-0.302752	6.65214	3.60913e-06
ENSMUSG00000013662.5	Atad1	39.5327	35.1223	-0.17066	0.000152482	-0.245912	6.3295	0.000153677
ENSMUSG00000055373.8	Fut9	25.5831	32.1086	0.327771	0.000153501	0.241211	7.98736	0.000413246
ENSMUSG00000046380.3	Jrk	2.87796	3.55765	0.305879	0.000153772	0.196445	3.83528	0.0331081
ENSMUSG00000010277.7	RP23-185A18.9	53.8194	50.2719	-0.0983748	0.000156938	-0.20376	8.22096	0.00109436
ENSMUSG00000066036.14	Ubr4	21.498	28.0266	0.382596	0.000157023	0.277139	8.27441	6.98166e-05
ENSMUSG00000025503.5	Taldo1	69.0415	54.4825	-0.341669	0.000157447	-0.452891	5.71988	5.51918e-10
ENSMUSG00000031068.8	Glrx3	41.2247	33.06	-0.318424	0.000157484	-0.387665	5.63815	4.6234e-08
ENSMUSG00000028580.15	Pum1	26.4422	31.736	0.263279	0.000159418	0.160881	6.73219	0.0159938
ENSMUSG00000039801.7	AC158971.1	7.85823	9.73556	0.30906	0.000167303	0.2169	6.36061	0.00249571
ENSMUSG00000015243.4	Abca1	8.16201	5.83915	-0.483165	0.000171368	-0.56077	5.88729	4.3918e-12
ENSMUSG00000006699.17	Cdc42	166.014	133.315	-0.316458	0.000171801	-0.413662	7.53068	7.12153e-10
ENSMUSG00000054874.12	Pcnxl3	6.81833	9.76847	0.518713	0.000172188	0.406009	5.66586	1.46944e-07
ENSMUSG00000020283.5	Pex13	9.36793	7.74212	-0.275002	0.000173109	-0.337882	4.85171	1.45651e-05
ENSMUSG00000004771.12	Rab11a	86.2866	73.7753	-0.225998	0.000174252	-0.313181	6.38353	8.19884e-06
ENSMUSG00000021182.15	Ccdc88c	6.84653	9.03626	0.400352	0.000175465	0.307675	5.47519	0.000137087
ENSMUSG00000061028.7	Clasrp	11.7032	16.0198	0.452954	0.000175986	0.341023	4.9218	2.77147e-05
ENSMUSG00000029221.15	Slc30a9	29.3615	27.1997	-0.110334	0.000177083	-0.212407	6.96405	0.000834157
ENSMUSG00000001440.5	Kpnb1	37.7553	35.5473	-0.0869382	0.000177152	-0.164015	7.453	0.00913842
ENSMUSG00000040972.8	Igsf21	26.5472	32.991	0.313514	0.000177787	0.22798	5.33562	0.00195516
ENSMUSG00000027803.14	Wwtr1	6.1895	4.76124	-0.378487	0.000178559	-0.472866	4.27158	1.04475e-07
ENSMUSG00000000078.7	Klf6	12.5673	17.5751	0.483856	0.000178572	0.384186	5.55621	1.30443e-06
ENSMUSG00000044408.7	Sptssa	15.8071	11.9336	-0.405539	0.000180491	-0.505716	3.6557	1.05578e-07
ENSMUSG00000037236.14	Matr3	219.849	187.316	-0.231039	0.000182947	-0.333775	8.75919	2.14181e-07
ENSMUSG00000035829.13	Ppp1r26	7.26617	9.38805	0.36963	0.000183163	0.251984	5.09755	0.0013724
ENSMUSG00000028419.5	Chmp5	49.7332	37.0112	-0.426245	0.000184216	-0.529601	5.54558	2.64016e-12
ENSMUSG00000022110.13	Sucla2	85.1525	67.3194	-0.339028	0.000184234	-0.429251	6.67308	1.73519e-09
ENSMUSG00000037331.15	Larp1	16.7466	21.623	0.368697	0.000186458	0.263044	6.62159	0.000223924
ENSMUSG00000006586.15	Runx1t1	11.7939	15.4521	0.389763	0.000186535	0.329911	5.23424	1.54721e-05
ENSMUSG00000032777.9	Gtf3c1	26.849	30.2452	0.171838	0.000187651	0.0735957	7.327	0.251427
ENSMUSG00000030321.15	Efcab12	2.20105	2.96072	0.427752	0.000188484	0.402913	2.58453	0.00047965
ENSMUSG00000040928.15	S100pbp	14.0603	10.85	-0.373929	0.000189884	-0.478356	5.11282	1.12567e-09
ENSMUSG00000047921.16	Trappc9	20.6394	26.5653	0.364139	0.000190321	0.254815	6.06725	0.000508215
ENSMUSG00000034892.8	Rps29	532.12	670.639	0.333787	0.000191299	0.235054	6.71144	0.000792026
ENSMUSG00000035673.10	Sbno2	2.88293	3.79867	0.397958	0.000194678	0.311597	3.85932	0.00156734
ENSMUSG00000042208.15	RP23-188K3.6	15.6404	13.5818	-0.203613	0.000196217	-0.246841	5.64715	0.000356851
ENSMUSG00000063801.7	Ap3s2	7.80875	8.94369	0.195779	0.000197	0.108107	5.21865	0.136358
ENSMUSG00000045294.11	Insig1	33.0542	25.2228	-0.390107	0.000197085	-0.475267	6.02919	1.69215e-10
ENSMUSG00000020716.16	Nf1	24.1819	27.7219	0.1971	0.000199117	0.096605	7.75058	0.129825
ENSMUSG00000055254.15	Ntrk2	132.966	159.377	0.261387	0.000199196	0.147847	9.19323	0.0238832
ENSMUSG00000033902.12	Mapkbp1	9.44015	12.7606	0.434818	0.000202154	0.336652	5.82852	7.44625e-06
ENSMUSG00000028932.7	Psmc2	43.2571	38.5813	-0.165034	0.000202832	-0.258705	5.72026	0.000154483
ENSMUSG00000010803.13	Gabra1	127.638	106.022	-0.267698	0.000203538	-0.361624	8.56632	8.39787e-08
ENSMUSG00000052656.12	Rnf103	18.9545	16.8504	-0.169762	0.000204095	-0.2655	5.27748	0.00018045
ENSMUSG00000020790.14	Ankfy1	8.8128	9.50072	0.108436	0.000205976	-0.00626126	5.9484	0.925393
ENSMUSG00000037062.13	Sh3glb1	24.0395	19.2157	-0.323119	0.000207332	-0.360359	6.27845	3.01662e-07
ENSMUSG00000044433.16	Camsap3	4.52635	6.73148	0.572576	0.000208582	0.465262	4.18924	1.54594e-06
ENSMUSG00000039519.6	Cyp7b1	7.359	5.29651	-0.474467	0.000209662	-0.531714	3.30089	4.79642e-07
ENSMUSG00000040111.16	Gramd1b	28.5986	34.7304	0.280255	0.000209663	0.195766	7.29397	0.00391563
ENSMUSG00000038838.15	Vars2	5.14749	6.20276	0.269041	0.000210373	0.17504	4.46433	0.0387886
ENSMUSG00000074582.10	Arfgef2	11.7751	14.059	0.255763	0.000210856	0.151969	6.49279	0.0243854
ENSMUSG00000037029.8	Zfp146	21.9486	18.1139	-0.277034	0.000211295	-0.368075	4.91226	1.71354e-06
ENSMUSG00000029547.10	Ints1	17.141	22.4211	0.387405	0.000211376	0.294905	6.8738	4.05986e-05
ENSMUSG00000005886.14	Ncoa2	20.0277	25.8326	0.367196	0.0002115	0.261575	6.89886	0.000180594
ENSMUSG00000025016.10	Tm9sf3	40.0206	34.0476	-0.233193	0.000211511	-0.332592	7.4712	3.2404e-07
ENSMUSG00000054920.12	Klhl5	15.0153	13.3779	-0.166582	0.000211806	-0.261834	5.17727	0.000226007
ENSMUSG00000042548.14	Asxl1	7.69108	9.70606	0.3357	0.00021249	0.218427	5.67429	0.00238837
ENSMUSG00000038633.5	Degs1	42.5671	32.2711	-0.399498	0.000212958	-0.499715	5.76011	9.76719e-11
ENSMUSG00000036591.15	Arhgap21	24.5149	32.3109	0.398361	0.000217965	0.289798	7.29105	4.63606e-05
ENSMUSG00000045348.16	Nyap1	24.5705	32.1518	0.387973	0.000218639	0.284674	5.93781	0.00015938
ENSMUSG00000032076.19	Cadm1	81.1105	117.883	0.539396	0.000218803	0.446505	7.48785	1.29925e-08
ENSMUSG00000033530.8	Ttc7b	43.2337	57.0986	0.401298	0.000220003	0.316165	7.09361	1.48832e-05
ENSMUSG00000000420.15	Galnt1	16.7168	14.4258	-0.212645	0.000220643	-0.292331	5.68656	3.51269e-05
ENSMUSG00000021546.18	Hnrnpk	121.501	105.21	-0.207687	0.000221748	-0.303525	7.97142	2.76416e-06
ENSMUSG00000028484.16	Psip1	83.3858	67.0479	-0.31461	0.000222204	-0.386651	7.2764	1.98308e-08
ENSMUSG00000070923.4	Klhl9	46.7503	38.8333	-0.267681	0.000222218	-0.372967	7.02517	2.45124e-08
ENSMUSG00000001847.14	Rac1	91.5002	84.0264	-0.122932	0.000222999	-0.225671	7.38776	0.000346355
ENSMUSG00000002409.18	Dyrk1b	8.11367	11.0168	0.441278	0.000223891	0.295324	4.12998	0.00169179
ENSMUSG00000039262.16	Prrc2b	44.8448	65.1963	0.539847	0.000225696	0.430378	8.77484	2.78199e-08
ENSMUSG00000031231.4	Cox7b	132.155	106.629	-0.30963	0.000226018	-0.40826	6.23818	1.01993e-08
ENSMUSG00000001016.12	Ilf2	40.2402	34.1543	-0.236572	0.000226474	-0.323471	5.81454	2.54838e-06
ENSMUSG00000031311.17	Nono	50.6283	44.1855	-0.196371	0.000229055	-0.307667	6.56428	2.96012e-06
ENSMUSG00000024970.4	AI846148	6.32505	7.86883	0.315071	0.000231534	0.184046	4.16257	0.0325518
ENSMUSG00000027531.16	Impa1	29.6026	22.2893	-0.409372	0.000233926	-0.494781	5.54327	2.05059e-11
ENSMUSG00000021262.15	Evl	34.0511	43.4261	0.35086	0.000234461	0.243714	5.75958	0.000869617
ENSMUSG00000028132.15	Tmem56	21.8477	18.0908	-0.272226	0.000234756	-0.361811	6.37433	8.81245e-08
ENSMUSG00000030138.8	Bms1	10.4542	11.7033	0.162842	0.000234756	0.0545694	5.29965	0.443778
ENSMUSG00000063077.14	Kif1b	110.771	126.708	0.193925	0.000235112	0.105967	9.78041	0.100584
ENSMUSG00000089704.9	Galnt2	10.4087	14.751	0.503017	0.000237845	0.333984	5.15797	3.60607e-05
ENSMUSG00000031342.17	Gpm6b	296.42	248.383	-0.255076	0.000238941	-0.364508	9.52311	3.30526e-08
ENSMUSG00000026924.17	Sec16a	10.7934	12.5703	0.219873	0.000242693	0.12182	6.36475	0.0697194
ENSMUSG00000040865.15	Ino80d	3.95883	4.95505	0.323826	0.00024317	0.238533	5.57162	0.00112135
ENSMUSG00000001783.3	Rtcb	57.5399	52.4018	-0.134946	0.000245391	-0.221492	6.38187	0.000755834
ENSMUSG00000006576.16	Slc4a3	23.8325	32.301	0.43865	0.000246088	0.328842	7.342	4.83268e-06
ENSMUSG00000000131.15	Xpo6	18.2966	21.9102	0.260023	0.000246128	0.167876	6.2398	0.0177762
ENSMUSG00000028803.18	Nipal3	22.1198	26.4823	0.259687	0.000246448	0.155682	6.58948	0.0239642
ENSMUSG00000102252.5	Snrpn	349.479	298.372	-0.228092	0.000250233	-0.313703	8.90987	2.82735e-06
ENSMUSG00000030061.16	Uba3	33.3611	24.2498	-0.460193	0.000250579	-0.538866	5.71216	2.59273e-11
ENSMUSG00000053870.7	Fpgt	9.06414	7.02836	-0.366981	0.000252524	-0.467074	4.46337	1.78153e-08
ENSMUSG00000020721.16	Helz	7.07032	9.74579	0.463003	0.000254745	0.349705	5.94054	9.81182e-06
ENSMUSG00000040687.16	Madd	40.57	52.6504	0.37603	0.000255008	0.274289	7.78786	9.17201e-05
ENSMUSG00000025607.15	Copg2	22.812	19.6492	-0.215321	0.000255337	-0.149067	6.37319	0.0251064
ENSMUSG00000028552.13	Eps15	80.4672	69.2554	-0.216473	0.000256017	-0.317315	7.7296	1.36386e-06
ENSMUSG00000022361.14	Zhx1	26.6272	20.8075	-0.355797	0.000257359	-0.46925	6.41257	9.02877e-11
ENSMUSG00000028180.18	Zranb2	64.1272	53.9244	-0.249999	0.000257371	-0.298444	7.14271	4.267e-06
ENSMUSG00000030469.10	Zfp719	5.99433	4.46131	-0.426131	0.000259631	-0.474564	4.2172	2.55514e-07
ENSMUSG00000029669.14	Tspan12	8.54285	6.37329	-0.422681	0.000262142	-0.493605	3.80352	1.76745e-07
ENSMUSG00000005102.13	Eif2ak4	6.3388	7.70815	0.282175	0.000265201	0.215107	4.84563	0.0133134
ENSMUSG00000026135.17	Zfp142	4.7596	6.04387	0.344632	0.000265882	0.226123	4.80441	0.00519114
ENSMUSG00000035764.5	Fbxo45	19.1404	16.5813	-0.207064	0.000267781	-0.306855	5.79495	1.05097e-05
ENSMUSG00000029167.13	Ppargc1a	9.35236	12.7949	0.452169	0.000269811	0.368212	5.36857	1.12712e-05
ENSMUSG00000023011.8	Faim2	50.7753	71.7037	0.497922	0.000269953	0.398987	7.72289	5.8014e-07
ENSMUSG00000057637.13	Prdm2	7.48362	9.54341	0.350769	0.000270222	0.246397	5.61144	0.000998234
ENSMUSG00000021748.9	Pdhb	64.4612	51.4799	-0.324421	0.000270236	-0.390816	6.07658	5.97148e-08
ENSMUSG00000039809.10	Gabbr2	56.2121	79.784	0.505217	0.000270331	0.402115	8.21305	2.22326e-07
ENSMUSG00000026150.14	Mff	89.0373	79.3472	-0.16623	0.000270346	-0.261951	6.80005	4.70455e-05
ENSMUSG00000029004.15	Kmt2e	10.2475	14.7051	0.52104	0.000271282	0.383212	6.32528	5.44596e-07
ENSMUSG00000030084.11	Plxna1	14.6209	19.2132	0.394065	0.000271522	0.281299	6.79411	0.000204161
ENSMUSG00000038002.8	Cramp1l	4.05574	5.7641	0.507129	0.000272111	0.375579	4.98781	3.17058e-06
ENSMUSG00000018707.13	Dync1h1	103.689	122.609	0.241807	0.00027344	0.134762	10.2785	0.0402225
ENSMUSG00000020089.8	Ppa1	47.3814	40.7671	-0.216917	0.000274302	-0.328883	5.36895	5.47493e-06
ENSMUSG00000054477.15	Kcnn2	13.3481	18.4565	0.467495	0.000275917	0.378403	4.90498	6.48228e-06
ENSMUSG00000024081.8	Cebpz	11.778	10.0291	-0.231897	0.000276318	-0.303619	5.18889	2.93935e-05
ENSMUSG00000020776.18	Fbf1	9.99616	12.76	0.352187	0.000280089	0.259499	5.67021	0.000350204
ENSMUSG00000021270.13	Hsp90aa1	394.002	299.697	-0.3947	0.000282696	-0.469214	9.96103	3.5924e-12
ENSMUSG00000056116.18	H2-T22	8.53986	10.3499	0.277333	0.000283053	0.208519	3.74969	0.027071
ENSMUSG00000032131.16	Abcg4	7.44975	10.3245	0.4708	0.000283946	0.370225	4.7393	1.27375e-05
ENSMUSG00000037239.8	Spred3	7.16825	10.3766	0.533637	0.000285125	0.394983	4.7906	6.71027e-06
ENSMUSG00000063065.13	Mapk3	40.2542	54.2737	0.431116	0.000285842	0.327896	5.90401	2.27054e-05
ENSMUSG00000038949.8	Cnst	16.4288	12.8468	-0.354826	0.000285954	-0.440783	5.70938	5.33988e-09
ENSMUSG00000028882.13	Ppp1r8	22.6235	19.004	-0.251514	0.000286623	-0.309932	4.85619	0.000126817
ENSMUSG00000024085.13	Man2a1	5.9651	8.24545	0.467051	0.000286633	0.408372	5.34934	5.01116e-07
ENSMUSG00000031652.11	N4bp1	10.522	12.4274	0.240122	0.000287125	0.114244	5.83126	0.103727
ENSMUSG00000024193.7	Phf1	9.24984	13.4711	0.54237	0.000287148	0.397833	4.51837	1.05056e-05
ENSMUSG00000028337.14	Coro2a	7.28875	9.97805	0.453087	0.000291424	0.365587	4.80408	2.04449e-05
ENSMUSG00000055670.14	Zzef1	10.9686	12.1778	0.150874	0.000291756	0.0642576	6.72571	0.318933
ENSMUSG00000033009.15	Ogfod1	23.5303	28.6876	0.285906	0.000295175	0.181427	6.70839	0.00960859
ENSMUSG00000021209.12	Ppp4r4	13.8265	10.6083	-0.382253	0.000298896	-0.403968	5.13738	5.85573e-07
ENSMUSG00000025745.11	Hadha	17.9472	14.0345	-0.35478	0.00029908	-0.429299	5.72673	1.3718e-08
ENSMUSG00000040035.14	Disp2	40.0339	54.1267	0.435119	0.00029931	0.323644	7.80639	1.91233e-05
ENSMUSG00000024359.8	Hspa9	80.0491	66.0629	-0.277046	0.000300342	-0.365665	7.44913	1.00891e-07
ENSMUSG00000033597.8	Caskin1	17.3889	24.224	0.478265	0.000301691	0.348934	6.70262	5.2684e-06
ENSMUSG00000042396.10	Rbm7	16.6314	12.426	-0.420551	0.000302008	-0.507272	4.46947	3.67171e-10
ENSMUSG00000020255.8	RP24-227O16.1	1.09781	1.39336	0.343931	0.000302498	0.289911	8.86537	5.17964e-05
ENSMUSG00000044288.6	Cnr1	46.673	37.1859	-0.327834	0.000303747	-0.430589	7.51139	1.88231e-09
ENSMUSG00000038437.11	Mllt6	27.098	35.5369	0.391136	0.000306519	0.277074	7.4499	9.80407e-05
ENSMUSG00000038056.15	Kmt2c	10.1941	11.8068	0.211876	0.000306547	0.114007	7.1453	0.0852906
ENSMUSG00000071072.12	Ptges3	65.2539	50.7442	-0.36282	0.000309443	-0.4463	6.39668	2.22722e-11
ENSMUSG00000063952.15	Brpf3	3.40224	4.85758	0.513751	0.000310357	0.415214	4.25255	9.07633e-06
ENSMUSG00000032602.6	Slc25a20	6.85217	5.20124	-0.397705	0.000310716	-0.514822	2.9869	2.74304e-06
ENSMUSG00000022843.16	Clcn2	14.4451	20.0066	0.469887	0.000314978	0.367827	5.71579	6.68616e-06
ENSMUSG00000029066.12	Mrpl20	49.5971	40.8549	-0.279747	0.000316786	-0.337476	4.42569	0.00011222
ENSMUSG00000001802.16	Lrp3	20.2137	24.2612	0.263313	0.000317077	0.153225	6.11076	0.026585
ENSMUSG00000027808.8	Serp1	12.7162	9.7286	-0.386358	0.000317151	-0.466237	5.31901	9.5149e-10
ENSMUSG00000063694.5	Cycs	23.5874	18.6919	-0.335599	0.000317412	-0.489993	6.04396	2.0206e-10
ENSMUSG00000066324.2	Impad1	32.1669	26.489	-0.280183	0.000318616	-0.383098	7.17807	2.38498e-08
ENSMUSG00000021548.10	Ccnh	21.8115	16.1717	-0.431617	0.000321129	-0.450204	4.84868	1.08674e-07
ENSMUSG00000026356.15	Dars	26.9266	21.0454	-0.355527	0.000321396	-0.360485	5.35399	1.4447e-06
ENSMUSG00000021495.9	Fam193b	12.8288	17.2649	0.428451	0.000321554	0.324833	5.72564	1.57339e-05
ENSMUSG00000022707.16	Gbe1	5.91529	4.17693	-0.502004	0.000323349	-0.560434	3.48722	3.28374e-07
ENSMUSG00000028719.8	Cmpk1	21.3203	16.4937	-0.370316	0.000323463	-0.462564	5.52858	5.58591e-10
ENSMUSG00000009681.10	Bcr	19.7566	23.9915	0.280187	0.000323617	0.158659	6.79818	0.0233098
ENSMUSG00000040253.15	Gbp7	2.23225	1.64477	-0.440613	0.000323903	-0.425487	2.82868	0.000263366
ENSMUSG00000053062.15	Jam2	10.8587	8.00842	-0.439265	0.000326653	-0.328461	5.202	2.97496e-05
ENSMUSG00000029634.15	Rnf6	32.6423	26.1333	-0.32085	0.000327267	-0.425922	5.96051	1.06655e-08
ENSMUSG00000027088.10	Phospho2	13.4943	10.4707	-0.365991	0.000327283	-0.463177	4.44593	8.48542e-08
ENSMUSG00000040412.16	RP23-37G19.2	7.50315	10.2746	0.453519	0.000329174	0.401862	5.18291	6.36218e-06
ENSMUSG00000027770.5	Dhx36	21.7066	17.6749	-0.296426	0.000332107	-0.376148	6.49843	3.3079e-08
ENSMUSG00000054027.8	Nt5dc3	13.0837	15.5851	0.252396	0.000332763	0.1382	5.9896	0.0481493
ENSMUSG00000029131.14	Dnajb6	65.2933	55.5662	-0.232728	0.000333233	-0.343563	6.651	1.48449e-07
ENSMUSG00000040187.15	Arntl2	1.75576	2.47582	0.495806	0.000333802	0.382667	2.76816	0.00103883
ENSMUSG00000053477.16	Tcf4	84.5075	120.447	0.511247	0.00033403	0.450684	8.29197	9.67456e-09
ENSMUSG00000023266.11	Frs3	9.93664	12.6561	0.349	0.000337459	0.241194	4.10231	0.00906919
ENSMUSG00000027804.13	Ppid	38.0097	31.1499	-0.287138	0.000338298	-0.383245	5.46995	3.93629e-07
ENSMUSG00000020048.13	Hsp90b1	157.84	121.359	-0.379187	0.000338715	-0.470592	8.29687	1.6268e-10
ENSMUSG00000000171.5	Sdhd	63.0852	54.7759	-0.20376	0.00033886	-0.302729	5.60876	2.15672e-05
ENSMUSG00000056755.13	Grm7	31.6366	44.2643	0.484549	0.000339539	0.380022	6.50192	2.03528e-06
ENSMUSG00000036902.11	Neto2	26.1084	20.0469	-0.381138	0.000340058	-0.488662	6.29572	2.31515e-11
ENSMUSG00000038612.16	Mcl1	22.1808	17.8178	-0.315988	0.000341651	-0.393614	5.68471	6.23453e-08
ENSMUSG00000042670.5	Immp1l	14.2579	10.5755	-0.431042	0.000342057	-0.361068	3.32085	0.000327597
ENSMUSG00000029104.15	Htt	20.0196	24.2881	0.278838	0.000342132	0.180826	7.86494	0.0071774
ENSMUSG00000024404.6	Riok3	17.4549	16.16	-0.111205	0.000343635	-0.126771	5.81407	0.0688686
ENSMUSG00000029777.10	Gars	61.6284	51.4017	-0.261777	0.000344879	-0.357622	6.63066	1.6542e-07
ENSMUSG00000032301.13	Psma4	55.5037	45.7549	-0.278661	0.00034633	-0.374047	5.42425	1.3944e-07
ENSMUSG00000016427.7	Ndufa1	119.841	93.9462	-0.351211	0.000346439	-0.435379	4.41751	6.43369e-07
ENSMUSG00000026019.15	Wdr12	10.8237	9.00347	-0.265647	0.000346621	-0.33328	5.29201	4.44191e-06
ENSMUSG00000040481.17	Bptf	12.9851	15.0141	0.209469	0.000347108	0.10428	7.10462	0.124319
ENSMUSG00000022240.10	Ctnnd2	51.7116	69.9012	0.434829	0.000349338	0.329779	7.69831	1.3401e-05
ENSMUSG00000030583.16	Sipa1l3	4.2474	5.86941	0.466636	0.000363275	0.371373	4.80547	9.46739e-06
ENSMUSG00000025630.8	Hprt	70.1636	61.3389	-0.193919	0.000364518	-0.301666	5.90161	1.05867e-05
ENSMUSG00000019373.11	Cops3	36.1011	27.3366	-0.40121	0.000366391	-0.456669	5.39137	1.32946e-08
ENSMUSG00000001964.14	Emd	10.4494	12.3589	0.242131	0.000368378	0.123684	3.68248	0.190561
ENSMUSG00000036270.16	Edc4	14.8298	18.3971	0.310984	0.000370626	0.201491	6.02827	0.00406477
ENSMUSG00000040761.16	Spen	5.8903	8.6881	0.5607	0.000373004	0.447946	6.12522	5.43516e-08
ENSMUSG00000025959.13	Klf7	7.50044	10.605	0.499699	0.000373391	0.39146	5.3197	1.5693e-05
ENSMUSG00000004535.12	Tax1bp1	59.8585	52.2601	-0.195846	0.000373654	-0.297066	7.12991	7.07465e-06
ENSMUSG00000028991.15	Mtor	22.6468	26.8079	0.243348	0.0003791	0.127255	7.31687	0.0587524
ENSMUSG00000021703.9	Serinc5	22.4383	16.8576	-0.412562	0.000380265	-0.489278	6.34193	2.22101e-10
ENSMUSG00000000787.12	Ddx3x	73.6417	59.9746	-0.296171	0.000380668	-0.399622	7.90809	7.32169e-09
ENSMUSG00000025437.15	Usp33	52.6862	44.3418	-0.24876	0.000383266	-0.331535	7.22846	6.09143e-07
ENSMUSG00000029765.12	Plxna4	13.3632	16.8692	0.336131	0.000383832	0.236636	7.22024	0.000800751
ENSMUSG00000029462.18	Vps29	64.3573	49.4232	-0.380917	0.000384843	-0.472024	5.76542	1.37016e-09
ENSMUSG00000054823.16	Nsd3	12.6966	17.4627	0.459832	0.000384845	0.363972	6.15409	8.2158e-07
ENSMUSG00000074671.6	Tspyl3	7.39435	8.87408	0.263173	0.000385873	0.14448	4.25401	0.0848294
ENSMUSG00000010086.17	Rnf112	108.811	86.8979	-0.324425	0.000387029	-0.423406	8.0189	4.42041e-09
ENSMUSG00000030030.5	RP23-321M22.3	10.206	14.44	0.500656	0.000387789	0.377531	4.16152	5.79615e-05
ENSMUSG00000022561.13	Gpaa1	13.7347	16.9733	0.305443	0.000388452	0.173348	4.63451	0.0377443
ENSMUSG00000028405.9	Aco1	11.9985	10.3302	-0.215976	0.000389452	-0.275302	5.0472	0.000254875
ENSMUSG00000001380.6	Hars	39.1236	45.2389	0.209526	0.000389577	0.139494	6.01449	0.0442924
ENSMUSG00000068739.13	Sars	89.0553	78.6382	-0.179472	0.000392695	-0.251385	7.06776	0.000183161
ENSMUSG00000059146.12	Ntrk3	36.1437	46.8459	0.37418	0.000397703	0.280408	7.7143	0.000133922
ENSMUSG00000033295.14	Ptprf	11.407	13.0837	0.19786	0.000398758	0.127652	6.34611	0.0562575
ENSMUSG00000027508.15	Pag1	5.85999	5.17711	-0.178753	0.000399351	-0.243696	5.09195	0.00101813
ENSMUSG00000040225.15	Prrc2c	23.9526	30.2322	0.335906	0.000400672	0.229587	7.7565	0.00091506
ENSMUSG00000021846.9	Peli2	4.4442	3.19222	-0.477364	0.000400854	-0.564093	4.03734	1.08568e-09
ENSMUSG00000031617.16	Tmem184c	34.3244	26.0957	-0.395419	0.000403846	-0.476513	5.93294	4.74289e-11
ENSMUSG00000040289.8	Hey1	20.8784	17.3308	-0.268679	0.000404015	-0.357164	5.10999	1.49557e-06
ENSMUSG00000035649.17	Zcchc7	14.1399	18.1985	0.364052	0.000404662	0.235835	5.24615	0.0019871
ENSMUSG00000021771.14	Vdac2	110.275	91.6552	-0.266813	0.000405226	-0.356407	6.89179	1.26568e-07
ENSMUSG00000030738.11	Eif3c	65.0176	55.9947	-0.21554	0.000405347	-0.306227	7.32323	3.02788e-06
ENSMUSG00000036097.7	Slf2	13.1093	14.9163	0.186299	0.000409606	0.092772	6.28758	0.172689
ENSMUSG00000041238.15	Rbbp8	2.28557	1.84356	-0.310064	0.000410731	-0.345051	2.65636	0.00336795
ENSMUSG00000019461.12	Plscr3	3.28669	4.59372	0.483027	0.000411787	0.311571	2.65049	0.00673561
ENSMUSG00000006019.15	Dhx34	2.77202	3.74462	0.433885	0.000413271	0.345216	3.39172	0.00127293
ENSMUSG00000051154.11	Commd3	47.6062	37.672	-0.337658	0.000413994	-0.368987	4.79161	4.6035e-06
ENSMUSG00000031176.8	Dynlt3	56.0278	43.7858	-0.355679	0.000414671	-0.463441	6.29219	1.73808e-10
ENSMUSG00000036760.7	Kcnk9	8.58967	10.9973	0.356472	0.000415704	0.259264	6.5532	0.000318137
ENSMUSG00000020657.16	Dnajc27	38.1302	43.0265	0.174293	0.000418687	0.0689169	7.12573	0.28473
ENSMUSG00000020056.16	Washc3	10.7085	7.38272	-0.536536	0.000422887	-0.48413	2.65081	7.74324e-05
ENSMUSG00000032118.16	Fez1	189.013	151.296	-0.321111	0.000424794	-0.430139	7.59741	2.10917e-09
ENSMUSG00000027566.14	Psma7	81.8195	68.299	-0.26058	0.000426924	-0.32243	5.62018	3.9007e-06
ENSMUSG00000014313.15	Cox6c	426.672	368.953	-0.209689	0.000429266	-0.300093	6.73785	6.53566e-06
ENSMUSG00000008892.12	Vdac3	74.5396	58.5873	-0.347419	0.000431441	-0.419049	6.32391	2.71967e-09
ENSMUSG00000000399.10	Ndufa9	68.6026	56.9466	-0.268654	0.000431638	-0.350807	6.09025	5.03396e-07
ENSMUSG00000018599.5	Mief2	5.88711	6.92664	0.234595	0.000431976	0.137845	3.64389	0.134119
ENSMUSG00000024952.12	Rps6ka4	10.6662	13.4338	0.33282	0.000432093	0.234821	4.9337	0.00270107
ENSMUSG00000030499.9	Kctd15	4.8354	3.6789	-0.394358	0.000432126	-0.463576	2.934	3.05564e-05
ENSMUSG00000038546.9	Ranbp9	30.4699	37.1955	0.287744	0.000433121	0.21705	6.16138	0.00317637
ENSMUSG00000034349.14	Smc4	3.02358	2.16967	-0.47878	0.000434404	-0.555165	3.16181	3.55546e-07
ENSMUSG00000014956.15	Ppp1cb	52.6386	45.3587	-0.214743	0.000434537	-0.314217	7.79689	1.47207e-06
ENSMUSG00000029516.19	Cit	17.4123	23.8351	0.452984	0.000436112	0.330389	7.01642	2.93309e-05
ENSMUSG00000029330.8	Cds1	25.9152	32.3929	0.321876	0.000438876	0.2288	6.43828	0.00123244
ENSMUSG00000032010.15	Usp2	13.8094	20.2673	0.553504	0.000440852	0.443254	5.1055	3.40771e-07
ENSMUSG00000015846.14	Rxra	7.66191	9.90595	0.370591	0.000442822	0.269359	4.92045	0.00178329
ENSMUSG00000048701.13	Ccdc6	7.99053	10.0045	0.324291	0.00044451	0.212728	5.21731	0.00602832
ENSMUSG00000030539.13	Sema4b	4.688	5.83422	0.315567	0.000444986	0.222803	4.02249	0.0129874
ENSMUSG00000029366.10	Dck	6.94708	5.75644	-0.271228	0.000445115	-0.370977	3.85181	3.75474e-05
ENSMUSG00000002190.13	Clgn	3.16995	2.59521	-0.288608	0.000446063	-0.296656	3.03596	0.0141615
ENSMUSG00000021635.14	Rad17	7.68386	6.17366	-0.315706	0.000446337	-0.335754	3.95914	0.00016017
ENSMUSG00000017485.11	Top2b	19.3945	17.0971	-0.1819	0.000446757	-0.270242	7.2548	3.88669e-05
ENSMUSG00000038026.12	Kcnj9	44.651	60.0116	0.42655	0.000446791	0.323658	7.22479	8.40808e-06
ENSMUSG00000053641.9	Dennd4a	14.9221	17.469	0.227344	0.000448965	0.143751	6.78712	0.0309993
ENSMUSG00000052997.15	Uba2	38.6729	33.7721	-0.195489	0.000450016	-0.271368	6.21431	7.1968e-05
ENSMUSG00000030007.8	Cct7	93.3852	81.05	-0.204381	0.000450355	-0.309285	6.97375	4.24575e-06
ENSMUSG00000022200.8	Golph3	37.1898	32.7539	-0.18324	0.000453449	-0.290173	6.0768	2.0107e-05
ENSMUSG00000038916.7	Soga3	28.7297	34.0848	0.246583	0.000458586	0.143649	6.63175	0.0335201
ENSMUSG00000021071.16	Trim9	63.7137	85.5967	0.425951	0.000460514	0.324685	7.88387	1.88275e-05
ENSMUSG00000050272.9	Dscam	11.1448	14.5055	0.380235	0.000461011	0.303006	6.27675	0.000188559
ENSMUSG00000020368.15	Canx	149.704	124.913	-0.261187	0.000462303	-0.359258	8.66317	9.48175e-08
ENSMUSG00000032096.16	Arcn1	30.4132	28.4974	-0.0938649	0.0004648	-0.186043	6.52069	0.00408805
ENSMUSG00000022263.10	Trio	30.646	35.3651	0.206627	0.000465355	0.121502	8.1504	0.0611594
ENSMUSG00000026755.14	Arpc5l	53.2974	45.418	-0.230801	0.000466098	-0.342306	5.50943	1.97251e-06
ENSMUSG00000034430.16	Zxdc	7.3982	8.87389	0.262391	0.000467146	0.152548	4.83142	0.0523664
ENSMUSG00000020454.17	Eif4enif1	12.7821	14.8151	0.212943	0.00046731	0.122917	5.34202	0.0937496
ENSMUSG00000029249.15	Rest	2.01798	1.5128	-0.415689	0.000469904	-0.484512	3.26929	2.24702e-06
ENSMUSG00000060923.5	Acyp2	18.864	12.7087	-0.569824	0.000471149	-0.578687	3.06172	1.64023e-06
ENSMUSG00000021520.4	Uqcrb	166.026	117.926	-0.493525	0.000473077	-0.569637	5.34498	9.85576e-12
ENSMUSG00000031647.10	Mfap3l	21.6856	18.8365	-0.20321	0.000473175	-0.309939	6.08486	4.87431e-06
ENSMUSG00000036473.15	Tbc1d24	20.064	26.7476	0.4148	0.000473391	0.317934	6.79456	2.13622e-05
ENSMUSG00000023883.13	Phf10	17.3194	14.9714	-0.210184	0.000473528	-0.278615	4.65987	0.000368514
ENSMUSG00000042744.16	AC126938.1	25.12	35.8589	0.513496	0.000474584	0.402948	8.54665	6.84724e-07
ENSMUSG00000042410.15	Agps	14.3339	11.8186	-0.278375	0.000475458	-0.374104	5.54032	1.43718e-06
ENSMUSG00000062691.10	Cebpzos	20.6771	15.9574	-0.373809	0.000475984	-0.411191	2.81805	0.000290168
ENSMUSG00000015189.12	Casd1	19.7907	17.2983	-0.194197	0.000478194	-0.300955	5.7964	1.60879e-05
ENSMUSG00000030257.16	Srgap3	22.363	32.5521	0.54164	0.000480388	0.443639	7.54519	6.06488e-08
ENSMUSG00000022890.13	Atp5j	120.974	104.228	-0.214961	0.000480677	-0.315578	5.89524	5.78913e-06
ENSMUSG00000032666.16	AC166332.1	9.67975	11.328	0.226851	0.000480917	0.12886	6.24919	0.0558575
ENSMUSG00000028811.11	Yars	34.2338	28.8189	-0.248408	0.000482358	-0.34449	6.08821	7.8382e-07
ENSMUSG00000031529.5	Tnks	11.7645	14.0231	0.253371	0.000482748	0.159509	6.55515	0.0187973
ENSMUSG00000042197.13	Zfp451	13.8489	16.1145	0.218591	0.000488412	0.143028	6.70979	0.0359869
ENSMUSG00000056121.15	Fez2	21.5403	17.5775	-0.293308	0.000488533	-0.380825	4.84371	1.52842e-06
ENSMUSG00000032872.16	Cyb5r4	16.501	13.7015	-0.268229	0.000489091	-0.358849	4.98384	2.70255e-06
ENSMUSG00000028909.17	Ptpru	8.18906	11.7861	0.525319	0.00049099	0.411582	5.4338	1.74426e-06
ENSMUSG00000021983.16	Atp8a2	6.88161	8.81241	0.356792	0.000492922	0.24812	6.30225	0.000231305
ENSMUSG00000027799.12	Nbea	46.2955	55.2678	0.255569	0.000493326	0.165068	8.84277	0.0127548
ENSMUSG00000050071.8	Bex1	51.4862	36.0335	-0.514845	0.000495583	-0.561051	4.63298	3.67048e-10
ENSMUSG00000035632.16	Cnot3	5.52101	7.71352	0.482457	0.000496555	0.287724	4.07852	0.00189288
ENSMUSG00000024953.16	Prdx5	139.879	110.286	-0.34293	0.000496981	-0.410244	6.70422	5.94963e-08
ENSMUSG00000026020.9	Nop58	16.5681	13.2329	-0.324279	0.000502017	-0.414768	5.43334	6.51832e-08
ENSMUSG00000035596.14	Mboat7	23.4258	32.2289	0.460253	0.000503026	0.344603	5.98052	3.72722e-05
ENSMUSG00000029050.15	Ski	23.782	29.33	0.302509	0.000504076	0.196067	6.73503	0.00652729
ENSMUSG00000031428.11	Zcchc18	97.482	110.892	0.185954	0.000505134	0.077876	7.38876	0.235762
ENSMUSG00000066232.4	Ipo7	39.7365	33.7781	-0.234376	0.000506303	-0.334954	7.08343	7.11682e-07
ENSMUSG00000060743.12	H3f3a	102.421	80.3104	-0.350853	0.000506379	-0.424554	6.46717	1.45412e-09
ENSMUSG00000039703.15	Nploc4	16.417	18.9534	0.207264	0.000506707	0.10816	5.85018	0.124688
ENSMUSG00000020451.17	Limk2	29.5506	35.9024	0.280893	0.000508766	0.164902	6.56667	0.0202731
ENSMUSG00000047419.5	Cmya5	2.00745	1.49787	-0.422446	0.000510188	-0.476887	4.10737	5.02302e-07
ENSMUSG00000023952.13	Gtpbp2	16.0244	18.8711	0.235906	0.000512468	0.109691	5.43014	0.12385
ENSMUSG00000041360.7	Pum3	10.6654	8.86095	-0.267412	0.000514912	-0.323814	4.83303	4.70709e-05
ENSMUSG00000032393.15	Dpp8	67.5078	58.6594	-0.202692	0.000515032	-0.272229	7.75088	3.52808e-05
ENSMUSG00000023007.15	Prpf40b	15.9035	19.3987	0.286618	0.000519138	0.209615	5.60698	0.00402266
ENSMUSG00000041638.18	Gcn1l1	13.2835	16.203	0.286626	0.000520778	0.189294	6.7091	0.00716165
ENSMUSG00000018412.16	Kansl1	17.7533	21.7334	0.291827	0.000523222	0.195364	6.38055	0.0060253
ENSMUSG00000022684.15	Bfar	13.1318	10.8271	-0.278412	0.000523921	-0.342367	4.76102	1.3232e-05
ENSMUSG00000019852.7	Arfgef3	21.7548	30.862	0.504497	0.000524291	0.415161	8.01599	1.63901e-07
ENSMUSG00000062209.15	Erbb4	10.8934	13.87	0.348508	0.000525475	0.250063	6.84999	0.000642931
ENSMUSG00000006423.15	RP23-286I5.3	17.239	13.4886	-0.353931	0.000525723	-0.442329	5.36713	2.274e-09
ENSMUSG00000020361.13	Hspa4	59.6259	49.8847	-0.257344	0.000526056	-0.349819	7.64563	2.79333e-07
ENSMUSG00000025145.13	Lrrc45	14.0197	18.8791	0.42934	0.000527387	0.346977	5.40601	1.92536e-06
ENSMUSG00000062270.13	Morf4l1	115.205	99.246	-0.215119	0.000530359	-0.310694	7.62359	3.17257e-06
ENSMUSG00000063455.16	AC157667.1	5.46674	7.99471	0.548365	0.000530575	0.446633	5.93057	1.56464e-07
ENSMUSG00000021764.7	Ndufs4	31.3944	26.3935	-0.250326	0.000533324	-0.348938	5.1673	4.17306e-06
ENSMUSG00000025571.13	Tnrc6c	13.2067	15.8282	0.261232	0.000533547	0.173994	6.68819	0.0106504
ENSMUSG00000027259.15	Adal	8.79016	6.12619	-0.520899	0.000534108	-0.542182	3.70293	3.5953e-07
ENSMUSG00000096188.1	Cmtm4	22.4614	29.614	0.398831	0.000536493	0.289364	7.22302	9.9961e-05
ENSMUSG00000060904.14	Arl1	63.5913	52.9329	-0.264665	0.000536517	-0.353381	6.55271	2.46461e-07
ENSMUSG00000048078.16	Tenm4	17.5902	24.9625	0.504987	0.000537262	0.408841	7.68138	3.50822e-07
ENSMUSG00000072294.5	Klf12	8.81372	12.6466	0.520925	0.000544404	0.443973	5.1646	6.02797e-07
ENSMUSG00000054302.15	Eapp	16.5976	15.0507	-0.141149	0.000544649	-0.172431	5.08367	0.0265532
ENSMUSG00000023861.17	Mpc1	98.1985	78.9749	-0.314307	0.00054507	-0.374973	6.20799	3.54597e-07
ENSMUSG00000071415.6	Rpl23	118.529	108.663	-0.125376	0.000545756	-0.232564	6.5336	0.000370187
ENSMUSG00000042520.16	Ubap2l	13.8715	19.3306	0.478763	0.000547091	0.368629	5.71829	8.61286e-06
ENSMUSG00000053907.10	Mat2a	52.0809	42.5017	-0.293235	0.000548185	-0.412035	6.76602	2.53938e-08
ENSMUSG00000039834.17	Zfp335	7.46476	9.00316	0.270335	0.000552319	0.122242	5.07605	0.116612
ENSMUSG00000035969.15	Rusc2	28.8099	38.2423	0.408605	0.000553107	0.302362	7.03196	0.000103476
ENSMUSG00000034732.4	Pabpc5	1.36526	1.87461	0.457409	0.000558222	0.352393	1.69092	0.0148725
ENSMUSG00000046897.17	Zfp740	22.6509	19.9938	-0.180016	0.000561856	-0.257588	6.09539	0.000183007
ENSMUSG00000047098.18	Rnf31	6.7019	8.46062	0.336192	0.000563812	0.1985	4.43339	0.0195839
ENSMUSG00000070939.9	Tgfbrap1	8.5695	10.4546	0.286855	0.000564071	0.207466	5.38895	0.00573106
ENSMUSG00000093930.2	Hmgcs1	116.983	99.7549	-0.229845	0.000564724	-0.332729	8.07379	5.12517e-07
ENSMUSG00000033618.6	Map3k13	3.57159	4.42146	0.307959	0.000568926	0.181374	4.45653	0.0326337
ENSMUSG00000020898.18	Ctc1	8.88805	11.9229	0.423799	0.000570491	0.313589	5.03963	0.000129831
ENSMUSG00000027207.15	Galk2	10.1326	8.42204	-0.266768	0.000571689	-0.354984	3.8079	0.000103894
ENSMUSG00000036438.12	Calm2	1286.78	988.479	-0.38048	0.00057169	-0.47991	9.87879	5.96203e-11
ENSMUSG00000028249.15	Sdcbp	80.3238	67.561	-0.249636	0.000572177	-0.345794	6.90009	4.41259e-07
ENSMUSG00000020196.10	Cabin1	12.6948	16.4444	0.373356	0.000577025	0.290973	6.53886	6.21491e-05
ENSMUSG00000043940.15	Wdfy3	23.0677	31.8172	0.463934	0.000579627	0.372892	8.11088	2.67291e-06
ENSMUSG00000040097.16	Flywch1	88.5218	104.329	0.237035	0.00058133	0.13239	7.49962	0.0541487
ENSMUSG00000030986.13	Dhx32	12.9575	10.6409	-0.28416	0.000583343	-0.34886	4.70129	1.78442e-05
ENSMUSG00000020585.4	Laptm4a	90.6655	74.9198	-0.275207	0.000586133	-0.388379	6.69624	5.06084e-08
ENSMUSG00000046722.14	Cdc42se1	34.8135	27.2259	-0.354666	0.0005876	-0.424715	5.56826	5.30208e-08
ENSMUSG00000025555.14	Farp1	12.4941	17.6415	0.497727	0.000590019	0.408971	5.84948	3.27285e-06
ENSMUSG00000059540.15	Tcea2	20.0812	23.4803	0.225607	0.000590733	0.187747	4.719	0.0208059
ENSMUSG00000036745.15	Ttll7	86.2273	72.3187	-0.253776	0.000594412	-0.351136	8.41784	2.8196e-07
ENSMUSG00000025964.15	Adam23	47.6371	36.6659	-0.377648	0.000596812	-0.433075	7.27542	3.40681e-09
ENSMUSG00000019996.17	Map7	27.1788	32.4023	0.253613	0.000600984	0.129404	6.17831	0.0601419
ENSMUSG00000030652.11	Coq7	20.5814	17.9781	-0.195095	0.000601307	-0.269137	3.58603	0.00427128
ENSMUSG00000038828.13	Tmem214	12.958	14.981	0.209291	0.000602153	0.124919	5.36651	0.0917348
ENSMUSG00000036206.12	Sh3bp4	4.03973	5.64322	0.48226	0.000602827	0.38671	4.16468	5.68923e-05
ENSMUSG00000082229.1	Nap1l2	50.4251	41.1671	-0.292648	0.000607369	-0.402991	6.32793	6.54985e-08
ENSMUSG00000023110.12	Prmt5	19.2371	16.7206	-0.202264	0.000609321	-0.292336	5.30126	7.87777e-05
ENSMUSG00000063297.7	Luzp2	47.9034	37.2615	-0.362445	0.000610689	-0.467175	7.23198	1.01291e-10
ENSMUSG00000018501.17	Ncor1	43.3197	48.618	0.166466	0.000611341	0.0678304	8.11811	0.28882
ENSMUSG00000038485.5	Socs7	21.2799	25.4558	0.258505	0.000611529	0.141915	6.95485	0.0361096
ENSMUSG00000074748.3	Atxn7l3b	57.924	49.9234	-0.214446	0.00061341	-0.323506	7.11633	9.41223e-07
ENSMUSG00000021022.9	Ppp2r3c	3.60686	3.1171	-0.21054	0.000615221	-0.299319	4.0214	0.000628055
ENSMUSG00000005846.12	Rsl1d1	23.302	20.5487	-0.181407	0.000615588	-0.288811	5.00405	0.000196902
ENSMUSG00000018820.13	Zfyve27	16.8585	19.4282	0.204674	0.000616755	0.106732	5.7821	0.128348
ENSMUSG00000040407.17	Akap9	20.9059	15.5021	-0.43145	0.000621567	-0.517064	7.577	2.05636e-11
ENSMUSG00000027175.10	Tcp11l1	4.94319	6.67892	0.434172	0.00062258	0.319412	4.50417	0.000559588
ENSMUSG00000038740.9	Mvb12b	20.1063	25.1866	0.32501	0.00062842	0.219085	6.41616	0.00298399
ENSMUSG00000040339.10	Fam102b	14.6025	10.5151	-0.473746	0.000629259	-0.566591	5.72421	3.25717e-12
ENSMUSG00000054708.17	Ankrd24	6.00369	8.2324	0.455462	0.000629265	0.351192	4.70821	8.45983e-05
ENSMUSG00000064254.6	Ethe1	5.11086	7.02092	0.458093	0.000629369	0.311813	2.67537	0.00994126
ENSMUSG00000038406.17	Scaf1	20.974	29.1864	0.476693	0.000629939	0.345192	6.34879	2.16262e-05
ENSMUSG00000030706.17	Mrpl48	27.355	24.8602	-0.137968	0.000630585	-0.251467	5.61749	0.000289558
ENSMUSG00000032328.12	Tmem30a	127.151	109.148	-0.220251	0.000631773	-0.320541	8.33612	1.06045e-06
ENSMUSG00000001173.15	Ocrl	12.8862	15.2126	0.239448	0.000632446	0.112895	5.72926	0.111298
ENSMUSG00000030629.15	Zfand6	24.4774	18.5031	-0.403683	0.00063518	-0.450102	4.75362	6.1653e-08
ENSMUSG00000000142.15	Axin2	8.29343	10.5423	0.346155	0.00063676	0.232129	4.6898	0.00855299
ENSMUSG00000074457.10	S100a16	54.6659	42.5787	-0.360508	0.000637801	-0.481744	4.9245	2.03457e-08
ENSMUSG00000039485.8	Tspyl4	169.085	146.748	-0.204407	0.000640006	-0.311712	8.80292	3.64574e-06
ENSMUSG00000055022.14	Cntn1	154.586	135.888	-0.185982	0.000643273	-0.286345	9.04585	1.18598e-05
ENSMUSG00000002052.6	Supt6	28.855	30.9704	0.102072	0.000644136	0.00471145	7.29611	0.940488
ENSMUSG00000021140.9	Pcnx	15.9527	21.2526	0.413839	0.000645805	0.307969	7.18921	4.10816e-05
ENSMUSG00000004945.15	Tmem242	37.0347	30.9931	-0.256931	0.000647042	-0.326142	4.39569	0.000122972
ENSMUSG00000039838.11	Slc45a1	12.7331	16.7949	0.399442	0.000647394	0.291666	5.20228	0.000369864
ENSMUSG00000025743.14	Sdc3	25.328	32.6661	0.367061	0.000648445	0.257507	6.71839	0.000516142
ENSMUSG00000040549.16	Ckap5	46.0261	41.7411	-0.140983	0.00064959	-0.235194	7.81215	0.000234861
ENSMUSG00000021917.16	Spcs1	81.9506	65.3892	-0.325702	0.000652335	-0.421388	5.04545	9.77868e-08
ENSMUSG00000021072.12	Tmx1	17.117	12.4051	-0.464501	0.000653355	-0.548211	4.96169	3.40156e-10
ENSMUSG00000061887.14	Ssbp3	31.3854	41.8971	0.416757	0.000653705	0.304455	6.1666	0.000171229
ENSMUSG00000024170.15	Telo2	4.03872	4.89792	0.278271	0.000655656	0.117423	3.83293	0.207539
ENSMUSG00000026768.10	Itga8	1.80743	2.669	0.562362	0.000657775	0.549222	3.60125	2.26184e-06
ENSMUSG00000025980.14	Hspd1	65.2742	51.4275	-0.343974	0.000659227	-0.432433	6.8189	5.40365e-09
ENSMUSG00000002017.9	Fam98a	10.0833	7.82029	-0.366675	0.000661226	-0.380493	4.38552	1.46816e-05
ENSMUSG00000051343.11	Rab11fip5	20.3872	26.0261	0.352299	0.000663984	0.249457	6.43712	0.00088863
ENSMUSG00000029657.15	Hsph1	79.1072	71.749	-0.14085	0.000664509	-0.245567	7.69635	0.000145548
ENSMUSG00000078429.9	Ctdsp2	13.1683	16.2189	0.300615	0.000664917	0.174065	5.96935	0.0177418
ENSMUSG00000033883.11	RP23-218L17.1	7.33419	8.36262	0.189316	0.000664979	0.0869146	5.33987	0.221754
ENSMUSG00000067873.11	Htatsf1	31.8008	26.2789	-0.275157	0.000668001	-0.346234	5.9101	7.42478e-07
ENSMUSG00000026490.18	Cdc42bpa	58.5455	62.7549	0.10017	0.000670736	0.00751419	8.4614	0.904615
ENSMUSG00000051146.2	Camk2n2	26.503	35.0394	0.402825	0.000674367	0.31743	4.88155	0.000156904
ENSMUSG00000013593.12	Ndufs2	119.729	99.4822	-0.267266	0.00067508	-0.360649	7.05596	4.31071e-07
ENSMUSG00000032349.13	Elovl5	27.204	20.93	-0.378246	0.000675433	-0.482556	5.60636	2.76039e-09
ENSMUSG00000022995.16	Enah	20.4337	25.3184	0.309236	0.000681201	0.202944	6.90004	0.00269222
ENSMUSG00000043673.11	Kcns3	3.14209	4.02177	0.356104	0.000682999	0.291625	2.71955	0.0107415
ENSMUSG00000012114.16	Med15	8.96243	13.05	0.542088	0.000684299	0.378153	4.97437	1.53566e-05
ENSMUSG00000054226.13	Tprkb	30.5134	25.0894	-0.282366	0.000686726	-0.31064	5.41796	5.91852e-05
ENSMUSG00000041199.2	Rpusd1	14.6035	18.6149	0.350148	0.000687729	0.278077	4.45596	0.00162983
ENSMUSG00000019261.3	Map1s	16.6332	21.3708	0.361576	0.000688494	0.250808	5.54245	0.00166675
ENSMUSG00000028820.13	Sfpq	37.9449	45.4591	0.260664	0.000690125	0.165181	6.90397	0.0185663
ENSMUSG00000040782.12	Rfwd2	14.6145	12.5301	-0.222002	0.000690852	-0.272972	5.96187	7.1754e-05
ENSMUSG00000024978.10	Gpam	19.2641	14.2093	-0.439077	0.000693568	-0.526996	5.77293	1.49029e-10
ENSMUSG00000027963.14	Extl2	34.468	26.777	-0.364262	0.000695417	-0.470639	6.0113	1.15156e-09
ENSMUSG00000045767.9	RP23-216P14.8	30.6602	26.6783	-0.200701	0.000696294	-0.302793	6.6241	4.84823e-06
ENSMUSG00000047284.14	Neurl4	27.7376	32.6032	0.23317	0.000697877	0.125771	6.89337	0.0653396
ENSMUSG00000029156.11	Sgcb	14.8819	12.4911	-0.252653	0.000698819	-0.302455	5.32652	3.27363e-05
ENSMUSG00000030733.10	Sh2b1	15.1103	18.258	0.272997	0.000699559	0.179924	5.26988	0.015276
ENSMUSG00000032816.15	Igdcc4	7.75428	10.281	0.406918	0.000701938	0.301397	5.4461	0.000207664
ENSMUSG00000062444.14	Ap3b2	43.1615	50.279	0.220212	0.000705715	0.125279	7.18713	0.0579092
ENSMUSG00000022895.14	Ets2	17.5436	23.1217	0.398304	0.000706831	0.294866	5.86741	0.00022425
ENSMUSG00000076432.12	Ywhaq	115.18	93.1138	-0.30683	0.000707731	-0.365477	7.96102	9.05051e-08
ENSMUSG00000026766.16	Mmadhc	21.3087	17.5241	-0.282108	0.000711197	-0.358577	4.37034	8.89354e-06
ENSMUSG00000052632.15	Asap2	7.6358	10.2008	0.417826	0.000714697	0.27724	5.15361	0.000812944
ENSMUSG00000054312.6	Mrps21	75.5588	60.0066	-0.33248	0.000716148	-0.398684	4.37375	1.76785e-06
ENSMUSG00000052727.6	Map1b	172.417	195.433	0.18077	0.000716519	0.0761097	10.658	0.244906
ENSMUSG00000047368.3	Abhd17b	15.8947	12.2271	-0.378464	0.000718471	-0.473883	4.67646	1.20861e-07
ENSMUSG00000028232.13	Tmem68	14.3056	10.4465	-0.453549	0.000718532	-0.531721	4.68219	1.30868e-09
ENSMUSG00000039367.11	Sec24c	14.9036	17.0462	0.193789	0.000723005	0.0762525	5.81905	0.286904
ENSMUSG00000022199.11	Slc22a17	152.582	184.315	0.272585	0.000724337	0.17341	8.19987	0.0139607
ENSMUSG00000023473.12	Celsr3	8.96762	11.9318	0.412009	0.000724834	0.313604	6.52609	4.71975e-05
ENSMUSG00000024948.14	Map4k2	11.1607	15.3509	0.459893	0.000726178	0.321028	5.83203	9.03004e-05
ENSMUSG00000024026.12	Glo1	44.8006	34.8504	-0.362341	0.000730344	-0.461479	5.93102	2.47378e-09
ENSMUSG00000068823.10	Csde1	127.281	99.8954	-0.349529	0.000730861	-0.430485	8.26133	4.64254e-09
ENSMUSG00000015750.15	Aph1a	9.00758	7.73379	-0.219964	0.000735764	-0.0474011	4.71896	0.611378
ENSMUSG00000074785.5	Plxnc1	9.11778	12.8584	0.495953	0.000736475	0.382717	6.04814	4.2324e-06
ENSMUSG00000032009.8	Sesn3	25.7129	31.3773	0.287227	0.000738667	0.197794	7.17144	0.00448087
ENSMUSG00000033565.18	Rbfox2	50.3103	60.6091	0.268679	0.000742075	0.186931	7.66483	0.00619469
ENSMUSG00000029714.11	Gigyf1	5.81781	7.49064	0.364612	0.000746155	0.252639	4.9769	0.00380115
ENSMUSG00000022708.16	Zbtb20	10.4904	8.2321	-0.349738	0.00074781	-0.483071	6.61072	5.72551e-10
ENSMUSG00000023032.12	Slc4a8	13.3643	17.2282	0.366391	0.000747978	0.295705	6.61531	0.000140043
ENSMUSG00000027533.10	Fabp5	94.8914	71.4423	-0.4095	0.000751096	-0.494042	5.79227	4.17286e-10
ENSMUSG00000002808.7	Epdr1	60.2622	48.6161	-0.309821	0.000751633	-0.335919	6.19747	1.94965e-06
ENSMUSG00000021730.8	Hcn1	9.2022	11.6789	0.343854	0.000754352	0.239133	6.74738	0.0011452
ENSMUSG00000008429.8	Herpud2	8.98712	11.1181	0.306984	0.00075883	0.195611	4.47982	0.0180701
ENSMUSG00000021178.9	Psmc1	89.026	77.8465	-0.193595	0.00076451	-0.291239	6.55363	2.16496e-05
ENSMUSG00000029684.14	Wasl	16.7211	22.3261	0.417063	0.000764523	0.311048	5.99498	0.000100082
ENSMUSG00000045664.4	Cdc42ep2	10.3504	7.1564	-0.532385	0.000764663	-0.608338	3.20726	2.91571e-07
ENSMUSG00000016624.15	Phf21b	2.96069	4.41626	0.57689	0.000766513	0.48645	3.46966	2.24601e-05
ENSMUSG00000031578.5	Mak16	15.6712	13.371	-0.229006	0.00077754	-0.313185	4.46974	0.000103495
ENSMUSG00000008855.17	Hdac5	35.7824	44.3355	0.309211	0.000777983	0.196385	7.0164	0.00704504
ENSMUSG00000040327.16	Cul9	11.6461	14.4193	0.308158	0.000778121	0.223552	6.40488	0.00231811
ENSMUSG00000074754.4	RP23-70J9.6	21.4372	17.6709	-0.278743	0.000780989	-0.327152	2.25556	0.00841661
ENSMUSG00000031824.15	AC163442.1	67.5393	78.7931	0.222343	0.000781204	0.106365	8.09759	0.1165
ENSMUSG00000028854.9	Slc9a1	5.8229	8.22858	0.498905	0.000782065	0.351828	4.65024	0.000170148
ENSMUSG00000001687.15	Ubl3	89.8532	69.8138	-0.364058	0.000793646	-0.457971	7.09192	8.36367e-10
ENSMUSG00000028199.18	Cryz	5.46231	3.82941	-0.512387	0.000796879	-0.558654	3.17209	8.89952e-07
ENSMUSG00000034269.12	Setd5	15.0713	18.0735	0.262074	0.00079699	0.190048	6.52824	0.00493757
ENSMUSG00000032757.6	Bet1	10.8815	7.86604	-0.468166	0.000799008	-0.540917	3.37207	9.88191e-07
ENSMUSG00000024277.14	Mapre2	53.8881	63.0271	0.226005	0.000800317	0.115226	7.2738	0.0944192
ENSMUSG00000026004.15	Kansl1l	9.27632	7.77969	-0.253839	0.000802031	-0.291093	4.82661	0.000466486
ENSMUSG00000026858.18	Fam73b	26.2092	30.141	0.201655	0.000803638	0.100957	6.22404	0.150872
ENSMUSG00000063919.11	Srrm4	3.37924	5.00519	0.566727	0.000804526	0.436926	4.50149	2.3179e-05
ENSMUSG00000041781.9	Cpsf2	12.5114	10.6419	-0.233475	0.000806342	-0.336039	5.65357	2.47707e-06
ENSMUSG00000047888.10	Tnrc6b	8.71528	10.949	0.329187	0.000809514	0.218596	7.06986	0.00243483
ENSMUSG00000040268.17	Plekha1	46.8033	40.7373	-0.200258	0.000809789	-0.292711	6.67388	1.33791e-05
ENSMUSG00000029559.15	RP24-297N9.8	31.4628	36.0585	0.19669	0.000809982	0.0833375	6.00025	0.228804
ENSMUSG00000008475.13	Arpc5	42.3602	37.0418	-0.193558	0.000812138	-0.284114	5.7753	5.2745e-05
ENSMUSG00000070304.12	Scn2b	86.3016	71.6491	-0.268439	0.000812878	-0.37426	8.08548	8.41384e-08
ENSMUSG00000034926.3	Dhcr24	20.2197	25.9683	0.360989	0.000814806	0.257981	6.09873	0.00111202
ENSMUSG00000038462.3	Uqcrfs1	65.108	56.0103	-0.217144	0.000815984	-0.319838	5.7796	6.90938e-06
ENSMUSG00000044676.10	Zfp612	12.4949	14.4715	0.211872	0.000819937	0.134926	5.516	0.0576925
ENSMUSG00000024096.16	Ralbp1	27.8797	30.6635	0.137307	0.000823435	0.0381863	6.38271	0.56772
ENSMUSG00000032262.13	Elovl4	20.5976	16.8659	-0.288367	0.000823713	-0.384317	5.3841	4.47769e-07
ENSMUSG00000039157.12	Fam102a	15.5388	19.2225	0.306926	0.00082488	0.193364	5.77065	0.00947538
ENSMUSG00000038068.15	Rnf144b	5.01532	7.2369	0.52903	0.000829348	0.438489	4.15894	5.72656e-06
ENSMUSG00000045838.8	RP23-172B16.4	2.2928	1.98958	-0.204641	0.000830978	-0.294385	3.15051	0.00842135
ENSMUSG00000002625.9	Akap8l	41.5575	51.9792	0.322827	0.000832877	0.232941	6.48938	0.000842817
ENSMUSG00000021782.14	Dlg5	3.32727	4.63451	0.478077	0.00083681	0.397689	4.69432	8.71129e-06
ENSMUSG00000057649.6	Brd9	27.0694	34.4273	0.346889	0.000839441	0.294785	5.99682	0.000107315
ENSMUSG00000034807.9	Colgalt1	13.1507	15.2623	0.214836	0.000840912	0.114289	5.12823	0.126915
ENSMUSG00000071719.2	Tmem28	3.47357	4.86831	0.487001	0.000842506	0.357135	3.58452	0.0010236
ENSMUSG00000027304.9	Rtf1	13.8636	16.156	0.220766	0.000845226	0.109412	5.77886	0.124636
ENSMUSG00000062981.5	Mrpl42	62.5619	45.1261	-0.471324	0.000847469	-0.538855	4.44615	1.02093e-07
ENSMUSG00000090115.7	Usp49	2.57158	3.21307	0.321301	0.000855513	0.165536	4.39263	0.0598294
ENSMUSG00000020267.6	Hint1	184.345	155.429	-0.246151	0.000855931	-0.358921	5.89065	6.44317e-07
ENSMUSG00000024712.9	Rfk	21.242	17.99	-0.239725	0.000857358	-0.34185	5.11817	8.55736e-06
ENSMUSG00000030615.12	Tmem126a	21.0467	15.4497	-0.446018	0.000857443	-0.368131	3.69608	0.000157516
ENSMUSG00000055932.15	Fto	36.9814	44.0555	0.252524	0.000859056	0.148492	6.67796	0.0347679
ENSMUSG00000032405.10	Pias1	11.1264	13.9279	0.323984	0.000860938	0.22343	5.63213	0.00385972
ENSMUSG00000022389.15	Tef	73.749	99.091	0.426131	0.000864045	0.318127	8.07722	6.10577e-05
ENSMUSG00000025265.14	Fgd1	3.83978	5.36291	0.481993	0.000864495	0.4222	3.53489	0.00011909
ENSMUSG00000032594.11	Ip6k1	59.4821	68.4192	0.201945	0.000864979	0.0941326	7.76853	0.15361
ENSMUSG00000006127.9	Inpp5k	11.9678	13.5389	0.177947	0.000865493	0.090792	4.79151	0.2319
ENSMUSG00000022884.14	Eif4a2	356.298	305.593	-0.221472	0.000869425	-0.318727	8.80438	2.00575e-06
ENSMUSG00000039840.7	Epg5	10.6726	12.5901	0.238387	0.000869944	0.146775	6.50832	0.0319874
ENSMUSG00000043131.14	Mob1a	9.09961	7.37333	-0.303488	0.000871345	-0.410138	4.75923	6.72425e-07
ENSMUSG00000025777.8	Gdap1	33.1144	30.5112	-0.118119	0.000871524	-0.218914	6.54174	0.000818902
ENSMUSG00000035235.13	Trim13	6.35057	5.00224	-0.344311	0.000872146	-0.359817	2.83216	0.00160483
ENSMUSG00000016493.13	Cd46	1.06494	1.54228	0.534296	0.000875454	0.125944	5.1974	0.117478
ENSMUSG00000036309.14	Skp1a	213.721	172.426	-0.309752	0.000876922	-0.419495	7.57078	3.65924e-09
ENSMUSG00000008859.8	Rala	24.8887	20.1582	-0.304121	0.000878647	-0.413024	5.49221	7.63508e-08
ENSMUSG00000042564.13	Fam227a	1.59594	2.27252	0.509892	0.000878815	0.439504	3.30896	5.00333e-05
ENSMUSG00000059439.15	Bcas3	17.6582	20.3474	0.204508	0.000881022	0.104527	5.57981	0.131661
ENSMUSG00000075590.4	Nrbp2	27.9234	36.0716	0.369389	0.00088787	0.261456	6.22656	0.000711443
ENSMUSG00000037012.18	Hk1	98.829	118.932	0.26713	0.000888518	0.178599	8.26413	0.00915536
ENSMUSG00000008226.14	Scrn3	11.1387	9.36318	-0.250506	0.000889658	-0.318832	4.61862	0.000119786
ENSMUSG00000020564.17	Atxn7l1	6.56811	9.31017	0.503328	0.000891922	0.372254	3.83795	0.000264003
ENSMUSG00000062202.13	Btbd9	13.3743	16.3495	0.28978	0.000897173	0.179233	6.276	0.0129468
ENSMUSG00000001855.15	Nup214	4.84591	6.59198	0.443944	0.000897652	0.375467	4.95794	1.19133e-05
ENSMUSG00000042719.17	Naa25	12.9915	11.9719	-0.117913	0.000902422	-0.204985	5.74284	0.00285203
ENSMUSG00000025393.12	Atp5b	669.449	556.002	-0.267885	0.000903335	-0.373865	9.69426	1.16056e-07
ENSMUSG00000029449.11	Rhof	13.6627	16.8705	0.304263	0.000905926	0.196219	4.69258	0.0172283
ENSMUSG00000033184.14	Tmed7	35.5241	30.4986	-0.220056	0.000912458	-0.309147	5.13755	3.78811e-05
ENSMUSG00000018433.14	Nol11	9.00533	7.64116	-0.236987	0.000913897	-0.294456	4.46835	0.000438943
ENSMUSG00000028433.14	Ubap2	4.19036	5.83289	0.477136	0.000916649	0.336098	4.31668	0.000295291
ENSMUSG00000028760.16	Eif4g3	33.679	46.7062	0.471768	0.000918109	0.369432	7.47039	1.0531e-05
ENSMUSG00000020572.8	Mampt	16.6151	13.8799	-0.259495	0.000920685	-0.326432	5.76473	6.62599e-06
ENSMUSG00000013833.15	Med16	10.2061	14.2109	0.477564	0.000922169	0.39369	4.88991	1.19128e-05
ENSMUSG00000020032.14	Nuak1	18.0184	22.543	0.32321	0.000923195	0.215614	6.41293	0.00400823
ENSMUSG00000020436.17	Gabrg2	84.1829	70.637	-0.253104	0.000926902	-0.339408	7.42185	1.29113e-06
ENSMUSG00000034647.14	Ankrd12	24.5884	29.7261	0.273751	0.000928707	0.184153	7.81717	0.00805275
ENSMUSG00000001052.15	Sec24b	5.88946	8.38943	0.510438	0.000929731	0.413689	4.99449	3.81328e-06
ENSMUSG00000027111.15	Itga6	6.87339	5.03947	-0.44775	0.000934817	-0.542727	4.33771	5.94364e-08
ENSMUSG00000025287.15	Acot9	12.1832	10.5074	-0.213491	0.000940766	-0.319669	3.88268	0.00029295
ENSMUSG00000030301.17	Ccdc91	20.614	16.2393	-0.344137	0.000942351	-0.433953	5.09593	5.67735e-08
ENSMUSG00000035150.15	Eif2s3x	27.2818	22.0675	-0.306016	0.000942966	-0.261947	6.56366	0.00020454
ENSMUSG00000023050.9	Map3k12	24.9495	27.5591	0.143517	0.000945588	0.0495575	6.52961	0.455278
ENSMUSG00000037001.10	Zfp39	3.34829	4.4281	0.403262	0.000948219	0.295253	3.62654	0.0035547
ENSMUSG00000029392.12	Rilpl1	23.7734	31.6388	0.412351	0.000953181	0.325155	5.55875	7.58645e-05
ENSMUSG00000039536.16	Stau1	13.6666	16.5438	0.275637	0.000957906	0.167082	5.23868	0.0257667
ENSMUSG00000050064.14	Zfp697	4.60402	6.87834	0.579167	0.000959809	0.461749	4.50039	3.79644e-06
ENSMUSG00000020570.15	Sypl	12.9046	9.79953	-0.397099	0.000962851	-0.443609	4.4616	2.00114e-06
ENSMUSG00000046201.8	Scaf8	13.6196	15.3834	0.175693	0.000964063	0.0729786	5.83499	0.29494
ENSMUSG00000047414.6	Flrt2	18.9421	27.423	0.533793	0.000965051	0.447787	6.61331	7.09347e-07
ENSMUSG00000027350.8	Chgb	227.153	205.788	-0.142504	0.000966795	-0.249011	8.73196	8.51331e-05
ENSMUSG00000006307.16	Kmt2b	4.41676	5.89912	0.41751	0.000968508	0.271326	5.25333	0.00122415
ENSMUSG00000032374.14	Plod2	2.06876	1.44983	-0.512883	0.00097124	-0.563258	2.48631	2.06033e-05
ENSMUSG00000045374.18	Wdr81	5.64555	6.7321	0.253943	0.000972061	0.136577	5.04156	0.0734785
ENSMUSG00000074405.8	Zfp865	3.76688	5.61508	0.575938	0.000973222	0.482162	3.84155	2.50449e-06
ENSMUSG00000021587.5	Pcsk1	15.0964	21.8015	0.530224	0.000973354	0.410222	6.12973	4.2776e-06
ENSMUSG00000061601.15	Pclo	23.4697	34.0251	0.535801	0.000976371	0.422569	8.59494	1.1988e-06
ENSMUSG00000036432.8	Siah2	7.15807	5.96679	-0.262616	0.000984043	-0.362791	3.579	0.0001141
ENSMUSG00000054733.9	Msra	26.016	34.5975	0.411266	0.000984226	0.400511	4.65473	5.0621e-06
ENSMUSG00000058793.14	Cds2	87.6008	94.7691	0.113472	0.000985259	0.00415009	9.12287	0.94739
ENSMUSG00000026918.16	Brd3	7.86013	10.139	0.367295	0.000985401	0.265462	5.11272	0.00103424
ENSMUSG00000020747.17	Tmem94	10.3762	12.7459	0.296746	0.000987215	0.203477	5.62636	0.00969166
ENSMUSG00000006010.14	AC121113.1	16.8597	13.7115	-0.298192	0.000987786	-0.392926	5.32401	3.2718e-07
ENSMUSG00000066979.6	Bub3	28.9449	26.6315	-0.120176	0.000989609	-0.228622	5.50109	0.000988834
ENSMUSG00000032540.16	Abhd5	7.26957	5.83071	-0.318197	0.000991479	-0.414245	3.98895	8.41572e-06
ENSMUSG00000024099.14	Ndufv2	83.3664	65.1444	-0.355824	0.000992379	-0.425357	5.80092	1.47168e-07
ENSMUSG00000028914.13	Casp9	4.38739	5.2765	0.266218	0.000992989	0.243143	3.80607	0.0069692
ENSMUSG00000019124.10	Scrn1	72.4745	62.6354	-0.210496	0.000996593	-0.311968	7.92974	3.99651e-06
ENSMUSG00000016946.5	Kctd5	10.392	7.49545	-0.471388	0.00099923	-0.527451	4.06689	6.47687e-08
ENSMUSG00000033316.14	Galnt9	33.3652	46.8525	0.489781	0.00100399	0.401954	6.38075	8.15161e-07
ENSMUSG00000002064.10	Sdf2	31.7697	26.8409	-0.243217	0.00100443	-0.344483	4.68682	3.50093e-05
ENSMUSG00000026179.14	Pnkd	39.013	48.3985	0.311009	0.00100448	0.182818	6.1204	0.0164986
ENSMUSG00000033253.18	Szt2	4.10046	5.32017	0.375689	0.00100688	0.266195	5.54487	0.000546499
ENSMUSG00000075284.10	Wipf1	2.04121	1.55939	-0.388442	0.00103308	-0.446833	2.63779	0.000217046
ENSMUSG00000042105.18	Inpp5f	32.3306	23.3883	-0.467114	0.00103426	-0.545575	6.22836	6.86084e-11
ENSMUSG00000024260.13	Sap130	5.50967	7.66239	0.475828	0.00103999	0.375703	4.40618	9.42084e-05
ENSMUSG00000078941.9	Ak6	39.5032	31.9074	-0.308082	0.00104354	-0.425734	5.04175	4.42919e-07
ENSMUSG00000009741.15	Ubp1	24.5952	28.8866	0.232024	0.00104538	0.155231	6.03393	0.0309996
ENSMUSG00000042846.8	Lrrtm3	16.8909	18.764	0.151723	0.00104674	0.045098	5.68404	0.511869
ENSMUSG00000037926.15	Ssh2	6.48315	7.59439	0.22824	0.0010515	0.125034	5.67611	0.0798188
ENSMUSG00000021338.17	Lrrc16a	5.36546	6.53338	0.284128	0.00105178	0.215383	4.70998	0.00597221
ENSMUSG00000046798.14	Cldn12	15.589	13.5377	-0.203543	0.00106002	-0.30327	5.30065	2.57356e-05
ENSMUSG00000052593.15	Adam17	5.69841	3.9779	-0.518552	0.00106094	-0.563185	4.17894	5.96231e-08
ENSMUSG00000020156.16	Mum1	12.1298	13.8094	0.187095	0.00106199	0.0820109	4.7655	0.293116
ENSMUSG00000037243.17	Zfp692	10.7001	13.5514	0.340822	0.00106506	0.201972	4.51692	0.0230078
ENSMUSG00000044864.16	Ankrd50	26.0126	22.8629	-0.186202	0.00106846	-0.285714	5.85806	4.40774e-05
ENSMUSG00000025781.14	Atp5c1	173.593	146.009	-0.249647	0.00106857	-0.329196	7.05739	2.94879e-06
ENSMUSG00000059326.6	Csf2ra	5.00835	6.43515	0.361638	0.0010733	0.267481	3.73754	0.00507055
ENSMUSG00000037275.14	Gemin5	4.94985	6.012	0.28046	0.00107361	0.185879	4.6914	0.0210148
ENSMUSG00000028127.10	Abcd3	27.3209	20.3154	-0.427429	0.00107479	-0.505982	6.05334	1.01461e-09
ENSMUSG00000044783.16	Hjurp	15.0018	17.6701	0.236181	0.00107641	0.166277	5.75635	0.0221369
ENSMUSG00000038369.14	Ncoa6	6.51356	9.65024	0.567117	0.00107742	0.462714	5.35855	8.96267e-07
ENSMUSG00000024556.3	Me2	9.07644	7.15965	-0.342237	0.00108018	-0.443257	4.04296	2.08638e-06
ENSMUSG00000005609.16	Ctr9	19.1924	15.0456	-0.351189	0.00108243	-0.442576	5.84496	2.06275e-08
ENSMUSG00000004364.14	Cul3	49.941	43.4672	-0.200298	0.00108557	-0.283766	6.87255	1.58844e-05
ENSMUSG00000055044.12	Pdlim1	2.46725	3.57845	0.536428	0.00108932	0.43078	2.60112	0.00139702
ENSMUSG00000031533.4	Mrps31	13.5293	10.6744	-0.341932	0.00109025	-0.400293	3.76522	2.20788e-05
ENSMUSG00000035274.13	Tpbg	6.1064	4.67472	-0.38544	0.00109072	-0.497392	3.81551	3.97725e-07
ENSMUSG00000025241.16	Fyco1	5.76319	6.45485	0.163516	0.00109213	0.0655098	5.50987	0.350854
ENSMUSG00000043460.7	Elfn2	16.1691	23.5767	0.544126	0.00109256	0.431373	6.70904	7.59788e-07
ENSMUSG00000071266.13	Zfp946	5.76554	4.38684	-0.394275	0.00109795	-0.470257	3.39692	2.69323e-06
ENSMUSG00000024561.9	Mbd1	9.81277	10.6085	0.112482	0.00110095	0.0370089	4.73163	0.634438
ENSMUSG00000032293.8	Ireb2	9.89064	11.3985	0.204704	0.00110113	0.114665	5.59192	0.112089
ENSMUSG00000031168.14	Ebp	10.4371	7.80919	-0.418472	0.00110223	-0.51949	3.54305	9.10806e-07
ENSMUSG00000003955.7	Fam162a	29.6969	22.6536	-0.390572	0.0011048	-0.44907	3.4021	1.55055e-05
ENSMUSG00000031748.16	Gnao1	100.428	124.998	0.315745	0.00110896	0.208103	8.21317	0.00485927
ENSMUSG00000027894.14	Slc6a17	65.1489	87.1212	0.419283	0.00111355	0.317184	8.50387	9.05461e-05
ENSMUSG00000057134.5	Ado	18.2317	14.1076	-0.36998	0.00112129	-0.482553	5.72958	2.36599e-09
ENSMUSG00000067274.10	Rplp0	151.588	135.319	-0.163796	0.00112231	-0.275821	7.06514	4.05792e-05
ENSMUSG00000037070.10	Rbmxl1	11.8425	9.86086	-0.264191	0.00112338	-0.263804	4.78039	0.000835791
ENSMUSG00000006299.13	Aamp	82.5123	72.605	-0.18454	0.00112602	-0.273229	6.71822	4.32411e-05
ENSMUSG00000019947.10	Arid5b	7.63786	10.4872	0.457386	0.00112695	0.38441	5.44896	1.64069e-05
ENSMUSG00000014837.15	RP23-127B8.5	3.7377	5.33371	0.51299	0.00112986	0.424509	3.30104	0.000189575
ENSMUSG00000017781.17	Pitpna	109.234	95.9079	-0.187697	0.00112992	-0.291254	7.80647	1.52873e-05
ENSMUSG00000036686.16	Cc2d1a	13.3072	16.5161	0.311667	0.00113009	0.206254	5.42445	0.00569191
ENSMUSG00000024251.9	Thada	3.17711	3.7293	0.231189	0.00113458	0.14803	4.63774	0.0625244
ENSMUSG00000022973.17	Synj1	40.6443	53.455	0.395273	0.00114241	0.293827	8.04738	0.000166065
ENSMUSG00000023175.15	Bsg	303.394	247.6	-0.293184	0.00114288	-0.402902	7.87076	3.28658e-08
ENSMUSG00000024212.8	Mllt1	17.2602	21.2977	0.303247	0.00114535	0.191938	5.75476	0.0120711
ENSMUSG00000003134.10	Tbc1d8	7.79191	5.29434	-0.557526	0.00114614	-0.562405	4.62606	5.03133e-08
ENSMUSG00000024566.9	Atp9b	15.7533	20.23	0.36084	0.00115313	0.29447	6.43443	0.000118819
ENSMUSG00000028121.8	Bcar3	6.81931	5.20616	-0.389407	0.00115783	-0.47753	3.90643	7.98533e-07
ENSMUSG00000024158.17	Hagh	60.1169	53.0686	-0.179911	0.00115984	-0.2582	5.52475	0.000306783
ENSMUSG00000025007.13	Aldh18a1	8.71842	6.79421	-0.359761	0.00116155	-0.452399	4.44168	2.98327e-07
ENSMUSG00000070822.5	Zscan18	7.59775	9.26745	0.2866	0.00116395	0.205869	4.6076	0.0112836
ENSMUSG00000076441.9	Ass1	12.0669	16.0996	0.415973	0.00116528	0.298541	4.35375	0.00176653
ENSMUSG00000007739.10	Cct4	52.6773	43.3928	-0.279724	0.00116597	-0.375608	6.15264	1.17337e-06
ENSMUSG00000036712.15	Cyld	34.091	28.5602	-0.255387	0.00116697	-0.331417	7.30833	9.953e-07
ENSMUSG00000022376.8	Adcy8	6.4481	9.01431	0.483342	0.00116752	0.415582	5.48604	1.19753e-06
ENSMUSG00000019082.18	Slc25a22	43.2764	53.1733	0.297123	0.00116763	0.190916	6.55791	0.00764798
ENSMUSG00000039852.17	Rere	10.3195	14.4077	0.481457	0.00116931	0.326878	6.34799	7.84445e-05
ENSMUSG00000019997.11	Ctgf	11.0945	15.6963	0.500577	0.0011705	0.402436	4.51655	3.70855e-05
ENSMUSG00000038611.17	Phrf1	11.1293	13.4588	0.274181	0.00117236	0.162617	5.68842	0.0290119
ENSMUSG00000061273.3	Mmgt1	13.0065	10.2913	-0.337803	0.00117389	-0.427105	5.20987	3.58276e-07
ENSMUSG00000051344.13	Plekhm3	8.06341	10.0416	0.316526	0.00117527	0.216255	5.88246	0.00520184
ENSMUSG00000027582.16	Zgpat	26.342	31.0634	0.237851	0.00117543	0.121725	5.53516	0.109091
ENSMUSG00000042810.14	Krba1	10.205	12.694	0.314877	0.0011789	0.221902	5.58029	0.00318937
ENSMUSG00000060600.15	Eno3	3.17566	4.64482	0.548564	0.00118284	0.348289	2.25219	0.0155675
ENSMUSG00000024067.13	Dpy30	17.6867	14.6132	-0.275393	0.00118768	-0.372745	3.34796	0.000294073
ENSMUSG00000034022.8	Cpsf1	12.6319	14.1846	0.167256	0.00118836	0.0938162	5.7606	0.18037
ENSMUSG00000034040.16	Wbscr17	9.17251	11.4443	0.319234	0.00119094	0.156069	5.30295	0.0422263
ENSMUSG00000039982.7	Dtx4	10.2758	13.8468	0.430302	0.00119267	0.327436	5.75712	0.000110277
ENSMUSG00000032086.12	Bace1	25.2898	28.3919	0.166924	0.00119282	0.0498633	6.93276	0.452113
ENSMUSG00000056553.14	Ptprn2	101.082	132.387	0.38923	0.00120402	0.296545	8.00271	9.96264e-05
ENSMUSG00000038065.13	Mturn	27.8146	31.0266	0.157665	0.0012089	0.047536	6.8386	0.474341
ENSMUSG00000014074.17	Rnf168	12.5743	10.7196	-0.230236	0.00121119	-0.308264	5.15131	4.63642e-05
ENSMUSG00000037415.6	Ranbp10	5.22562	5.92334	0.180809	0.00121154	0.0797243	4.56773	0.312177
ENSMUSG00000038576.15	Susd4	42.3379	46.4069	0.132389	0.00121407	0.0381586	6.48015	0.561106
ENSMUSG00000025428.15	Atp5a1	394.631	349.716	-0.174318	0.00121472	-0.281751	9.37693	2.27842e-05
ENSMUSG00000029603.15	Dtx1	18.2005	22.3852	0.298567	0.00121534	0.219899	6.06758	0.0018326
ENSMUSG00000025940.6	Tmem70	17.3986	14.8604	-0.227494	0.00121876	-0.272912	4.37362	0.00123586
ENSMUSG00000039901.9	9130011E15Rik	4.76676	5.79417	0.281592	0.00121992	0.137819	3.77319	0.136024
ENSMUSG00000033510.14	Otud7a	16.6369	20.5579	0.305301	0.00122162	0.191254	5.75121	0.00965254
ENSMUSG00000039205.16	Ciz1	13.9792	17.2131	0.300223	0.00122253	0.203898	5.12867	0.00841713
ENSMUSG00000047238.4	Mageh1	19.6656	16.798	-0.22738	0.00122359	-0.348328	4.10929	7.23429e-05
ENSMUSG00000020694.16	Tlk2	20.1324	18.2241	-0.143669	0.00122519	-0.223777	5.68632	0.00155895
ENSMUSG00000005986.15	Ankrd13d	18.0906	22.404	0.308516	0.001226	0.252397	5.21503	0.00138836
ENSMUSG00000039652.16	Cpeb3	14.1908	18.9878	0.420115	0.00122661	0.307337	6.03383	0.000240042
ENSMUSG00000021260.8	Hhipl1	2.31896	2.98423	0.363877	0.00123527	0.259309	3.42512	0.0107932
ENSMUSG00000042390.9	Gatad2b	9.43941	12.9696	0.458363	0.00123839	0.380056	5.68556	1.88601e-05
ENSMUSG00000004415.15	Col26a1	2.03681	3.01608	0.566366	0.00123859	0.487218	2.53331	0.000151907
ENSMUSG00000042605.16	Atxn2	11.3851	15.4306	0.438648	0.0012393	0.334007	5.71372	5.56557e-05
ENSMUSG00000028334.10	Nans	6.70608	4.96337	-0.434148	0.00124017	-0.542596	3.20499	2.08917e-06
ENSMUSG00000048814.10	Lonrf2	25.1513	30.3249	0.269869	0.00124505	0.171872	6.95651	0.0135166
ENSMUSG00000024245.4	Tmem178	41.4459	55.3333	0.416919	0.00124595	0.29782	5.90728	0.000237608
ENSMUSG00000037791.15	Phf12	9.31713	12.1666	0.384966	0.00125081	0.266388	5.18911	0.00238351
ENSMUSG00000062729.11	Ppox	5.05348	6.41753	0.34474	0.00125486	0.239007	3.66709	0.0139386
ENSMUSG00000052928.8	Ctif	7.57838	10.5779	0.481095	0.0012573	0.353069	5.51166	4.02541e-05
ENSMUSG00000044018.3	Mrpl50	14.8334	12.2745	-0.273186	0.00126252	-0.372564	4.36465	1.0415e-05
ENSMUSG00000050043.16	Tmx2	77.6935	68.4364	-0.18303	0.00126277	-0.271066	7.05063	3.74295e-05
ENSMUSG00000024213.13	Nudt3	158.858	124.484	-0.351779	0.00126653	-0.410635	7.53219	5.04988e-09
ENSMUSG00000024614.6	Tmx3	20.9733	16.0666	-0.384487	0.00126854	-0.488337	6.04852	1.08427e-09
ENSMUSG00000029571.14	Tmem106b	43.3965	35.7313	-0.280387	0.00127935	-0.382193	7.47648	7.99353e-08
ENSMUSG00000079020.9	Slc45a4	9.19182	11.5462	0.328998	0.00128046	0.224808	5.47321	0.00424485
ENSMUSG00000035431.4	Sstr1	7.04689	9.94022	0.496291	0.00128239	0.38583	3.62155	0.000165597
ENSMUSG00000021832.8	Psmc6	36.6802	29.05	-0.336462	0.0012836	-0.411566	5.80833	3.46253e-07
ENSMUSG00000031386.14	Hcfc1	14.5193	18.2064	0.326476	0.00128413	0.224	6.71913	0.00307669
ENSMUSG00000038371.15	Sbf2	13.3705	14.1297	0.0796722	0.00128432	0.0124154	6.21071	0.851248
ENSMUSG00000058656.13	Samd12	5.0444	6.9388	0.460004	0.00128494	0.369621	5.41226	3.33769e-05
ENSMUSG00000028745.18	Capzb	74.2292	67.433	-0.138533	0.00128512	-0.223856	6.34223	0.000959854
ENSMUSG00000022390.11	Zc3h7b	36.813	45.1356	0.294047	0.00128596	0.184044	7.46721	0.0113921
ENSMUSG00000027593.15	Raly	46.6923	38.9719	-0.26075	0.00129122	-0.365565	5.71525	2.14989e-06
ENSMUSG00000070003.7	Ssbp4	29.558	42.3385	0.518422	0.00129278	0.192588	5.5757	0.0278308
ENSMUSG00000025950.16	Idh1	20.2613	15.6989	-0.368059	0.00129366	-0.459563	4.96602	6.74464e-08
ENSMUSG00000020387.15	Jade2	11.7923	16.2781	0.465083	0.0012996	0.357166	6.07808	4.40368e-05
ENSMUSG00000042594.16	Sh2b3	4.32633	5.72377	0.403821	0.00130378	0.264911	4.05086	0.00653881
ENSMUSG00000038000.10	Acd	5.28581	7.18263	0.442387	0.00130428	0.296209	4.27431	0.00112314
ENSMUSG00000045314.5	Sowahb	6.41232	8.77427	0.452433	0.00131009	0.317869	4.64626	0.00194693
ENSMUSG00000035954.10	Dock4	20.597	25.2652	0.294712	0.0013138	0.216937	7.18601	0.00262648
ENSMUSG00000032688.8	Malt1	1.50419	1.92944	0.359196	0.00131416	0.275277	3.12904	0.0113917
ENSMUSG00000103332.1	Pcdhga2	3.4033	4.9726	0.547069	0.00131787	0.420827	3.84498	0.000154865
ENSMUSG00000036555.14	Iqce	4.54349	6.23992	0.457728	0.00131899	0.370325	4.50916	3.775e-05
ENSMUSG00000061411.12	Nol4l	5.45866	7.55369	0.468634	0.00132477	0.357523	4.96735	0.000117556
ENSMUSG00000036323.14	Srp72	28.04	25.1779	-0.155327	0.00132664	-0.245212	6.13101	0.000327777
ENSMUSG00000039577.17	Nphp4	3.01899	4.37185	0.53418	0.00132762	0.436163	3.94545	2.9068e-05
ENSMUSG00000022494.14	Shisa9	8.67777	12.2316	0.495211	0.00132866	0.392192	4.95723	2.8144e-05
ENSMUSG00000032089.16	Il10ra	2.43827	1.68444	-0.53359	0.00132914	-0.59294	2.48689	8.56621e-06
ENSMUSG00000032998.16	Foxj3	13.7304	15.8801	0.209844	0.00132981	0.109235	5.72448	0.122032
ENSMUSG00000007880.16	Arid1a	9.64116	14.2423	0.562903	0.00133098	0.440876	6.11352	4.17559e-06
ENSMUSG00000040811.15	Eml2	58.117	67.3646	0.213031	0.00133179	0.10023	6.90667	0.149318
ENSMUSG00000034484.7	Snx2	27.591	23.6708	-0.221092	0.0013319	-0.320536	5.44706	3.63029e-05
ENSMUSG00000040506.16	Ambra1	14.0846	17.5955	0.321092	0.00133745	0.222005	5.95918	0.00282075
ENSMUSG00000029169.11	Dhx15	37.7644	30.7603	-0.295955	0.0013388	-0.342827	6.3663	3.08785e-06
ENSMUSG00000034300.16	Fam53c	10.5959	13.8255	0.383829	0.00134726	0.264443	5.30082	0.001426
ENSMUSG00000032898.9	Fbxo21	33.3762	38.508	0.206338	0.00135556	0.0947785	6.7076	0.168436
ENSMUSG00000048911.15	Rnf24	4.96447	6.71144	0.434984	0.00135867	0.356555	4.69461	0.000101649
ENSMUSG00000038831.16	Ralgps1	15.7285	20.7969	0.402979	0.00136294	0.318076	6.13494	5.32272e-05
ENSMUSG00000031066.10	Usp11	36.3466	44.0456	0.277176	0.00136782	0.179506	6.71816	0.0118851
ENSMUSG00000020891.11	Alox8	1.01945	1.52073	0.576978	0.00137069	0.418224	2.18972	0.00161917
ENSMUSG00000020135.13	Apc2	17.2014	22.6924	0.399684	0.00137409	0.280986	7.13189	0.000411437
ENSMUSG00000018666.13	Cbx1	15.9418	13.0107	-0.293115	0.00137517	-0.364337	4.08315	5.24124e-05
ENSMUSG00000055407.14	Map6	42.1741	50.5032	0.260018	0.00137845	0.155182	6.85129	0.0344909
ENSMUSG00000020741.17	Cluh	18.4463	21.1141	0.194876	0.00138225	0.0790026	6.39877	0.256354
ENSMUSG00000049946.7	AC116475.2	3.58923	2.67766	-0.422704	0.00138252	-0.392104	2.33292	0.00166193
ENSMUSG00000026577.13	Blzf1	13.2283	10.7475	-0.299618	0.00138462	-0.393398	4.26546	2.31334e-05
ENSMUSG00000028106.13	Rprd2	7.99651	10.3974	0.378779	0.00138632	0.251951	5.55577	0.00232975
ENSMUSG00000020431.5	Adcy1	120.742	152.567	0.337512	0.00138716	0.229555	10.2966	0.00265078
ENSMUSG00000029624.10	Ptcd1	8.96508	7.65795	-0.227359	0.00139203	-0.312966	4.3347	0.000240541
ENSMUSG00000063888.6	Rpl7l1	16.9676	13.5514	-0.324339	0.00139259	-0.395575	4.9505	1.2174e-06
ENSMUSG00000042541.10	Sem1	25.1975	21.0877	-0.256877	0.00139616	-0.33385	4.6196	6.03952e-05
ENSMUSG00000020719.14	Ddx5	227.993	191.612	-0.250802	0.00140002	-0.344766	9.22956	5.12689e-07
ENSMUSG00000040860.16	Crocc	10.6661	13.0583	0.291937	0.00140506	0.187867	6.06419	0.00995065
ENSMUSG00000049401.10	Ogfr	18.856	16.2369	-0.215743	0.00140573	-0.318292	5.09995	2.96872e-05
ENSMUSG00000038025.8	Phf2	6.43138	9.12933	0.50538	0.00141218	0.377707	5.10272	2.36657e-05
ENSMUSG00000031516.11	Dctn6	36.6706	32.5316	-0.172781	0.00141235	-0.245043	4.94451	0.0016238
ENSMUSG00000021559.14	Dapk1	22.2565	28.4471	0.354056	0.00141531	0.249569	6.67538	0.00115565
ENSMUSG00000034793.15	G6pc3	18.0912	22.9626	0.343993	0.00141645	0.244672	4.36779	0.00790778
ENSMUSG00000046876.16	Atxn1	23.0931	33.4483	0.534471	0.00142136	0.435377	7.36974	1.59855e-06
ENSMUSG00000052456.9	Asna1	66.9346	58.6636	-0.190285	0.00142257	-0.281058	5.78514	7.9475e-05
ENSMUSG00000060073.9	Psma3	70.5132	59.0936	-0.254892	0.0014236	-0.405141	5.79517	4.2555e-08
ENSMUSG00000040209.12	Zfp704	9.28262	11.6789	0.331294	0.00143036	0.223879	6.78257	0.00259016
ENSMUSG00000031790.8	Mmp15	4.07407	2.8361	-0.522565	0.00143216	-0.551872	3.86158	2.38729e-07
ENSMUSG00000063457.14	Rps15	635.648	736.852	0.213148	0.001435	0.100682	7.37722	0.141516
ENSMUSG00000021149.8	Gtpbp4	5.29243	4.36485	-0.277998	0.00143871	-0.327097	5.20555	1.4009e-05
ENSMUSG00000009394.13	Syn2	119.58	155.337	0.377422	0.00144047	0.267182	8.48471	0.000618337
ENSMUSG00000020802.8	Ube2o	26.2028	32.9162	0.32908	0.00144114	0.235933	6.92363	0.00152705
ENSMUSG00000063873.10	Slc24a3	36.8714	28.909	-0.350983	0.00144292	-0.480802	6.17208	3.7488e-10
ENSMUSG00000026220.6	Slc16a14	2.01321	2.48547	0.304021	0.00144772	0.172306	2.58687	0.157898
ENSMUSG00000024241.6	Sos1	6.04698	6.80581	0.170552	0.00145341	0.0501749	5.56513	0.472006
ENSMUSG00000003233.11	Dvl3	6.83785	9.22875	0.432591	0.00145613	0.337501	4.02571	0.000523993
ENSMUSG00000024293.15	Esco1	10.9365	9.43271	-0.213413	0.00145898	-0.273384	5.23865	0.000679837
ENSMUSG00000041378.1	Cldn5	25.2937	19.2468	-0.39416	0.00145955	-0.506189	4.38889	4.77556e-08
ENSMUSG00000051427.14	Ccdc157	5.83341	6.88788	0.239721	0.00145961	0.120791	4.83763	0.118522
ENSMUSG00000021094.10	Dhrs7	13.9431	11.5998	-0.265454	0.00146094	-0.359067	3.63998	0.000229088
ENSMUSG00000031732.12	Phlpp2	5.35172	7.37914	0.463451	0.00146485	0.371143	5.27449	4.23201e-05
ENSMUSG00000034354.17	Mtmr3	22.7608	26.1925	0.202599	0.00146493	0.113904	6.74837	0.0922169
ENSMUSG00000043467.19	Zbtb37	4.30716	5.25986	0.288288	0.0014656	0.163337	5.44416	0.0392201
ENSMUSG00000031604.10	Msmo1	42.9933	33.8316	-0.345744	0.0014659	-0.427889	5.83992	9.91247e-08
ENSMUSG00000039539.13	Sgcz	2.62035	3.91841	0.58051	0.00146637	0.456579	2.82249	0.000303574
ENSMUSG00000041343.19	Ankrd42	5.99451	7.76983	0.374241	0.0014671	0.378806	4.01903	0.000205777
ENSMUSG00000036469.16	March1	11.4777	16.9813	0.565113	0.00147089	0.489738	5.13829	2.28424e-07
ENSMUSG00000038914.15	Dido1	21.7133	23.5776	0.118833	0.0014709	0.0185312	6.88354	0.77703
ENSMUSG00000020386.5	Sar1b	36.3078	27.3852	-0.406883	0.00149058	-0.500001	4.71006	3.22669e-08
ENSMUSG00000070697.4	Utp3	17.7306	13.891	-0.35209	0.00149583	-0.454559	4.14562	1.2834e-06
ENSMUSG00000006464.8	Bbs1	8.82368	10.4691	0.246691	0.00150384	0.155158	5.5007	0.040449
ENSMUSG00000003308.15	Keap1	21.5204	23.903	0.151482	0.00150624	0.0581525	5.72602	0.402017
ENSMUSG00000022210.7	Dhrs4	6.98321	5.49869	-0.344802	0.00151102	-0.387465	2.55829	0.000918598
ENSMUSG00000022339.9	Ebag9	12.4717	9.84768	-0.340802	0.00151261	-0.445423	3.89759	2.22681e-06
ENSMUSG00000040631.8	Dok4	7.78328	6.3949	-0.283456	0.00151375	-0.382331	3.74886	9.09449e-05
ENSMUSG00000049878.13	Rlf	13.0474	11.3258	-0.204144	0.00152086	-0.296843	5.88684	1.64163e-05
ENSMUSG00000064367.1	mt-Nd5	207.01	268.831	0.376996	0.00152511	0.137683	8.58454	0.0589657
ENSMUSG00000047146.17	Tet1	2.23849	1.9613	-0.190714	0.00152562	-0.282629	4.61665	0.000405909
ENSMUSG00000030322.12	Mbd4	3.71927	4.48415	0.269815	0.00152592	0.142393	3.49911	0.136965
ENSMUSG00000037151.8	Lrrc20	7.84118	6.70882	-0.225013	0.0015269	-0.334562	4.13108	0.000153009
ENSMUSG00000042156.16	Dzip1	15.6661	19.3901	0.307668	0.00152775	0.238208	5.98214	0.00127089
ENSMUSG00000099041.1	RP23-395P6.10	3.81676	5.63659	0.562475	0.00153379	0.391125	4.22867	3.22434e-05
ENSMUSG00000032547.12	Ryk	13.3034	10.4052	-0.354483	0.0015404	-0.446562	4.6285	7.98893e-07
ENSMUSG00000041057.9	Wdr43	11.2941	9.70292	-0.219072	0.00154115	-0.284099	4.8703	0.000271063
ENSMUSG00000021290.6	RP23-123N23.5	166.752	136.046	-0.293609	0.00154195	-0.373864	4.70016	3.80307e-05
ENSMUSG00000029505.17	Ep400	14.9312	19.1597	0.35974	0.00154311	0.231139	7.00232	0.00301521
ENSMUSG00000032485.14	Scap	24.8532	29.261	0.235546	0.0015432	0.131202	6.44178	0.0622298
ENSMUSG00000001909.15	Trmt1	19.7964	23.46	0.244966	0.00154325	0.188009	5.33498	0.0139566
ENSMUSG00000023249.15	Parp3	1.66706	1.12285	-0.570147	0.0015442	-0.659511	1.773	2.33213e-05
ENSMUSG00000058301.8	Upf1	14.2651	17.4365	0.289623	0.00154703	0.189649	5.90246	0.011982
ENSMUSG00000028960.18	Ube4b	15.1401	18.4002	0.281351	0.00155099	0.187976	6.24249	0.0147288
ENSMUSG00000036622.15	Atp13a2	43.5877	49.2165	0.175221	0.00155465	0.0616352	7.1186	0.357341
ENSMUSG00000015522.18	Arnt	8.52567	11.6434	0.449634	0.00155644	0.355555	4.73221	4.17475e-05
ENSMUSG00000028992.13	Nmnat1	4.7522	3.25519	-0.545855	0.00156078	-0.611862	2.63284	1.29626e-06
ENSMUSG00000053119.11	Chmp3	50.8524	45.5416	-0.159134	0.00156091	-0.2429	6.38638	0.000472574
ENSMUSG00000020811.16	Wscd1	37.8519	28.9837	-0.385125	0.00156133	-0.481576	6.12312	1.3122e-08
ENSMUSG00000090150.10	Acad11	10.1011	8.05511	-0.326543	0.00156169	-0.358647	4.54825	6.90546e-05
ENSMUSG00000032870.8	Smap2	22.6255	31.5044	0.477603	0.00156171	0.36465	5.92101	3.29486e-05
ENSMUSG00000030059.15	Tmf1	20.7761	17.4995	-0.247609	0.00156476	-0.341366	6.45141	2.45869e-06
ENSMUSG00000028519.16	Dab1	17.0587	24.7503	0.53694	0.00156565	0.422789	6.11766	5.56536e-06
ENSMUSG00000059734.6	Ndufs8	57.2165	46.1477	-0.310172	0.00156762	-0.327055	5.36836	5.12187e-05
ENSMUSG00000004451.14	Ralb	9.07665	8.19692	-0.147079	0.00157166	-0.247585	3.85653	0.00546262
ENSMUSG00000038346.18	Zfp384	5.81805	7.22377	0.312217	0.00157369	0.211544	4.03581	0.0169598
ENSMUSG00000032803.15	Cdv3	22.5526	19.4442	-0.21395	0.00157428	-0.30834	6.13242	1.20047e-05
ENSMUSG00000029405.16	G3bp2	98.1962	86.3841	-0.184903	0.0015763	-0.273021	7.84079	4.35781e-05
ENSMUSG00000030852.17	Tacc2	11.7081	15.6676	0.420283	0.00157673	0.311448	5.36563	0.000281424
ENSMUSG00000029223.12	Uchl1	280.352	340.52	0.2805	0.001578	0.167913	7.93473	0.021298
ENSMUSG00000058355.8	Abce1	31.6132	26.0972	-0.276632	0.00158414	-0.372647	6.43558	3.12914e-07
ENSMUSG00000028955.3	Vamp3	15.193	11.5865	-0.39097	0.00158634	-0.44039	4.45813	2.22163e-06
ENSMUSG00000092074.1	Dynlt1a	3.03072	4.31881	0.510972	0.00158647	0.257546	1.9618	0.0876152
ENSMUSG00000067931.5	Zfp948	7.79155	6.00002	-0.376943	0.00158694	-0.433789	3.91388	2.2183e-06
ENSMUSG00000027018.11	Hat1	10.4906	7.57391	-0.469992	0.00159265	-0.580271	3.36337	3.56161e-07
ENSMUSG00000019710.13	Mrpl24	25.8684	21.7477	-0.250325	0.00159504	-0.309748	4.51512	0.000264445
ENSMUSG00000000632.13	Sez6	24.5954	35.6143	0.53407	0.00159831	0.41026	6.54518	1.2772e-05
ENSMUSG00000031897.9	Psmb10	16.1928	20.8617	0.365506	0.00159962	0.299498	4.38534	0.000532651
ENSMUSG00000053317.11	Sec61b	27.7201	24.2417	-0.193442	0.00160433	-0.285111	2.99127	0.00715768
ENSMUSG00000028224.14	Nbn	8.80045	7.62158	-0.207487	0.00160657	-0.285602	3.99944	0.0014393
ENSMUSG00000069539.11	Scyl2	12.9407	11.0469	-0.228268	0.0016114	-0.302692	5.29846	5.58568e-05
ENSMUSG00000020329.12	Polrmt	7.92701	9.62342	0.279775	0.00161205	0.206505	4.81257	0.0159079
ENSMUSG00000044117.12	RP23-231E23.4	80.9572	112.578	0.475696	0.00161253	0.32513	7.16349	0.000125929
ENSMUSG00000029632.7	Ndufa4	313.87	257.439	-0.285934	0.00161256	-0.384253	6.554	1.7551e-07
ENSMUSG00000028917.14	Plekhm2	23.6619	30.9762	0.388593	0.0016131	0.274559	6.46813	0.000793033
ENSMUSG00000074698.10	Csnk2a1	31.0121	27.5477	-0.170898	0.00162051	-0.288781	7.10625	7.23557e-06
ENSMUSG00000038023.12	Atp6v0a2	15.9131	13.8035	-0.205176	0.00162432	-0.293624	5.89114	4.94782e-05
ENSMUSG00000023026.16	Dip2b	20.628	24.243	0.232968	0.0016285	0.127266	7.09636	0.076549
ENSMUSG00000007458.14	M6pr	42.4737	36.8263	-0.205833	0.00162933	-0.297704	6.19017	2.87268e-05
ENSMUSG00000068284.14	Usf3	7.21695	10.0374	0.475924	0.0016303	0.357891	6.31355	0.000211854
ENSMUSG00000034675.17	Dbn1	48.0878	64.2654	0.41837	0.00163079	0.310143	7.04859	0.000203993
ENSMUSG00000096847.1	Tmem151b	40.3501	50.2652	0.316986	0.0016308	0.213343	7.31038	0.00543388
ENSMUSG00000025262.8	Fam120c	12.0241	13.6597	0.183997	0.00163327	0.0853874	5.77732	0.216527
ENSMUSG00000040661.6	Rad54l2	3.98664	4.7276	0.245933	0.00163364	0.164879	5.04753	0.0377526
ENSMUSG00000022391.16	Rangap1	83.1955	93.8278	0.17351	0.00163651	0.0835535	7.70196	0.210188
ENSMUSG00000021670.14	Hmgcr	38.803	32.9557	-0.235638	0.00163893	-0.29187	6.9366	5.95894e-05
ENSMUSG00000006456.10	Rbm14	8.90295	11.4706	0.365582	0.00164324	0.308222	4.68382	0.0069083
ENSMUSG00000026819.15	Slc25a25	26.278	20.966	-0.325806	0.00164921	-0.437337	5.92249	6.14127e-08
ENSMUSG00000005683.8	Cs	84.5507	90.1789	0.0929732	0.00164923	-0.0133853	7.529	0.833368
ENSMUSG00000048330.14	Ric3	28.5587	24.6989	-0.209485	0.00165214	-0.322989	6.40872	4.71999e-06
ENSMUSG00000024878.8	Cbwd1	5.69276	4.67544	-0.284026	0.00165665	-0.375227	3.2418	0.000457246
ENSMUSG00000037692.14	Ahdc1	11.0967	15.5143	0.483479	0.00165828	0.376079	5.9536	2.86648e-05
ENSMUSG00000031370.12	Zrsr2	10.2783	8.74324	-0.233367	0.00165892	-0.30513	4.93096	0.000136007
ENSMUSG00000071655.11	Ubxn1	64.7816	56.816	-0.189288	0.00166667	-0.271685	5.44772	0.000159457
ENSMUSG00000039682.12	Lap3	24.415	21.094	-0.210935	0.00167047	-0.326849	5.24581	1.37052e-05
ENSMUSG00000016018.4	Skiv2l2	19.2614	16.6665	-0.208765	0.00167954	-0.269021	5.79523	0.000115445
ENSMUSG00000024474.6	Ik	64.2571	52.3689	-0.295146	0.00168136	-0.380241	6.44455	4.67448e-07
ENSMUSG00000022706.15	Mrpl40	21.6196	16.5831	-0.382621	0.00168274	-0.408233	3.84174	4.72324e-05
ENSMUSG00000054252.17	Fgfr3	28.8588	32.8219	0.185647	0.00168708	0.109451	6.48803	0.119065
ENSMUSG00000041986.16	Elmod1	63.2467	52.2539	-0.27545	0.00169065	-0.359399	6.77717	9.30298e-07
ENSMUSG00000018334.18	Ksr1	7.67843	10.9061	0.506246	0.00169098	0.407861	5.39795	2.59138e-05
ENSMUSG00000040548.16	Tex2	32.2618	35.2194	0.126546	0.00169675	0.0196952	6.90669	0.763597
ENSMUSG00000004631.15	Sgce	14.2622	10.725	-0.411222	0.0016969	-0.446788	3.99338	1.8113e-05
ENSMUSG00000021116.10	Eif2s1	13.7174	10.8872	-0.333376	0.00169734	-0.400364	5.04796	1.07759e-06
ENSMUSG00000055629.5	B4galnt4	19.1208	24.1617	0.337584	0.00169824	0.231219	5.99776	0.00326163
ENSMUSG00000037111.9	Setd7	27.1191	22.8435	-0.247526	0.00169832	-0.350947	7.12985	1.48696e-06
ENSMUSG00000038871.5	Bpgm	27.5157	22.789	-0.271918	0.00169847	-0.380144	5.30737	1.82174e-06
ENSMUSG00000014361.5	Mertk	9.68721	12.4973	0.367463	0.00170882	0.27878	5.25061	0.000679664
ENSMUSG00000029622.16	Arpc1b	10.11	7.18001	-0.493721	0.00171372	-0.594627	3.67571	4.74292e-07
ENSMUSG00000015085.8	Entpd2	2.24053	3.01079	0.426303	0.00171495	0.29859	1.95395	0.0411308
ENSMUSG00000039879.9	Heca	11.2591	11.9887	0.0905867	0.00171617	-0.00788326	5.46768	0.91006
ENSMUSG00000028691.12	Prdx1	73.0123	59.7067	-0.290248	0.00171857	-0.377608	6.15017	1.80065e-07
ENSMUSG00000035227.7	Spcs2	41.1465	35.868	-0.198072	0.00171999	-0.252684	5.32393	0.000351943
ENSMUSG00000029480.13	Dhx37	2.87389	3.46077	0.268089	0.00172131	0.142387	3.88031	0.117609
ENSMUSG00000022568.17	Scrib	7.72661	9.34065	0.273688	0.00172149	0.1524	5.38155	0.0535799
ENSMUSG00000024642.16	Tle4	14.7129	18.9148	0.362428	0.00172204	0.245305	6.0374	0.00218107
ENSMUSG00000057230.13	Aak1	39.8556	55.229	0.470642	0.00172675	0.37236	8.35349	1.7752e-05
ENSMUSG00000028437.14	Ubap1	19.421	17.6151	-0.140809	0.0017276	-0.242991	5.34325	0.000811328
ENSMUSG00000020070.18	Rufy2	21.0079	24.279	0.208776	0.0017387	0.106893	5.95828	0.120444
ENSMUSG00000033059.7	Pygb	53.5224	57.6734	0.107765	0.00173972	-0.00230763	7.34846	0.971504
ENSMUSG00000037259.15	Dzank1	31.1272	37.8076	0.280502	0.00174214	0.196558	7.5373	0.00605957
ENSMUSG00000030298.10	Sec13	39.6475	33.103	-0.260269	0.00174469	-0.285033	5.24132	0.000256621
ENSMUSG00000038533.15	Cbfa2t2	11.408	12.8518	0.171924	0.00174723	0.0854871	5.86377	0.207398
ENSMUSG00000061360.8	Phf5a	10.0797	8.96373	-0.169288	0.00175052	-0.278668	3.54094	0.0028982
ENSMUSG00000039016.5	Timm8b	156.577	128.789	-0.281858	0.0017542	-0.382182	5.22535	1.87224e-06
ENSMUSG00000037138.17	Aff3	9.56667	12.692	0.407831	0.00175442	0.310287	5.70744	0.000223498
ENSMUSG00000036819.14	Jmjd4	9.64631	11.7738	0.287528	0.00175797	0.149805	5.24355	0.0512604
ENSMUSG00000021877.12	Arf4	31.8433	27.3838	-0.217664	0.00176139	-0.316749	5.39565	1.90104e-05
ENSMUSG00000071180.5	Smim15	27.3588	22.3224	-0.29351	0.0017674	-0.415502	4.61318	2.21128e-06
ENSMUSG00000011254.16	Thg1l	3.86129	2.75414	-0.487478	0.00176813	-0.515343	2.59276	5.18641e-05
ENSMUSG00000034707.7	Gns	23.7163	26.9768	0.185843	0.0017736	0.0898663	6.1912	0.201889
ENSMUSG00000041263.14	Rusc1	43.5565	55.6839	0.354371	0.00177531	0.25037	6.97765	0.00142319
ENSMUSG00000044296.10	Zfp879	1.0681	1.5064	0.496062	0.00178284	0.412539	1.26234	0.0103909
ENSMUSG00000040584.8	Abcb1a	8.39932	7.36557	-0.189474	0.00178551	-0.289356	5.02274	9.90294e-05
ENSMUSG00000040297.12	Suco	10.815	8.71631	-0.31124	0.00179082	-0.393246	5.67604	1.57969e-07
ENSMUSG00000004110.16	Cacna1e	32.0764	44.6562	0.477344	0.00179102	0.410866	8.66384	2.49648e-06
ENSMUSG00000024901.14	Peli3	8.17214	10.3617	0.342476	0.00179241	0.266337	4.23234	0.00353392
ENSMUSG00000021629.10	Slc30a5	17.8293	15.5103	-0.201021	0.00179331	-0.261651	5.40765	0.000338292
ENSMUSG00000025580.15	Eif4a3	33.632	29.4215	-0.192966	0.00179479	-0.270005	5.16183	0.000328736
ENSMUSG00000020664.10	Dld	43.8123	35.4248	-0.306577	0.0018016	-0.39302	6.29442	1.23377e-07
ENSMUSG00000041815.14	Poldip3	25.3642	28.2155	0.153697	0.0018028	0.0499069	6.08538	0.467259
ENSMUSG00000044465.19	Fam160a2	15.2296	19.8246	0.380413	0.00180734	0.270954	6.55038	0.000319893
ENSMUSG00000021807.6	RP23-55L3.5	33.9102	26.5139	-0.354973	0.00181431	-0.428329	5.19067	8.61449e-08
ENSMUSG00000017686.16	Rhot1	28.4092	23.3267	-0.284372	0.00181527	-0.369611	6.05427	4.10612e-07
ENSMUSG00000042599.8	Kdm7a	14.2114	12.2826	-0.210441	0.00181697	-0.295223	6.66443	1.64287e-05
ENSMUSG00000053297.14	RP24-124B23.4	5.98776	7.21179	0.268341	0.00181784	0.154127	4.15367	0.085739
ENSMUSG00000015709.9	Arnt2	35.0864	52.1112	0.57068	0.00181921	0.475326	7.69338	1.35116e-06
ENSMUSG00000027282.17	Mtch2	31.5823	24.5477	-0.363526	0.00182071	-0.457238	5.84749	6.46893e-08
ENSMUSG00000033128.9	Gga1	11.4286	14.6366	0.356937	0.00183099	0.246574	4.93335	0.00359387
ENSMUSG00000060126.14	Tpt1	209.535	180.803	-0.212767	0.00184404	-0.281997	7.12893	0.000167491
ENSMUSG00000028195.4	Cyr61	2.40233	1.69861	-0.500077	0.0018512	-0.58424	1.66938	0.000189507
ENSMUSG00000031709.15	Tbc1d9	31.5489	35.4508	0.168229	0.00185259	0.0669285	7.02518	0.308242
ENSMUSG00000004096.9	Cwc15	54.8267	47.0494	-0.220704	0.00185466	-0.314106	5.11461	5.68071e-05
ENSMUSG00000032724.5	Abtb2	4.27995	3.51391	-0.284516	0.00185533	-0.388302	3.73444	3.36716e-05
ENSMUSG00000032199.12	Polr2m	60.1545	65.8556	0.130633	0.00185796	0.0265483	6.62084	0.687306
ENSMUSG00000059291.15	Rpl11	159.299	176.688	0.149465	0.00186008	0.0342705	6.48622	0.613521
ENSMUSG00000024042.6	Sik1	4.50666	3.19122	-0.497953	0.00186127	-0.553511	3.79507	1.36609e-07
ENSMUSG00000079043.2	Fastkd5	4.79109	3.60722	-0.409467	0.00186523	-0.554778	3.24312	4.03634e-07
ENSMUSG00000079157.4	Fam155a	28.2141	37.0991	0.394965	0.00186643	0.310452	6.19057	0.000187274
ENSMUSG00000079523.8	Tmsb10	135.721	159.306	0.231156	0.00186796	0.138963	5.76653	0.0549571
ENSMUSG00000064329.13	Scn1a	43.3073	33.2301	-0.382122	0.00187006	-0.455744	7.96681	7.63455e-08
ENSMUSG00000040697.10	Dnajc16	10.3362	11.6393	0.171308	0.00187432	0.068149	5.68879	0.331688
ENSMUSG00000036112.15	Metap2	32.8469	27.6398	-0.249012	0.00187454	-0.336883	5.85687	5.70377e-06
ENSMUSG00000033773.14	Rpap2	8.84826	7.70939	-0.198778	0.00187465	-0.271583	3.93566	0.00204019
ENSMUSG00000039128.13	Cdc123	26.5938	23.5445	-0.175706	0.00187521	-0.195156	5.36888	0.00674071
ENSMUSG00000013539.13	Tango2	30.9548	27.437	-0.174042	0.00187918	-0.241153	5.17055	0.00112823
ENSMUSG00000015733.13	Capza2	74.3397	60.8789	-0.288192	0.00188068	-0.38364	6.97507	1.58612e-07
ENSMUSG00000007950.9	Abhd8	118.363	141.86	0.261246	0.00188356	0.151813	7.50504	0.0338804
ENSMUSG00000024074.7	Crim1	14.71	20.4357	0.474299	0.00188771	0.37946	6.37671	1.73171e-05
ENSMUSG00000025981.13	Coq10b	17.7542	13.4974	-0.395473	0.00188832	-0.488163	4.22189	9.15168e-07
ENSMUSG00000018921.11	Pelp1	6.92727	8.24834	0.251817	0.00189197	0.258127	4.40921	0.00887846
ENSMUSG00000046947.12	Adck2	5.44479	6.36029	0.224218	0.00189372	0.170241	3.68683	0.0650172
ENSMUSG00000013089.15	Etv5	24.7911	36.5611	0.560486	0.00189419	0.437507	6.68672	1.11669e-05
ENSMUSG00000040433.16	Zbtb38	20.6759	23.5843	0.189878	0.00189576	0.0803467	6.62545	0.238745
ENSMUSG00000026313.16	Hdac4	13.5488	18.5991	0.457072	0.0018995	0.382889	6.39916	9.46145e-05
ENSMUSG00000013787.15	Ehmt2	46.0351	52.2563	0.182871	0.00190042	0.0831813	7.19277	0.220731
ENSMUSG00000039068.16	Zzz3	19.9334	17.6952	-0.171832	0.00190202	-0.226939	6.40708	0.000886843
ENSMUSG00000022234.15	Cct5	102.125	84.9774	-0.265179	0.00190758	-0.369343	7.0178	2.84975e-07
ENSMUSG00000030605.15	Mfge8	64.7975	95.9738	0.566703	0.00190862	0.470084	6.86463	1.69812e-06
ENSMUSG00000023977.15	Ubr2	9.88978	11.548	0.223626	0.00192362	0.153685	6.002	0.0282224
ENSMUSG00000018417.14	Myo1b	11.3649	8.00101	-0.506325	0.00192429	-0.545602	5.31281	2.42733e-08
ENSMUSG00000028618.11	Tmem59	83.0558	68.5246	-0.277459	0.00192671	-0.376321	6.56196	2.99839e-07
ENSMUSG00000028837.8	Psmb2	60.3382	54.9204	-0.135729	0.00192908	-0.200794	4.98149	0.00633469
ENSMUSG00000105827.1	Hist2h2bb	61.8606	83.1409	0.426538	0.00193217	0.322708	3.47022	0.00265593
ENSMUSG00000025158.7	Rfng	16.1285	18.5375	0.200839	0.00194115	0.104912	5.12535	0.169738
ENSMUSG00000031482.9	Slc25a15	4.23175	3.16859	-0.41741	0.00194672	-0.496221	3.28527	1.02571e-05
ENSMUSG00000021614.16	Vcan	4.66234	3.46441	-0.428444	0.00194741	-0.526389	4.68518	7.63415e-09
ENSMUSG00000062014.13	Gmfb	49.4582	40.1535	-0.300683	0.00194769	-0.401104	7.13268	3.65048e-08
ENSMUSG00000102742.1	Pcdhga11	6.15165	8.32919	0.437203	0.00194797	0.320688	4.67576	0.0011047
ENSMUSG00000014075.15	Tctex1d2	7.52547	6.3042	-0.255468	0.00194889	-0.175132	2.10555	0.169698
ENSMUSG00000061559.15	Wdr61	25.1537	22.1926	-0.180695	0.00194996	-0.202216	4.51998	0.0139839
ENSMUSG00000030591.17	Psmd8	65.0379	57.0244	-0.1897	0.00195471	-0.282818	5.93175	5.71506e-05
ENSMUSG00000044949.4	Ubtd2	15.8917	13.4055	-0.245454	0.00195548	-0.327107	3.37703	0.00114828
ENSMUSG00000028863.13	Meaf6	24.4826	29.0233	0.245455	0.00195763	0.133091	5.91156	0.0866106
ENSMUSG00000041653.5	Pnpla3	4.81107	6.41348	0.414751	0.0019766	0.263369	2.67406	0.0302948
ENSMUSG00000030780.15	AC124566.2	6.03721	7.83284	0.375654	0.00197662	0.276089	3.88464	0.003246
ENSMUSG00000020792.15	Exoc7	18.1079	21.0513	0.217288	0.00197928	0.114835	5.7422	0.114995
ENSMUSG00000020738.16	Sumo2	38.0338	32.105	-0.244485	0.0019816	-0.264264	6.66745	0.000321758
ENSMUSG00000063410.8	Stk24	12.5834	14.2543	0.179876	0.00198226	0.0568314	4.85989	0.44895
ENSMUSG00000024646.13	Cyb5a	46.8162	39.1793	-0.256917	0.00199686	-0.363616	4.89681	2.44416e-05
ENSMUSG00000032878.16	Ccdc85a	16.7535	15.7484	-0.0892573	0.00200568	-0.180079	5.84998	0.00823651
ENSMUSG00000041220.10	Elovl6	16.6306	12.654	-0.39425	0.00200664	-0.475055	5.84801	1.21814e-08
ENSMUSG00000075701.9	Vimp	24.4789	19.1384	-0.355065	0.00200817	-0.442429	4.10808	3.34066e-06
ENSMUSG00000031198.4	Fundc2	13.7731	10.9024	-0.337206	0.00203162	-0.429228	4.5753	1.37491e-06
ENSMUSG00000038141.10	Tmem181a	14.1965	16.3798	0.206385	0.00203359	0.560791	7.55231	5.71374e-17
ENSMUSG00000021326.12	Trim27	14.713	13.2004	-0.156507	0.00203418	-0.252608	4.25197	0.00218004
ENSMUSG00000004056.15	Akt2	42.0618	32.4669	-0.373544	0.0020348	-0.454604	6.39379	8.70715e-08
ENSMUSG00000001416.13	Cct3	60.3863	51.5028	-0.229573	0.00203572	-0.337488	6.30745	1.72616e-06
ENSMUSG00000006599.13	Gtf2h1	16.846	14.3526	-0.231097	0.00203977	-0.286845	5.0421	0.000173497
ENSMUSG00000024513.16	Mbd2	18.4197	16.2825	-0.177925	0.0020506	-0.287438	4.69141	0.000314428
ENSMUSG00000038417.4	Fig4	12.0986	10.2276	-0.242382	0.00205354	-0.33544	4.88858	2.58791e-05
ENSMUSG00000051396.15	RP23-167G19.12	2.79897	2.25529	-0.311582	0.00205534	-0.354649	3.19713	0.000670361
ENSMUSG00000004455.16	Ppp1cc	52.4675	41.5582	-0.33629	0.00205714	-0.404919	6.79431	6.73066e-07
ENSMUSG00000000305.12	Cdh4	4.5312	3.20287	-0.500526	0.00205732	-0.42692	4.16849	0.00479014
ENSMUSG00000030761.15	Myo7a	3.7796	4.78299	0.339679	0.00205798	0.265298	4.69411	0.00266488
ENSMUSG00000014873.15	Surf2	19.0025	16.3803	-0.214223	0.00205807	-0.239255	4.14646	0.00513336
ENSMUSG00000040007.8	Bahd1	8.34688	10.5864	0.342906	0.00206136	0.22724	5.04022	0.00836806
ENSMUSG00000024695.15	Zfp91	32.0399	27.9782	-0.195564	0.00206275	-0.291997	7.01843	2.4705e-05
ENSMUSG00000032481.16	Smarcc1	15.3639	18.0887	0.235547	0.00206515	0.130722	5.83041	0.0638466
ENSMUSG00000069045.11	Ddx3y	22.3107	16.9064	-0.400168	0.00206919	-0.483718	6.23054	5.2847e-09
ENSMUSG00000062825.15	Actg1	186.677	216.155	0.211521	0.00207111	0.105643	9.29154	0.156353
ENSMUSG00000028488.15	Sh3gl2	52.1173	66.2482	0.346118	0.00207257	0.225099	6.60405	0.00250109
ENSMUSG00000026199.17	Ankzf1	10.6343	12.0485	0.180131	0.00207342	0.0842693	4.59468	0.280883
ENSMUSG00000031458.8	Coprs	29.3443	25.7833	-0.186641	0.00208006	-0.224709	3.81645	0.0152544
ENSMUSG00000020807.14	RP23-207N15.3	8.81366	10.9384	0.311593	0.00209326	0.176532	5.17576	0.0269018
ENSMUSG00000063253.11	Scoc	80.4239	69.6497	-0.207507	0.00209351	-0.30052	6.16288	1.73415e-05
ENSMUSG00000030530.15	Furin	5.92374	7.34035	0.30934	0.00209982	0.211394	4.58513	0.015718
ENSMUSG00000022241.6	Tars	9.80833	7.7869	-0.332958	0.00210427	-0.410357	4.87684	8.84625e-07
ENSMUSG00000030643.14	Rab30	13.1377	9.67814	-0.440911	0.00210696	-0.507463	5.61726	3.04233e-09
ENSMUSG00000039449.14	Prpf18	19.8934	17.0846	-0.21959	0.00210927	-0.315339	5.48442	4.25845e-05
ENSMUSG00000006362.16	Cbfa2t3	3.87869	5.30303	0.451246	0.00211983	0.370213	3.75594	0.000316694
ENSMUSG00000046269.16	Usp27x	4.40156	5.83187	0.405942	0.00212179	0.313877	3.76758	0.00175656
ENSMUSG00000029439.14	Sfswap	11.4115	14.9675	0.391348	0.00212221	0.298451	5.28066	0.000282073
ENSMUSG00000053877.12	Srcap	14.3486	20.3607	0.504876	0.00213137	0.397514	6.35632	3.63488e-06
ENSMUSG00000041426.12	Hibch	8.66562	6.65602	-0.380644	0.00213726	-0.488261	3.41452	1.04993e-05
ENSMUSG00000027465.13	Tbc1d20	15.5349	17.4708	0.169432	0.00213764	0.046928	5.42235	0.509679
ENSMUSG00000026504.17	Sdccag8	8.77409	10.9251	0.316321	0.00213877	0.206648	4.89751	0.00785485
ENSMUSG00000025995.16	Wdr75	10.5501	8.84377	-0.254527	0.00213929	-0.278038	4.57953	0.00102654
ENSMUSG00000005078.16	Jkamp	24.9116	20.0099	-0.3161	0.00215702	-0.398373	4.7476	9.80934e-06
ENSMUSG00000027998.11	Plrg1	22.0281	18.6964	-0.236585	0.00216392	-0.310687	4.80209	9.88962e-05
ENSMUSG00000021738.5	Atxn7	6.5671	8.40384	0.355792	0.00216718	0.216846	4.96408	0.0120497
ENSMUSG00000038286.11	Bphl	15.1875	12.4379	-0.288136	0.00216904	-0.30608	3.71268	0.00129636
ENSMUSG00000021537.9	Cetn3	35.9744	30.0898	-0.257694	0.00216928	-0.327187	4.87622	6.12456e-05
ENSMUSG00000033808.16	Tmem87a	18.2501	16.1424	-0.177051	0.00217108	-0.257097	5.38446	0.000360628
ENSMUSG00000039318.12	Rab3gap2	22.4503	23.6245	0.0735459	0.0021772	-0.0124932	6.71943	0.846499
ENSMUSG00000050357.9	Rltpr	4.61258	6.4527	0.484329	0.00217731	0.354047	3.52944	0.0012084
ENSMUSG00000090000.1	Ier3ip1	21.5716	19.4806	-0.147097	0.00217803	-0.233594	4.27573	0.00593152
ENSMUSG00000034059.13	Ypel4	20.0638	26.5088	0.401875	0.00217901	0.292924	4.94471	0.000582985
ENSMUSG00000018102.5	Hist1h2bc	23.4217	16.0167	-0.548269	0.00218064	-0.560597	4.47181	4.74352e-07
ENSMUSG00000003810.12	Mast2	17.4494	25.5113	0.54796	0.00218168	0.454336	6.51868	3.5232e-06
ENSMUSG00000028804.20	Csmd2	6.19216	8.72309	0.494396	0.00218437	0.395468	6.36218	2.1406e-05
ENSMUSG00000021033.11	Gstz1	16.9063	23.1427	0.452996	0.00218789	0.392517	4.59372	0.000133951
ENSMUSG00000029071.16	Dvl1	39.8125	44.9084	0.173764	0.00219472	0.0454573	6.75258	0.512588
ENSMUSG00000037747.9	Phyhipl	37.1407	41.687	0.166594	0.00221136	0.0700469	5.88632	0.31416
ENSMUSG00000024317.14	Rnf138	4.89225	4.03953	-0.27631	0.00221361	-0.376939	3.52976	0.000102421
ENSMUSG00000061740.8	Cyp2d22	5.77787	7.21855	0.321171	0.00221762	0.142334	3.94975	0.151392
ENSMUSG00000062627.9	Mysm1	7.50072	8.59792	0.196959	0.00221939	0.117149	5.71453	0.0964307
ENSMUSG00000063882.12	Uqcrh	333.753	277.894	-0.264246	0.00223079	-0.360582	6.54612	1.39267e-06
ENSMUSG00000031059.9	Ndufb11	81.278	70.0485	-0.21451	0.00223112	-0.342048	5.47064	5.3809e-06
ENSMUSG00000043061.10	Tmem18	13.9775	11.628	-0.265498	0.00223388	-0.335329	4.8725	2.55384e-05
ENSMUSG00000020671.9	Rab10	39.2741	35.0867	-0.16265	0.00223409	-0.265403	6.64748	6.53387e-05
ENSMUSG00000021939.8	Ctsb	94.7	81.1517	-0.222744	0.00223877	-0.324849	8.28231	3.83266e-06
ENSMUSG00000012535.14	Tnpo3	22.8559	21.6199	-0.08021	0.00225198	-0.154915	6.28333	0.0185523
ENSMUSG00000003154.15	Foxj2	5.29631	7.37718	0.478082	0.00225655	0.371328	4.69235	0.000122046
ENSMUSG00000029464.10	Gpn3	9.59206	7.78445	-0.301245	0.00226427	-0.367837	3.37179	0.000355622
ENSMUSG00000000001.4	Gnai3	14.808	12.4478	-0.250483	0.0022654	-0.32361	5.0825	2.85172e-05
ENSMUSG00000051185.9	Fam174a	18.955	17.2439	-0.136484	0.0022654	-0.232808	4.81932	0.00238229
ENSMUSG00000028953.10	Abcf2	40.079	35.7397	-0.165318	0.0022662	-0.247778	6.27758	0.00026601
ENSMUSG00000079056.12	Kcnip3	37.6329	48.6315	0.369896	0.00227311	0.267265	6.44555	0.00101006
ENSMUSG00000033066.15	Gas7	89.4577	121.946	0.44697	0.00227867	0.312147	8.7778	0.000243061
ENSMUSG00000018770.9	Atp5g3	189.687	171.571	-0.144819	0.00227902	-0.219424	6.35905	0.00174023
ENSMUSG00000047193.16	Dync2h1	8.24734	9.91643	0.265892	0.00228267	0.194122	6.67112	0.0057351
ENSMUSG00000031467.10	Agpat5	14.9272	11.9779	-0.317574	0.00228404	-0.424295	5.43452	1.16225e-07
ENSMUSG00000040276.14	Pacsin1	92.1718	120.652	0.388451	0.00228654	0.277188	7.92868	0.000705767
ENSMUSG00000033526.16	Ppip5k1	23.8672	26.1104	0.129591	0.00228933	0.0435614	6.79536	0.519899
ENSMUSG00000022112.14	Gpc5	19.4824	24.9667	0.357833	0.00229046	0.253221	5.28185	0.00407739
ENSMUSG00000040729.7	Cep126	5.92869	4.34983	-0.446753	0.00229078	-0.508736	4.00559	3.98534e-07
ENSMUSG00000022336.3	Eif3e	51.3144	41.891	-0.292723	0.00229286	-0.365902	5.75521	3.03571e-06
ENSMUSG00000031508.14	Ankrd10	11.2796	13.3045	0.238196	0.00229416	0.123935	5.08667	0.105823
ENSMUSG00000002870.8	Mcm2	1.89766	1.36509	-0.475218	0.00230861	-0.610187	2.13614	1.15737e-05
ENSMUSG00000003119.14	Cdk12	10.409	12.3214	0.243332	0.00231439	0.133377	5.55361	0.0753747
ENSMUSG00000019558.14	Slc6a8	21.1161	25.1439	0.251866	0.00231612	0.153697	5.92007	0.0435898
ENSMUSG00000003662.10	Ciao1	28.9344	23.5192	-0.298945	0.00232218	-0.294118	5.4222	0.000958036
ENSMUSG00000032423.12	Syncrip	23.6178	20.1217	-0.231118	0.00232293	-0.321479	6.41487	9.1486e-06
ENSMUSG00000031701.6	Dnaja2	55.9168	47.3787	-0.239044	0.0023239	-0.327028	6.83641	4.76007e-06
ENSMUSG00000024601.8	Isoc1	7.96637	5.90708	-0.431479	0.00232909	-0.413247	3.99473	6.20524e-05
ENSMUSG00000022463.8	Srebf2	22.3115	33.3304	0.579054	0.00233091	0.460726	6.75591	6.60752e-06
ENSMUSG00000036580.15	Spg20	14.1245	10.78	-0.38984	0.00233576	-0.482841	5.11562	9.58904e-08
ENSMUSG00000022682.8	Rrn3	22.7487	20.308	-0.163732	0.00233911	-0.269522	5.88298	0.000168656
ENSMUSG00000028556.15	Dock7	8.05292	9.08448	0.173892	0.00234917	0.10771	5.6934	0.124332
ENSMUSG00000039917.10	Rhbdd2	11.0354	13.2085	0.259324	0.00235066	0.159173	5.32726	0.0358312
ENSMUSG00000058756.13	Thra	215.085	265.232	0.302343	0.00235651	0.197495	8.73726	0.00822286
ENSMUSG00000045039.9	Megf8	20.8449	26.7353	0.359049	0.00235914	0.256641	7.52152	0.00132892
ENSMUSG00000024163.17	Mapk8ip3	98.0671	109.415	0.157966	0.00236757	0.0621348	8.77838	0.350683
ENSMUSG00000058230.12	Arhgap35	41.0746	46.4525	0.177509	0.00237112	0.0739074	7.93587	0.270259
ENSMUSG00000050705.15	RP24-180B11.5	9.73827	12.8524	0.400305	0.00237236	0.270761	3.56835	0.0059384
ENSMUSG00000028064.17	Sema4a	7.36951	10.8111	0.552873	0.00237431	0.416363	4.55518	9.79204e-05
ENSMUSG00000028603.15	Scp2	70.633	59.9796	-0.23587	0.00237934	-0.343215	6.03785	1.5545e-06
ENSMUSG00000024807.17	Syvn1	5.65186	7.80811	0.466248	0.00238046	0.290666	4.26795	0.00258622
ENSMUSG00000020740.13	Gga3	9.10729	11.7608	0.368896	0.00238419	0.264488	5.13095	0.00188197
ENSMUSG00000071350.12	Setdb2	2.25775	1.7827	-0.340821	0.00238447	-0.39538	2.31861	0.00199708
ENSMUSG00000022637.11	Cblb	4.10153	4.79569	0.225576	0.00238609	0.122484	4.31011	0.141557
ENSMUSG00000029247.17	Paics	45.7767	40.1864	-0.187905	0.0023896	-0.286399	6.05508	5.75668e-05
ENSMUSG00000048897.15	Zfp710	6.41693	8.29145	0.369741	0.00238969	0.255517	4.56233	0.00396851
ENSMUSG00000035640.18	Cbarp	59.9682	77.7434	0.374522	0.00239247	0.254995	7.34521	0.00166093
ENSMUSG00000029227.15	Fip1l1	23.4219	26.145	0.158673	0.00239383	0.0744796	6.06624	0.286871
ENSMUSG00000001300.16	Efnb2	9.25522	13.3023	0.523336	0.00239569	0.419401	5.33953	1.40917e-05
ENSMUSG00000006435.15	Neurl1a	32.9295	42.0932	0.354207	0.00240201	0.229236	6.70603	0.00346646
ENSMUSG00000032459.9	Mrps22	14.7439	11.47	-0.362258	0.00240203	-0.389721	3.60658	0.000101697
ENSMUSG00000039156.19	Stim2	17.8542	14.5802	-0.29225	0.00241217	-0.39189	5.89866	6.52791e-07
ENSMUSG00000007653.12	Gabrb2	74.6754	67.6832	-0.141836	0.00241321	-0.221043	7.60627	0.000931634
ENSMUSG00000018846.8	Pank3	17.3399	14.873	-0.2214	0.00241533	-0.313708	6.48942	8.33231e-06
ENSMUSG00000004937.6	Sgta	46.429	51.4866	0.14917	0.00241928	0.0452002	6.17363	0.515636
ENSMUSG00000039176.17	Polg	10.007	11.2095	0.163714	0.00242036	0.0789913	6.18932	0.246441
ENSMUSG00000030400.17	Ercc2	8.5867	9.72148	0.179072	0.00242612	0.0616585	4.71304	0.434127
ENSMUSG00000078716.9	Tmem8b	9.14246	12.4774	0.44866	0.0024286	0.332168	5.41442	0.000317434
ENSMUSG00000042682.9	Selk	48.4653	41.2488	-0.232599	0.00243	-0.331394	5.78546	1.24479e-05
ENSMUSG00000024969.15	Mark2	15.7566	23.3192	0.565559	0.0024306	0.452749	5.833	6.27575e-06
ENSMUSG00000041439.15	Mfsd6	27.3302	29.2254	0.0967229	0.0024319	0.0251291	6.72739	0.695127
ENSMUSG00000024052.17	Lpin2	20.6232	23.8267	0.208309	0.00243287	0.0888443	6.38418	0.215207
ENSMUSG00000028261.13	Ndufaf4	8.6414	7.63157	-0.179285	0.00243321	-0.288704	4.4901	0.0004066
ENSMUSG00000034908.16	Sidt2	14.5196	16.2277	0.16045	0.00243493	0.0749545	5.77156	0.288093
ENSMUSG00000039756.12	Dnttip2	14.4386	11.3451	-0.347865	0.00243617	-0.406345	4.56455	8.37368e-06
ENSMUSG00000029598.12	Plbd2	7.73231	9.91613	0.358877	0.00244409	0.246812	4.90601	0.0068713
ENSMUSG00000026188.11	Tmem169	6.95151	5.87363	-0.243075	0.0024471	-0.32111	3.82888	0.000805643
ENSMUSG00000005610.17	Eif4g2	102.172	89.5293	-0.190572	0.00245415	-0.280914	8.42185	3.9385e-05
ENSMUSG00000038034.15	Igsf8	77.4085	89.5332	0.209931	0.00245452	0.106266	7.08771	0.128129
ENSMUSG00000012640.16	Zfp715	9.86513	8.15786	-0.274148	0.002455	-0.364258	4.84299	6.41431e-06
ENSMUSG00000021514.18	Zfp369	12.5525	15.0358	0.260437	0.00245564	0.174969	4.9501	0.0226947
ENSMUSG00000030259.12	Rassf8	8.08611	5.4398	-0.571893	0.00245743	-0.539217	4.123	3.0804e-06
ENSMUSG00000005615.14	Pcyt1a	10.3746	8.97106	-0.209703	0.00246808	-0.316779	5.12136	4.35376e-05
ENSMUSG00000034312.14	Iqsec1	52.8403	70.4291	0.414534	0.00246818	0.312793	7.89555	0.000226274
ENSMUSG00000025979.13	Mob4	25.5526	18.9682	-0.429887	0.00248168	-0.516458	5.49904	6.55136e-09
ENSMUSG00000025234.11	Arih1	23.8687	22.7937	-0.0664832	0.00248268	-0.10425	6.36799	0.118928
ENSMUSG00000041841.8	Rpl37	168.559	192.378	0.190684	0.00249392	0.0881944	6.30469	0.241061
ENSMUSG00000039844.19	Rapgef1	14.1037	18.8953	0.421958	0.00249467	0.309082	6.31254	0.000467656
ENSMUSG00000025613.13	Cct8	65.3374	54.8535	-0.252326	0.0024996	-0.336353	6.80466	5.82837e-06
ENSMUSG00000055943.5	Emc7	20.883	18.5262	-0.172766	0.00250424	-0.274668	6.45245	6.8967e-05
ENSMUSG00000022983.15	Scaf4	3.65308	4.88739	0.41995	0.00250595	0.33338	4.04975	0.000460882
ENSMUSG00000022558.16	Mroh1	13.9978	17.5618	0.327238	0.00251485	0.216412	6.06744	0.00887231
ENSMUSG00000043301.15	Kcnj6	19.0402	26.5576	0.480072	0.00251552	0.337069	5.14566	0.000428215
ENSMUSG00000017831.7	Rab5a	38.3558	33.7199	-0.185842	0.00252075	-0.299502	6.21518	7.1388e-06
ENSMUSG00000044628.4	Rnf208	40.3602	49.4603	0.293338	0.00252116	0.174328	5.42843	0.0392169
ENSMUSG00000060882.5	Kcnd2	41.6407	29.9307	-0.476369	0.00252346	-0.563725	7.16532	3.95352e-09
ENSMUSG00000022442.16	Ttll1	16.8225	18.5815	0.143475	0.00252436	0.0569569	4.88126	0.457873
ENSMUSG00000026615.14	Eprs	33.4864	28.4088	-0.237237	0.00252497	-0.34046	6.89799	2.25085e-06
ENSMUSG00000039220.16	Ppp1r10	13.6184	17.1539	0.332978	0.00252679	0.230878	5.72483	0.00315279
ENSMUSG00000022940.16	Pigp	20.199	15.4225	-0.389251	0.00253899	-0.322411	3.57385	0.00138879
ENSMUSG00000001062.18	Vps9d1	13.7878	17.293	0.326799	0.00254168	0.228877	5.21596	0.00759632
ENSMUSG00000031333.7	Abcb7	13.4136	10.4274	-0.363321	0.00254473	-0.464098	5.70262	6.18431e-08
ENSMUSG00000024073.14	Birc6	25.3342	26.9731	0.0904337	0.00255662	-0.00468843	8.2595	0.941077
ENSMUSG00000022665.14	Ccdc80	2.51872	3.19122	0.341417	0.00255686	0.233381	2.98974	0.03799
ENSMUSG00000031446.14	Cul4a	24.0645	20.6745	-0.219051	0.00256371	-0.290622	5.9864	4.95295e-05
ENSMUSG00000027002.13	Nckap1	140.69	123.313	-0.190195	0.00256493	-0.268519	8.9151	7.76596e-05
ENSMUSG00000039735.15	Fnbp1l	24.0967	33.1389	0.459692	0.00256682	0.34799	6.4789	6.12561e-05
ENSMUSG00000039354.16	Smarcal1	18.7642	20.7655	0.146204	0.00257117	0.0584205	5.54233	0.402715
ENSMUSG00000007041.9	Clic1	7.19739	4.89926	-0.554909	0.00257148	-0.657503	2.62785	1.82656e-06
ENSMUSG00000029778.12	Adcyap1r1	25.1457	31.4023	0.320559	0.00257573	0.252376	6.86787	0.000488584
ENSMUSG00000028849.17	Map7d1	47.5037	61.6055	0.375018	0.00259704	0.262716	7.12787	0.00133609
ENSMUSG00000030934.9	Oat	40.6682	35.2159	-0.207675	0.00259961	-0.301154	5.92155	2.99994e-05
ENSMUSG00000033004.15	Mycbp2	38.4735	44.2454	0.201661	0.00260554	0.108674	9.0862	0.107534
ENSMUSG00000000168.9	Dlat	25.4376	22.3806	-0.184715	0.0026093	-0.261647	6.24232	0.000222378
ENSMUSG00000049686.14	Orai1	3.62193	2.62738	-0.463132	0.00261256	-0.599836	1.83573	7.15922e-05
ENSMUSG00000047013.15	Fbxo41	19.9027	26.5579	0.41618	0.00261393	0.314395	6.82663	0.000214535
ENSMUSG00000006517.5	Mvd	13.3049	9.94649	-0.419699	0.00261555	-0.511376	3.93582	4.36921e-07
ENSMUSG00000009630.10	Ppp2cb	56.9193	48.1533	-0.241282	0.00261578	-0.310608	5.88721	1.36448e-05
ENSMUSG00000020978.10	Klhdc2	66.3114	58.8335	-0.17262	0.00262703	-0.252666	6.43412	0.000218284
ENSMUSG00000061778.10	Mospd2	8.13172	6.63927	-0.292537	0.00262923	-0.343692	3.85626	0.000374287
ENSMUSG00000069072.9	Slc7a14	15.5442	19.4012	0.319766	0.00263372	0.230282	6.91521	0.00225025
ENSMUSG00000024664.4	Fads3	8.46342	10.0862	0.25307	0.00263497	0.162965	4.61415	0.0567625
ENSMUSG00000004897.16	Hdgf	53.3075	58.0822	0.123756	0.00263692	0.0180604	6.50263	0.785752
ENSMUSG00000019302.16	Atp6v0a1	93.8212	116.371	0.310743	0.00263876	0.203304	8.29668	0.00671441
ENSMUSG00000020107.10	Anapc16	28.1215	25.3593	-0.149163	0.00263956	-0.220659	4.90265	0.00578514
ENSMUSG00000022262.8	Dnah5	1.08436	1.52371	0.490749	0.00263994	0.421144	4.02945	0.000147616
ENSMUSG00000032295.15	Man2c1	14.881	16.6889	0.165413	0.00264027	0.105202	5.55192	0.144633
ENSMUSG00000056770.15	Setd3	70.6006	64.6001	-0.128144	0.00264318	-0.229167	7.23453	0.000354315
ENSMUSG00000032067.6	Pts	16.9958	13.7348	-0.307338	0.00265186	-0.379218	3.65164	0.000150056
ENSMUSG00000021476.9	Habp4	62.7327	70.9963	0.178525	0.00265649	0.0687476	6.94614	0.315633
ENSMUSG00000021759.14	Plpp1	14.6709	11.5326	-0.347238	0.00266118	-0.399853	3.76443	8.18506e-05
ENSMUSG00000026797.16	Stxbp1	126.501	165.41	0.38689	0.00266142	0.293396	8.74798	0.000495688
ENSMUSG00000029836.15	Cbx3	34.8017	28.4395	-0.291263	0.00266744	-0.425095	6.33624	2.58762e-09
ENSMUSG00000031357.3	Syap1	15.0975	12.3534	-0.289399	0.00266786	-0.339375	4.49034	9.33297e-05
ENSMUSG00000027540.13	Ptpn1	9.94201	11.1254	0.162251	0.00267059	0.0532678	5.08558	0.475266
ENSMUSG00000027195.10	Hsd17b12	33.1953	26.8321	-0.307021	0.00267916	-0.413178	5.3881	3.34994e-07
ENSMUSG00000034593.16	Myo5a	82.5914	100.851	0.288158	0.00269078	0.186212	9.19433	0.0113207
ENSMUSG00000074781.5	Ube2n	31.9193	28.6249	-0.157161	0.00269687	-0.272161	6.69504	8.20251e-05
ENSMUSG00000091002.2	Tcerg1l	2.29629	3.35107	0.545315	0.0026989	0.382115	2.4912	0.00623659
ENSMUSG00000023021.15	Cers5	13.4763	12.4473	-0.114597	0.0027009	-0.154897	4.72985	0.0413948
ENSMUSG00000029422.15	Rsrc2	53.0417	44.4026	-0.256481	0.00270278	-0.329645	6.24157	5.68818e-06
ENSMUSG00000051234.6	Rnf7	54.0174	40.8716	-0.402323	0.00270369	-0.460586	5.33267	4.16023e-07
ENSMUSG00000031353.13	Rbbp7	70.3859	61.6355	-0.191524	0.00271126	-0.290287	6.55061	3.64305e-05
ENSMUSG00000031398.13	Plxna3	3.83961	5.5587	0.533786	0.00271259	0.406077	4.77615	7.73536e-05
ENSMUSG00000045482.16	Trrap	16.1251	20.0156	0.311815	0.00271889	0.211868	7.51241	0.00427856
ENSMUSG00000031310.16	Zmym3	23.0807	28.3516	0.296739	0.00272036	0.199012	6.53701	0.00771917
ENSMUSG00000020925.16	Ccdc43	10.2234	9.12998	-0.163196	0.00272354	-0.273166	4.12772	0.00218174
ENSMUSG00000034525.7	Ice1	21.4649	25.2696	0.235422	0.00272695	0.149101	7.13225	0.0300202
ENSMUSG00000018750.14	Zbtb4	29.0046	34.7704	0.261579	0.00272784	0.150541	7.06028	0.0404691
ENSMUSG00000019975.12	Ikbip	7.32657	5.89732	-0.313078	0.00272801	-0.379121	3.24844	0.000347188
ENSMUSG00000008575.17	Nfib	17.0126	21.2773	0.322709	0.0027326	0.244497	6.70114	0.00107853
ENSMUSG00000029028.14	Lrrc47	12.1792	14.3735	0.238992	0.00273711	0.115377	5.16917	0.139562
ENSMUSG00000028944.14	Prkag2	16.8988	20.0221	0.244674	0.00274188	0.115294	5.37156	0.132976
ENSMUSG00000096210.2	H1f0	51.283	41.5527	-0.303539	0.00274676	-0.412231	6.0529	2.91618e-07
ENSMUSG00000014402.15	Tsg101	23.0231	21.0054	-0.132322	0.00274872	-0.192587	5.17418	0.00844679
ENSMUSG00000051817.8	Sox12	2.30642	3.29507	0.514657	0.00275296	0.412436	3.23618	0.000620778
ENSMUSG00000024483.18	Ankhd1	12.3267	13.9237	0.175753	0.00275578	0.10002	6.48548	0.142212
ENSMUSG00000022617.15	Chkb	10.4475	12.3719	0.243916	0.00275708	0.0862321	4.02423	0.338309
ENSMUSG00000032330.7	Cox7a2	199.508	169.048	-0.239012	0.00275907	-0.342774	6.21449	3.6306e-06
ENSMUSG00000028680.14	Plk3	7.02904	5.38217	-0.385142	0.00276723	-0.487627	3.66229	5.49724e-06
ENSMUSG00000041124.11	Msantd4	29.0604	24.067	-0.272	0.00276811	-0.377505	5.73526	1.31332e-06
ENSMUSG00000030237.14	Slco1a4	14.3606	11.4278	-0.329563	0.00277277	-0.400282	5.22123	3.07226e-06
ENSMUSG00000102440.1	Pcdhga9	3.15224	4.36901	0.470927	0.00278348	0.372563	3.76007	0.000547293
ENSMUSG00000029291.11	Rufy3	69.1384	63.6637	-0.119016	0.00278497	-0.21288	7.4188	0.00083534
ENSMUSG00000042942.16	Greb1l	1.37597	1.94637	0.500332	0.0027993	0.380746	3.77539	0.000214925
ENSMUSG00000033389.16	Arhgap44	30.4229	35.0454	0.204068	0.00280175	0.108405	6.64926	0.121021
ENSMUSG00000030600.15	Lrfn1	12.3277	16.9585	0.460099	0.00281217	0.334751	4.84717	0.000409941
ENSMUSG00000035133.9	Arhgap5	81.8534	60.1219	-0.445153	0.00282478	-0.552836	8.14888	1.38656e-09
ENSMUSG00000037253.8	Mex3c	16.8531	14.6704	-0.20011	0.00282479	-0.313276	5.43046	2.33178e-05
ENSMUSG00000055067.15	Smyd3	6.46882	8.69401	0.426521	0.0028261	0.325951	4.70369	6.13001e-05
ENSMUSG00000000838.17	Fmr1	21.9491	19.7642	-0.151276	0.00283223	-0.238926	6.07216	0.000516944
ENSMUSG00000078868.3	RP23-67E6.2	5.1931	7.61903	0.553012	0.00283619	0.565881	2.18402	5.75582e-05
ENSMUSG00000035847.15	Ids	55.5866	75.0927	0.433935	0.00283649	0.331865	7.95048	0.000142078
ENSMUSG00000025020.11	Slit1	12.342	17.9644	0.541565	0.00284074	0.4402	6.04682	1.26832e-05
ENSMUSG00000031864.16	Ints10	20.5877	23.302	0.178674	0.00285023	0.0805129	5.62671	0.252677
ENSMUSG00000004896.16	Rrnad1	7.55536	8.70692	0.204661	0.00285119	0.10848	4.06034	0.236517
ENSMUSG00000041720.13	Pi4ka	52.4296	68.2172	0.379753	0.00285273	0.305325	8.37913	0.000288927
ENSMUSG00000013465.19	Nelfb	16.1485	18.0202	0.158215	0.00285471	0.0591591	5.18714	0.419046
ENSMUSG00000031865.16	Dctn1	89.5155	102.682	0.197968	0.00286048	0.0818102	8.27411	0.242545
ENSMUSG00000074166.7	AC109227.1	1.38218	2.00243	0.534804	0.00286596	0.461125	2.19487	0.000944692
ENSMUSG00000062234.14	Gak	24.0504	27.1549	0.175156	0.00286785	0.0778837	6.56749	0.267957
ENSMUSG00000027692.16	Tnik	46.5987	50.8921	0.127151	0.00287318	0.0468939	7.89734	0.462985
ENSMUSG00000025261.17	Huwe1	30.8048	37.0686	0.267042	0.00287782	0.162276	8.65055	0.0234516
ENSMUSG00000021051.10	Ppp2r5e	12.4851	15.9926	0.357192	0.00288605	0.244879	5.57142	0.0033308
ENSMUSG00000035711.5	Dok3	3.2747	2.35087	-0.478167	0.00288809	-0.586907	2.24105	5.08193e-05
ENSMUSG00000031078.15	Cttn	38.6004	33.923	-0.186351	0.00288835	-0.276012	6.46549	5.27825e-05
ENSMUSG00000028790.13	Khdrbs1	23.8679	21.0683	-0.179999	0.00289163	-0.284352	6.04493	4.04567e-05
ENSMUSG00000039069.19	Mtg2	6.80346	5.6746	-0.261751	0.00289353	-0.262202	3.04887	0.0168637
ENSMUSG00000024660.8	Incenp	3.5924	4.20248	0.22629	0.00289541	0.178975	3.42682	0.0734724
ENSMUSG00000071172.12	Srsf3	43.9097	36.5413	-0.265009	0.00290003	-0.368752	6.54034	4.04009e-07
ENSMUSG00000003378.9	Grik5	22.5457	32.8849	0.544573	0.00290239	0.435946	6.3963	2.09412e-05
ENSMUSG00000022013.4	Dnajc15	10.2894	8.96312	-0.199083	0.00290311	-0.294525	5.54084	7.22225e-05
ENSMUSG00000002221.11	Paxip1	5.81665	6.73561	0.211619	0.00290434	0.127659	5.02793	0.0886817
ENSMUSG00000059714.13	Flot1	46.9937	58.1239	0.306663	0.00290544	0.215308	6.10509	0.00503932
ENSMUSG00000035212.14	Leprot	11.3552	9.32508	-0.284162	0.00291457	-0.374935	3.8091	6.08163e-05
ENSMUSG00000022255.16	Mtdh	15.7173	14.2643	-0.13995	0.00291645	-0.236722	6.4125	0.000399856
ENSMUSG00000045639.14	Zfp629	9.22109	10.353	0.16704	0.00291689	-0.0464975	5.2985	0.564483
ENSMUSG00000016346.17	Kcnq2	50.0914	63.1964	0.335281	0.00291815	0.240338	8.28794	0.00250399
ENSMUSG00000019948.4	Actr6	9.42802	6.8446	-0.461989	0.00292219	-0.429015	3.52675	0.000163761
ENSMUSG00000024268.16	Celf4	114.938	142.896	0.314115	0.00293281	0.230882	8.24113	0.00258128
ENSMUSG00000024493.8	Lars	15.9536	13.805	-0.208686	0.00293562	-0.270365	5.5799	0.000313877
ENSMUSG00000028410.13	Dnaja1	57.6021	46.0434	-0.323126	0.00294043	-0.447584	7.55057	1.06189e-08
ENSMUSG00000026260.12	Ndufa10	63.9427	53.865	-0.247433	0.00294466	-0.32513	6.49907	1.62563e-05
ENSMUSG00000034751.16	Mast4	7.58916	10.0136	0.399947	0.00294889	0.280315	5.93245	0.00081409
ENSMUSG00000048264.16	Dip2c	24.712	29.9224	0.276014	0.00295216	0.190247	7.1549	0.0114685
ENSMUSG00000039096.10	Rsad1	2.49969	3.14526	0.331432	0.0029636	0.26956	3.42388	0.00621864
ENSMUSG00000040797.16	Iqsec3	18.5439	27.4566	0.566204	0.00296421	0.470859	6.96414	4.91706e-06
ENSMUSG00000021301.9	Hecw1	17.7736	23.1571	0.38172	0.00297745	0.287586	7.28883	0.000641205
ENSMUSG00000024997.7	Prdx3	31.226	28.0297	-0.155792	0.00298341	-0.237111	4.95507	0.00171527
ENSMUSG00000033423.16	Eri3	66.5108	73.5184	0.144517	0.00298604	0.0543146	6.44418	0.433202
ENSMUSG00000051403.9	Ppp1r37	37.4677	44.365	0.243772	0.00298979	0.137704	6.92192	0.0595871
ENSMUSG00000037907.16	Ankrd13b	11.6813	15.4138	0.40003	0.0029906	0.281861	5.18068	0.000916913
ENSMUSG00000035266.16	Helq	3.05919	3.61834	0.242177	0.00299519	0.128626	3.5489	0.202956
ENSMUSG00000090266.10	Mettl23	8.94709	7.12129	-0.32928	0.00299542	-0.398482	3.05712	0.000554088
ENSMUSG00000062078.14	Qk	80.3554	64.1331	-0.325327	0.00300107	-0.420193	8.44072	1.28068e-07
ENSMUSG00000070880.10	Gad1	105.186	89.5828	-0.231648	0.00300235	-0.34034	7.90581	4.56468e-06
ENSMUSG00000051306.7	Usp42	5.57733	6.34769	0.186657	0.00300287	0.0791302	4.62977	0.30562
ENSMUSG00000043733.14	Ptpn11	42.101	34.8538	-0.272541	0.00300782	-0.364473	7.36678	1.38238e-06
ENSMUSG00000044986.9	Tst	23.7648	18.8312	-0.335705	0.00301227	-0.445241	3.99739	6.76762e-06
ENSMUSG00000032743.15	AC127333.1	6.40537	7.7075	0.26698	0.00301319	0.177118	5.03796	0.024535
ENSMUSG00000025321.14	Itgb8	11.7093	10.1416	-0.207368	0.00302027	-0.30942	6.15603	1.77018e-05
ENSMUSG00000025873.16	Faf2	15.7558	13.7858	-0.192708	0.0030355	-0.264942	5.33206	0.000377245
ENSMUSG00000020623.11	Map2k6	6.45033	8.30633	0.364838	0.00303586	0.277672	3.48793	0.00903378
ENSMUSG00000022565.15	Plec	22.724	30.8724	0.442097	0.00303609	0.330866	8.30171	0.000248778
ENSMUSG00000026664.7	Phyh	52.5917	46.2836	-0.184336	0.00303715	-0.280837	5.63918	0.000122425
ENSMUSG00000025586.17	Cpeb1	11.7598	15.2973	0.379416	0.00303833	0.271146	5.20408	0.00510632
ENSMUSG00000027423.15	Snx5	34.1697	30.2812	-0.174297	0.00303952	-0.253658	5.96783	0.000350312
ENSMUSG00000033955.12	Tnks1bp1	15.7929	21.0864	0.417034	0.00304812	0.322258	6.30731	0.000233434
ENSMUSG00000079184.10	Mphosph8	18.4167	15.9561	-0.206913	0.00305035	-0.27754	5.30442	0.000273707
ENSMUSG00000049550.17	Clip1	38.0429	41.0887	0.111114	0.00305633	0.00788055	7.31218	0.902098
ENSMUSG00000024576.14	Csnk1a1	112.685	99.9518	-0.172985	0.00307527	-0.260747	7.81662	0.000111707
ENSMUSG00000035863.14	Palm	64.7005	87.8856	0.441852	0.00307625	0.325038	7.12727	0.000268331
ENSMUSG00000026825.17	Dnm1	259.192	333.087	0.361875	0.00307877	0.269304	9.58219	0.0012569
ENSMUSG00000063646.16	Jakmip1	37.9681	44.3294	0.223475	0.00308445	0.121199	6.22983	0.0958629
ENSMUSG00000026781.16	Acbd5	35.5896	29.6583	-0.263017	0.00308477	-0.336772	6.26508	2.18623e-05
ENSMUSG00000060510.14	Zfp266	19.5436	15.5236	-0.332231	0.00308886	-0.390468	5.96103	9.87279e-08
ENSMUSG00000030884.12	Uqcrc2	105.564	92.936	-0.183808	0.00308903	-0.276582	7.08165	3.70343e-05
ENSMUSG00000020949.9	Fkbp3	100.369	83.3445	-0.268162	0.00309115	-0.316877	6.0315	2.39855e-05
ENSMUSG00000033998.9	Kcnk1	62.7043	46.8106	-0.42173	0.0030953	-0.539298	6.26701	5.07469e-09
ENSMUSG00000020340.16	Cyfip2	116.112	167.433	0.528071	0.00309714	0.437502	9.46932	1.26681e-05
ENSMUSG00000031826.20	Usp10	13.4889	15.6905	0.218121	0.00310182	0.107566	5.23184	0.160199
ENSMUSG00000025486.17	Sirt3	33.2374	39.2772	0.240884	0.00310713	0.149077	5.24225	0.059462
ENSMUSG00000034285.15	Nipsnap1	26.081	30.9626	0.24753	0.00310795	0.137647	5.30786	0.0750285
ENSMUSG00000027408.7	Cpxm1	1.83788	2.403	0.386794	0.00311031	0.316708	2.08228	0.0213883
ENSMUSG00000075054.5	Yae1d1	7.10196	5.73589	-0.308199	0.00311257	-0.445113	5.35042	8.56121e-07
ENSMUSG00000025815.13	Dhtkd1	1.09366	1.51337	0.468595	0.00311511	0.396967	2.76166	0.00113138
ENSMUSG00000048978.14	Nrsn1	85.7653	114.711	0.419538	0.00311654	0.316886	7.29946	0.000276324
ENSMUSG00000041258.17	Zfp236	10.165	11.427	0.168847	0.00312529	0.0966187	6.04935	0.16757
ENSMUSG00000029560.12	Snx8	5.28548	3.77365	-0.486075	0.00312561	-0.625969	3.1057	6.85541e-07
ENSMUSG00000031246.14	Sh3bgrl	27.1988	21.7463	-0.32277	0.00314132	-0.423285	5.59949	7.95338e-07
ENSMUSG00000023353.14	Agap3	54.3446	69.9681	0.364561	0.00314912	0.233002	6.75188	0.00416522
ENSMUSG00000020220.16	Vps13d	14.6186	16.8518	0.205099	0.00314964	0.11212	7.69021	0.0988958
ENSMUSG00000025369.15	Smarcc2	59.0525	70.2151	0.249782	0.00315971	0.145575	7.71723	0.0370732
ENSMUSG00000036833.16	Pnpla7	3.74892	4.49602	0.262173	0.0031658	0.161463	3.94673	0.080824
ENSMUSG00000018541.10	Cwc25	6.80014	5.99414	-0.18201	0.00318181	-0.251209	3.97225	0.0052123
ENSMUSG00000025027.17	Xpnpep1	16.8743	14.6144	-0.207435	0.00319037	-0.267535	5.22918	0.000878691
ENSMUSG00000039686.14	Zer1	31.288	39.0292	0.318944	0.00319118	0.227129	6.87241	0.00397145
ENSMUSG00000026249.10	Serpine2	60.6024	49.8457	-0.281908	0.00319606	-0.38087	6.49123	7.14308e-07
ENSMUSG00000048988.8	Elfn1	4.75883	6.86036	0.527677	0.00320128	0.418069	4.07384	0.000194466
ENSMUSG00000074384.4	RP24-229D22.2	1.56566	2.15413	0.460336	0.00320192	0.458662	1.46033	0.0058076
ENSMUSG00000021279.5	Cdc42bpb	28.0872	33.0386	0.234237	0.00320735	0.135848	7.37638	0.0571888
ENSMUSG00000043857.16	Mgat5b	15.4445	19.6437	0.346969	0.00320981	0.253499	5.81894	0.00200823
ENSMUSG00000021967.4	Mrpl57	7.3616	6.39164	-0.203834	0.003212	-0.242184	4.07117	0.00461284
ENSMUSG00000041084.8	Ostc	26.601	22.2059	-0.260534	0.00321553	-0.395726	4.13122	1.7185e-05
ENSMUSG00000068329.12	Htra2	10.3909	11.8407	0.188444	0.00321913	0.106742	4.02525	0.233906
ENSMUSG00000029752.12	Asns	48.5497	39.4473	-0.299537	0.00322009	-0.378249	6.08059	1.78965e-06
ENSMUSG00000038860.15	Garnl3	22.2158	28.0759	0.33775	0.00323137	0.306507	6.34523	0.000281171
ENSMUSG00000069601.14	Ank3	59.2434	69.7469	0.235475	0.00323253	0.164663	8.28278	0.0227678
ENSMUSG00000018848.4	Rars	20.4224	16.3027	-0.325041	0.00324546	-0.394824	4.97921	1.67414e-06
ENSMUSG00000044365.15	Cxxc4	3.84866	5.13117	0.414931	0.00325151	0.351389	4.24843	0.00144112
ENSMUSG00000027245.11	Hypk	29.8925	24.8885	-0.264304	0.00325885	-0.333326	4.49629	0.00019407
ENSMUSG00000025223.14	Ldb1	37.8912	43.8175	0.209643	0.00326205	0.107793	5.83299	0.158265
ENSMUSG00000023262.13	Acy1	5.11321	3.58062	-0.514018	0.00326842	-0.524297	2.67556	2.54486e-05
ENSMUSG00000003131.7	Pafah1b2	64.2468	52.4639	-0.2923	0.00327274	-0.358275	7.42616	4.92482e-07
ENSMUSG00000021453.2	Gadd45g	11.4943	9.05906	-0.343488	0.00327649	-0.423867	2.87189	0.000205106
ENSMUSG00000056267.14	Cep70	7.99034	10.176	0.348839	0.00327732	0.321514	4.28083	0.000793219
ENSMUSG00000034024.8	Cct2	68.167	60.1997	-0.179317	0.00327947	-0.248249	6.56796	0.000270295
ENSMUSG00000029279.15	Brdt	1.56911	2.18085	0.47494	0.00328014	0.374203	3.13567	0.000644761
ENSMUSG00000034473.13	Sec22a	4.16946	3.41499	-0.287977	0.00329114	-0.395254	3.57593	7.36557e-05
ENSMUSG00000013236.17	Ptprs	103.426	126.255	0.287741	0.00329515	0.192655	9.01542	0.0104448
ENSMUSG00000040249.15	Lrp1	51.5517	61.7101	0.259487	0.00329721	0.179202	9.33265	0.0157893
ENSMUSG00000025130.11	P4hb	51.4441	41.5389	-0.30854	0.00330261	-0.395919	6.54416	1.48214e-06
ENSMUSG00000029817.11	Tra2a	30.8571	24.6644	-0.323174	0.00331287	-0.348986	5.29123	2.8761e-05
ENSMUSG00000086040.8	Wipf3	9.01384	12.7972	0.505614	0.00331925	0.367094	5.16388	0.000145164
ENSMUSG00000040351.11	Ankib1	23.1207	21.7934	-0.0852906	0.00334432	-0.158409	6.909	0.0142562
ENSMUSG00000039414.9	Heatr5b	11.2975	12.5892	0.156183	0.00334538	0.0831442	5.96025	0.231912
ENSMUSG00000043298.8	Smco3	6.05404	4.0763	-0.570637	0.00335005	-0.610397	2.72065	4.16665e-05
ENSMUSG00000039804.15	Ncoa5	12.7653	14.149	0.148478	0.00335032	0.0660409	5.07938	0.381042
ENSMUSG00000002728.14	Naa20	34.4953	29.0986	-0.245451	0.00337668	-0.302648	4.94834	0.000158746
[truncated: 10,460 more rows]
