# Supplementary material for: Transcriptomic Analysis of High Fat Diet Fed Mouse Brain Cortex
Source: Front Genet. 2019 Feb 19;10:83. doi: 10.3389/fgene.2019.00083 (PMC6389608; doi:10.3389/fgene.2019.00083)
Supplement: TABLE S2 — Among the genes with significant expression change in high fat diet group compared to normal group, as selected in Supplementary Table S1, those related to neurogenesis, synapse, and calcium signaling were shown with their fold changes and P-values. [file Table_2.XLSX]

## Sheet: Table S2
Supplementary Table S2
Gene Name	log2[Fold Change(HFD/Normal)]	P Value	GO_Neurogenesis	GO_Synapse	KEGG_Calcium	Description
Gabra6	-8.0925	3.77617e-17				gamma-aminobutyric acid (GABA) A receptor, alpha 6
Cbln3	-5.44067	7.32615e-13				cerebellin 3 precursor
Shox2	-4.92141	2.34617e-12				short stature homeobox 2
Adora2a	-4.55871	4.62189e-64				adenosine A2a receptor
Drd2	-4.10782	1.38692e-45				dopamine receptor D2
Penk	-3.40146	7.07374e-84				proenkephalin
Th	-2.97587	6.2071e-24				tyrosine hydroxylase
Homer3	-2.72439	1.60317e-13				homer homolog 3 (Drosophila)
Rarb	-2.2179	1.1486e-30				retinoic acid receptor, beta
Meis1	-2.07697	1.09957e-11				Meis homeobox 1
Prkch	-1.59441	3.82145e-17				protein kinase C, eta
Pcp4	-1.54508	1.52419e-41				Purkinje cell protein 4
Cd38	-1.53742	6.41808e-09				CD38 molecule
Fabp7	-1.46544	7.72357e-13				fatty acid binding protein 7, brain
Shisa8	-1.41777	1.76288e-10				shisa homolog 8 (Xenopus laevis)
Ugt8a	-1.17092	3.98594e-15				UDP glycosyltransferase 8
Syt6	-1.15017	7.65209e-18				synaptotagmin VI
Gsn	-1.04988	7.05716e-22				gelsolin
Col25a1	-1.04617	1.54585e-40				collagen, type XXV, alpha 1
Bok	-1.03483	1.48157e-17				BCL2-related ovarian killer
Olfm3	-1.02274	6.41761e-14				olfactomedin 3
Il1r1	-1.02069	7.80515e-10				interleukin 1 receptor, type I
Plp1	-0.99334	9.75032e-13				proteolipid protein 1
Tspan2	-0.985051	9.09292e-14				tetraspanin 2
Tmem163	-0.981595	1.12842e-08				transmembrane protein 163
Mag	-0.97591	1.33948e-10				myelin associated glycoprotein
Fa2h	-0.962715	5.11e-10				fatty acid 2-hydroxylase
Pbx3	-0.939118	6.12733e-10				pre-B-cell leukemia homeobox 3
Bcas1	-0.932488	9.23291e-11				breast carcinoma amplified sequence 1
Sv2c	-0.89142	1.98068e-15				synaptic vesicle glycoprotein 2C
Mmp14	-0.890081	1.38774e-09				matrix metallopeptidase 14 (membrane-inserted)
Pde1b	-0.874982	5.08538e-16				phosphodiesterase 1B, calmodulin-dependent
Sema5a	-0.869442	2.35399e-17				sema domain, seven thrombospondin repeats (type 1 and type 1-like), transmembrane domain (TM) and short cytoplasmic domain, (semaphorin) 5A
Prkcq	-0.86869	4.60119e-10				protein kinase C, theta
Nt5e	-0.855403	2.74754e-11				5'-nucleotidase, ecto (CD73)
Cnp	-0.846782	1.07739e-10				2',3'-cyclic nucleotide 3' phosphodiesterase
Rasgrp2	-0.804575	4.59723e-10				RAS guanyl releasing protein 2 (calcium and DAG-regulated)
Prom1	-0.803116	4.92015e-18				prominin 1
Ednrb	-0.78739	7.32086e-10				endothelin receptor type B
Rap1a	-0.764401	2.47618e-21				RAP1A, member of RAS oncogene family
Ryr1	-0.744341	4.55369e-14				ryanodine receptor 1 (skeletal)
Gabrd	-0.738515	3.16215e-14				gamma-aminobutyric acid (GABA) A receptor, delta
Adamts1	-0.735885	1.476e-11				ADAM metallopeptidase with thrombospondin type 1 motif, 1
Kank1	-0.732491	1.65603e-14				KN motif and ankyrin repeat domains 1
Erbb3	-0.725948	8.82782e-09				v-erb-b2 erythroblastic leukemia viral oncogene homolog 3 (avian)
Actn2	-0.717444	7.66626e-12				actinin, alpha 2
S1pr5	-0.705783	2.05392e-07				sphingosine-1-phosphate receptor 5
Cadps2	-0.675733	2.14428e-14				Ca++-dependent secretion activator 2
Gnal	-0.667449	4.86947e-18				guanine nucleotide binding protein (G protein), alpha activating activity polypeptide, olfactory type
Celsr2	0.59097	2.91626e-09				cadherin, EGF LAG seven-pass G-type receptor 2 (flamingo homolog, Drosophila)
Lrfn2	0.595207	2.89768e-09				leucine rich repeat and fibronectin type III domain containing 2
Asap1	0.596717	3.99167e-09				ArfGAP with SH3 domain, ankyrin repeat and PH domain 1
Flrt1	0.610483	1.1213e-10				fibronectin leucine rich transmembrane protein 1
Pde1a	0.614816	9.738e-08				phosphodiesterase 1A, calmodulin-dependent
Shisa7	0.634531	2.37409e-09				shisa homolog 7 (Xenopus laevis)
Cux2	0.650481	8.71705e-10				cut-like homeobox 2
Sncb	0.66065	4.51996e-14				synuclein, beta
Doc2a	0.666402	1.43204e-09				double C2-like domains, alpha
Prkcg	0.667386	2.78363e-12				protein kinase C, gamma
Rasal1	0.677236	2.72852e-08				RAS protein activator like 1 (GAP1 like)
Shank1	0.682858	1.16774e-08				SH3 and multiple ankyrin repeat domains 1
Unc5a	0.685267	1.24185e-12				unc-5 homolog A (C. elegans)
Ltk	0.741591	1.25819e-07				leukocyte receptor tyrosine kinase
Pcdh15	0.747431	1.21124e-13				protocadherin-related 15
Lhx2	0.756341	5.12491e-08				LIM homeobox 2
Kcnc4	0.790631	8.53474e-23				potassium voltage-gated channel, Shaw-related subfamily, member 4
Syn1	0.793085	7.21007e-09				synapsin I
Bcl11a	0.805155	3.22547e-10				B-cell CLL/lymphoma 11A (zinc finger protein)
Cckbr	0.835273	1.01185e-08				cholecystokinin B receptor
Bsn	0.849399	1.10436e-11				bassoon (presynaptic cytomatrix protein)
Nr1d1	0.894753	2.30426e-13				nuclear receptor subfamily 1, group D, member 1
Ascl1	0.902021	3.27318e-08				achaete-scute complex homolog 1 (Drosophila)
Rnf165	0.911624	8.92292e-16				ring finger protein 165
Vwc2l	0.921364	2.60799e-14				von Willebrand factor C domain containing protein 2-like
Ntsr1	0.986132	1.84585e-08				neurotensin receptor 1 (high affinity)
Sdk2	1.0504	1.84091e-26				sidekick homolog 2 (chicken)
Atp2b4	1.08975	3.04705e-14				ATPase, Ca++ transporting, plasma membrane 4
Rspo2	1.09723	2.14927e-11				R-spondin 2
Fezf2	1.11693	1.73748e-11				FEZ family zinc finger 2
