# Supplementary material for: Transcriptomic Analysis of High Fat Diet Fed Mouse Brain Cortex
Source: Front Genet. 2019 Feb 19;10:83. doi: 10.3389/fgene.2019.00083 (PMC6389608; doi:10.3389/fgene.2019.00083)
Supplement: TABLE S4 — List of genes used for the analysis in Figure 3E. The protein-coding genes with expression correlation higher than 0.95 with each lncRNA (highlighted with green color) were used for gene ontology (GO) analysis, respectively. [file Table_4.XLSX]

## Sheet: Correlation
Supplementary Table S4
Gene ID	Gene Name	Correlation with RP24-131B6.1	Correlation with RP24-209I7.2
ENSMUSG00000006782.16	Cnp	0.954646	0.95715
ENSMUSG00000014074.17	Rnf168	0.953298	0.954766
ENSMUSG00000020723.3	Cacng4	0.951355	0.96371
ENSMUSG00000026879.14	Gsn	0.961336	0.962831
ENSMUSG00000031425.15	Plp1	0.964238	0.955601
ENSMUSG00000031775.5	Pllp	0.959516	0.956273
ENSMUSG00000032517.16	Mobp	0.963183	0.951095
ENSMUSG00000032854.12	Ugt8a	0.975475	0.951091
ENSMUSG00000034732.4	Pabpc5	-0.957981	-0.951882
ENSMUSG00000076439.12	Mog	0.950048	0.976586
ENSMUSG00000000632.13	Sez6	-0.978273	-0.889275
ENSMUSG00000000776.13	Polr3d	0.952296	0.904646
ENSMUSG00000000861.15	Bcl11a	-0.961897	-0.863221
ENSMUSG00000001052.15	Sec24b	-0.953422	-0.856249
ENSMUSG00000001173.15	Ocrl	-0.963128	-0.885732
ENSMUSG00000002679.14	Med6	0.979505	0.808403
ENSMUSG00000003134.10	Tbc1d8	0.969896	0.86686
ENSMUSG00000003378.9	Grik5	-0.956143	-0.848644
ENSMUSG00000005045.16	Chd5	-0.95727	-0.891354
ENSMUSG00000006390.15	Elovl1	0.955226	0.893703
ENSMUSG00000006403.13	Adamts4	0.956995	0.924602
ENSMUSG00000006435.15	Neurl1a	-0.966893	-0.883797
ENSMUSG00000006471.18	Ndor1	-0.973581	-0.86158
ENSMUSG00000006740.13	Kif5b	0.958147	0.840593
ENSMUSG00000007783.10	Cpt1c	-0.958354	-0.798102
ENSMUSG00000008206.16	Cers4	-0.974983	-0.868087
ENSMUSG00000009394.13	Syn2	-0.950252	-0.921047
ENSMUSG00000009418.15	Nav1	-0.956024	-0.865469
ENSMUSG00000013465.19	Nelfb	-0.963548	-0.929562
ENSMUSG00000013523.13	Bcas1	0.975423	0.921264
ENSMUSG00000013833.15	Med16	-0.954036	-0.865123
ENSMUSG00000014980.14	Tsen15	0.96965	0.802558
ENSMUSG00000015085.8	Entpd2	-0.955711	-0.852746
ENSMUSG00000015149.14	Sirt2	0.95944	0.926403
ENSMUSG00000015289.4	Lage3	0.952384	0.826245
ENSMUSG00000015714.11	Cers2	0.970134	0.903836
ENSMUSG00000015806.12	Qdpr	0.955166	0.894907
ENSMUSG00000017314.12	Mpp2	-0.952486	-0.825898
ENSMUSG00000017781.17	Pitpna	0.95089	0.867978
ENSMUSG00000019082.18	Slc25a22	-0.971683	-0.847815
ENSMUSG00000019505.7	Ubb	0.954744	0.816179
ENSMUSG00000019997.11	Ctgf	-0.951799	-0.830908
ENSMUSG00000020175.14	Rab36	-0.950592	-0.884772
ENSMUSG00000020196.10	Cabin1	-0.952999	-0.929194
ENSMUSG00000020255.8	RP24-227O16.1	-0.958393	-0.915793
ENSMUSG00000020570.15	Sypl	0.956808	0.881342
ENSMUSG00000020657.16	Dnajc27	-0.96098	-0.873075
ENSMUSG00000020774.9	Aspa	0.971593	0.93925
ENSMUSG00000020917.17	Acly	0.961208	0.760537
ENSMUSG00000021108.18	Prkch	0.979735	0.920148
ENSMUSG00000021190.14	Lgmn	0.952995	0.880842
ENSMUSG00000021279.5	Cdc42bpb	-0.980041	-0.866483
ENSMUSG00000021638.12	Ocln	0.972079	0.851301
ENSMUSG00000021693.20	Kif2a	-0.983601	-0.909765
ENSMUSG00000021699.17	Pde4d	-0.982745	-0.845062
ENSMUSG00000021703.9	Serinc5	0.959692	0.944174
ENSMUSG00000021709.14	Erbb2ip	0.973443	0.927436
ENSMUSG00000021730.8	Hcn1	-0.963255	-0.881944
ENSMUSG00000021819.11	Zswim8	-0.951267	-0.835721
ENSMUSG00000021948.17	Prkcd	0.96127	0.841163
ENSMUSG00000022094.15	Slc39a14	0.951976	0.902504
ENSMUSG00000022110.13	Sucla2	0.965355	0.896901
ENSMUSG00000022176.11	Rem2	0.962334	0.904142
ENSMUSG00000022208.12	Jph4	-0.967519	-0.841534
ENSMUSG00000022441.17	Efcab6	-0.951223	-0.849886
ENSMUSG00000022456.16	Sept3	-0.977215	-0.822513
ENSMUSG00000022665.14	Ccdc80	-0.98083	-0.88486
ENSMUSG00000022893.14	Adamts1	0.953771	0.84776
ENSMUSG00000022973.17	Synj1	-0.977317	-0.901815
ENSMUSG00000023032.12	Slc4a8	-0.970738	-0.89717
ENSMUSG00000023110.12	Prmt5	0.982464	0.942721
ENSMUSG00000023192.12	Grm2	-0.951457	-0.77872
ENSMUSG00000023861.17	Mpc1	0.984592	0.897878
ENSMUSG00000023960.13	Enpp5	0.954521	0.909819
ENSMUSG00000024077.15	Strn	0.953049	0.880997
ENSMUSG00000024211.15	Grm8	-0.979291	-0.808828
ENSMUSG00000024268.16	Celf4	-0.976026	-0.884178
ENSMUSG00000024359.8	Hspa9	0.951556	0.879455
ENSMUSG00000024474.6	Ik	0.957104	0.834655
ENSMUSG00000024487.4	Yipf5	0.981154	0.817731
ENSMUSG00000024594.8	Prrc1	-0.95268	-0.877077
ENSMUSG00000024597.10	Slc12a2	0.959127	0.900787
ENSMUSG00000024664.4	Fads3	-0.965457	-0.913169
ENSMUSG00000024855.9	Pacs1	-0.964475	-0.891334
ENSMUSG00000024875.4	Yif1a	0.978476	0.839686
ENSMUSG00000024975.12	Pdcd4	-0.965817	-0.848689
ENSMUSG00000024978.10	Gpam	0.95414	0.840077
ENSMUSG00000025020.11	Slit1	-0.964834	-0.916686
ENSMUSG00000025130.11	P4hb	0.961886	0.937237
ENSMUSG00000025503.5	Taldo1	0.956441	0.94678
ENSMUSG00000025555.14	Farp1	-0.957535	-0.899318
ENSMUSG00000025578.9	Cbx8	0.955842	0.932627
ENSMUSG00000025702.15	March8	0.956382	0.875782
ENSMUSG00000025745.11	Hadha	0.97619	0.931056
ENSMUSG00000025815.13	Dhtkd1	-0.967995	-0.893239
ENSMUSG00000026018.12	Ica1l	-0.958407	-0.928167
ENSMUSG00000026072.12	Il1r1	0.982855	0.879836
ENSMUSG00000026074.15	Map4k4	0.977892	0.833246
ENSMUSG00000026155.13	Smap1	-0.960198	-0.803807
ENSMUSG00000026463.17	Atp2b4	-0.96454	-0.931887
ENSMUSG00000026504.17	Sdccag8	-0.963073	-0.895551
ENSMUSG00000026526.14	Fh1	0.952599	0.885386
ENSMUSG00000026587.15	Astn1	-0.97347	-0.858785
ENSMUSG00000026778.13	Prkcq	0.972273	0.86692
ENSMUSG00000026819.15	Slc25a25	0.973163	0.925432
ENSMUSG00000027187.10	Cat	0.967268	0.931897
ENSMUSG00000027375.14	Mal	0.978283	0.949952
ENSMUSG00000027800.14	Tm4sf1	0.959349	0.823787
ENSMUSG00000027827.16	Kcnab1	0.973991	0.848865
ENSMUSG00000027858.13	Tspan2	0.978215	0.941874
ENSMUSG00000028261.13	Ndufaf4	0.956387	0.852154
ENSMUSG00000028402.18	Mpdz	-0.974544	-0.851938
ENSMUSG00000028412.17	Slc44a1	0.950593	0.905855
ENSMUSG00000028430.14	Nol6	-0.960679	-0.780524
ENSMUSG00000028452.7	Vcp	0.961135	0.790623
ENSMUSG00000028518.8	Prkaa2	-0.951947	-0.815615
ENSMUSG00000028519.16	Dab1	-0.980356	-0.948529
ENSMUSG00000028577.13	Plaa	0.962758	0.768455
ENSMUSG00000028603.15	Scp2	0.952883	0.893882
ENSMUSG00000029048.3	Rer1	0.9581	0.776831
ENSMUSG00000029335.5	Bmp3	-0.978132	-0.86393
ENSMUSG00000029449.11	Rhof	-0.962172	-0.912354
ENSMUSG00000029464.10	Gpn3	0.971047	0.837554
ENSMUSG00000029602.11	Rasal1	-0.958841	-0.868445
ENSMUSG00000029765.12	Plxna4	-0.953803	-0.906763
ENSMUSG00000030030.5	RP23-321M22.3	-0.962403	-0.857259
ENSMUSG00000030287.15	Itpr2	0.982932	0.804142
ENSMUSG00000030342.8	Cd9	0.978538	0.808304
ENSMUSG00000030411.16	Nova2	-0.975668	-0.898172
ENSMUSG00000030600.15	Lrfn1	-0.950211	-0.84935
ENSMUSG00000030605.15	Mfge8	-0.959083	-0.836108
ENSMUSG00000030657.11	Xylt1	-0.957837	-0.891429
ENSMUSG00000030878.11	Cdr2	0.954048	0.920891
ENSMUSG00000031385.14	Plxnb3	0.951091	0.924862
ENSMUSG00000031447.7	Lamp1	0.953456	0.808945
ENSMUSG00000031897.9	Psmb10	-0.950641	-0.856759
ENSMUSG00000031971.15	Ccsap	-0.952996	-0.842951
ENSMUSG00000032087.10	Dscaml1	-0.981248	-0.909473
ENSMUSG00000032135.15	Mcam	0.954556	0.855533
ENSMUSG00000032279.11	Idh3a	0.967434	0.918219
ENSMUSG00000032349.13	Elovl5	0.950969	0.898882
ENSMUSG00000032405.10	Pias1	-0.966055	-0.880232
ENSMUSG00000032554.15	Trf	0.951442	0.870864
ENSMUSG00000032698.15	Lmo2	0.952031	0.839472
ENSMUSG00000032902.1	Slc16a1	0.982243	0.906421
ENSMUSG00000032946.16	Rasgrp2	0.990904	0.857124
ENSMUSG00000033295.14	Ptprf	-0.950021	-0.848053
ENSMUSG00000033530.8	Ttc7b	-0.959115	-0.877682
ENSMUSG00000033579.16	Fa2h	0.960492	0.927617
ENSMUSG00000033904.16	Ccp110	0.981216	0.91056
ENSMUSG00000034227.7	Foxj1	0.950644	0.895295
ENSMUSG00000034285.15	Nipsnap1	-0.95409	-0.857177
ENSMUSG00000034390.16	Cmip	-0.972165	-0.852812
ENSMUSG00000034449.7	Dhrs11	0.954367	0.894942
ENSMUSG00000034621.14	Gpatch8	-0.969991	-0.829226
ENSMUSG00000034675.17	Dbn1	-0.96391	-0.868604
ENSMUSG00000035413.8	Tmem98	0.956534	0.935295
ENSMUSG00000035620.15	Ric8b	0.968198	0.768082
ENSMUSG00000035770.8	Dync1li2	0.978848	0.812543
ENSMUSG00000035829.13	Ppp1r26	-0.956804	-0.947194
ENSMUSG00000035847.15	Ids	-0.972121	-0.888106
ENSMUSG00000035901.14	Dennd5a	0.977885	0.804691
ENSMUSG00000036469.16	March1	-0.955795	-0.928517
ENSMUSG00000036503.13	Rnf13	0.965591	0.882843
ENSMUSG00000036555.14	Iqce	-0.950798	-0.903182
ENSMUSG00000036580.15	Spg20	0.978773	0.885632
ENSMUSG00000036634.15	Mag	0.957677	0.944284
ENSMUSG00000036737.12	Oxsr1	0.959735	0.794239
ENSMUSG00000036959.15	Bcorl1	-0.970542	-0.857702
ENSMUSG00000037029.8	Zfp146	0.961548	0.926645
ENSMUSG00000038020.5	Rapgefl1	-0.964751	-0.819938
ENSMUSG00000038068.15	Rnf144b	-0.961947	-0.893696
ENSMUSG00000038173.15	Enpp6	0.951928	0.886726
ENSMUSG00000038456.9	Dennd2a	-0.954846	-0.835446
ENSMUSG00000038526.14	Car14	0.962457	0.901164
ENSMUSG00000038608.15	Dock10	0.950136	0.918623
ENSMUSG00000038668.14	Lpar1	0.983132	0.890811
ENSMUSG00000038775.14	Vill	-0.969961	-0.891042
ENSMUSG00000038871.5	Bpgm	0.967043	0.942966
ENSMUSG00000038916.7	Soga3	-0.950582	-0.893508
ENSMUSG00000038949.8	Cnst	0.951878	0.915703
ENSMUSG00000039068.16	Zzz3	0.950087	0.860544
ENSMUSG00000039100.10	March6	-0.965941	-0.880471
ENSMUSG00000039103.12	Nexn	0.984002	0.87734
ENSMUSG00000039328.11	Rnf122	0.966446	0.924404
ENSMUSG00000039629.14	Strip2	0.95211	0.906756
ENSMUSG00000039686.14	Zer1	-0.970728	-0.841762
ENSMUSG00000039842.15	Mcph1	-0.96013	-0.784886
ENSMUSG00000039954.8	Stk32a	0.968357	0.861371
ENSMUSG00000040093.15	Bmf	0.968907	0.874084
ENSMUSG00000040276.14	Pacsin1	-0.967408	-0.847162
ENSMUSG00000040407.17	Akap9	0.95702	0.84712
ENSMUSG00000040624.17	Plekhg1	0.967587	0.838892
ENSMUSG00000040729.7	Cep126	0.971761	0.930003
ENSMUSG00000040759.9	Cmtm5	0.950155	0.815728
ENSMUSG00000040936.15	Ulk4	-0.959452	-0.863469
ENSMUSG00000041220.10	Elovl6	0.956034	0.848522
ENSMUSG00000041272.11	Tox	-0.966917	-0.900437
ENSMUSG00000041842.15	Fhdc1	0.952802	0.830939
ENSMUSG00000042506.15	Usp22	-0.960376	-0.792674
ENSMUSG00000042564.13	Fam227a	-0.989671	-0.891703
ENSMUSG00000042942.16	Greb1l	-0.965893	-0.931734
ENSMUSG00000043131.14	Mob1a	0.955023	0.898904
ENSMUSG00000043448.13	Gjc2	0.959718	0.935497
ENSMUSG00000043467.19	Zbtb37	-0.951071	-0.935941
ENSMUSG00000045038.14	Prkce	-0.972648	-0.863182
ENSMUSG00000045087.8	S1pr5	0.959063	0.893306
ENSMUSG00000045664.4	Cdc42ep2	0.956827	0.945247
ENSMUSG00000045912.9	C2cd4c	-0.969758	-0.912098
ENSMUSG00000046707.9	Csnk2a2	-0.951944	-0.794441
ENSMUSG00000047414.6	Flrt2	-0.955983	-0.873244
ENSMUSG00000047658.6	Gal3st3	-0.982934	-0.87193
ENSMUSG00000048078.16	Tenm4	-0.966064	-0.911755
ENSMUSG00000048100.13	Taf13	0.950759	0.919284
ENSMUSG00000048537.16	Phldb1	0.958799	0.939728
ENSMUSG00000048911.15	Rnf24	-0.971091	-0.822394
ENSMUSG00000048970.9	C1galt1c1	0.951015	0.886181
ENSMUSG00000048988.8	Elfn1	-0.951614	-0.889175
ENSMUSG00000049230.8	RP24-137C19.1	0.973513	0.812481
ENSMUSG00000049420.9	Tmem200a	-0.953685	-0.868459
ENSMUSG00000050064.14	Zfp697	-0.965843	-0.938773
ENSMUSG00000050148.9	Ubqln2	-0.960713	-0.919228
ENSMUSG00000050315.13	Synpo2	0.978179	0.84448
ENSMUSG00000050565.16	Tor1aip2	0.95592	0.830504
ENSMUSG00000050600.5	Zfp831	-0.951135	-0.887075
ENSMUSG00000051375.15	Pcdh1	-0.969386	-0.869979
ENSMUSG00000051599.4	Pcdhb2	-0.96014	-0.816644
ENSMUSG00000051652.4	Lrrc3	-0.957199	-0.841169
ENSMUSG00000051726.6	Kcnf1	-0.952833	-0.807274
ENSMUSG00000051790.15	Nlgn2	-0.962134	-0.866083
ENSMUSG00000051855.15	Mest	-0.958681	-0.859442
ENSMUSG00000052026.7	Slc6a7	-0.955591	-0.906507
ENSMUSG00000052534.15	Pbx1	-0.960713	-0.830351
ENSMUSG00000052593.15	Adam17	0.983669	0.893887
ENSMUSG00000052727.6	Map1b	-0.97734	-0.898322
ENSMUSG00000053279.7	Aldh1a1	0.950304	0.88392
ENSMUSG00000053907.10	Mat2a	0.980875	0.916151
ENSMUSG00000054162.15	Spock3	0.973173	0.825903
ENSMUSG00000054640.14	Slc8a1	-0.981694	-0.887649
ENSMUSG00000054733.9	Msra	-0.969126	-0.908438
ENSMUSG00000055296.14	Tmem245	-0.959376	-0.862245
ENSMUSG00000055629.5	B4galnt4	-0.978189	-0.906404
ENSMUSG00000056427.10	Slit3	-0.956067	-0.926079
ENSMUSG00000056515.8	Rab31	0.966497	0.856079
ENSMUSG00000056966.7	Gjc3	0.990402	0.900608
ENSMUSG00000058756.13	Thra	-0.962954	-0.855289
ENSMUSG00000058793.14	Cds2	-0.950132	-0.912025
ENSMUSG00000059248.13	Sept9	-0.957408	-0.846656
ENSMUSG00000059714.13	Flot1	-0.978488	-0.855864
ENSMUSG00000060073.9	Psma3	0.951413	0.912772
ENSMUSG00000061410.6	Zcchc14	-0.986679	-0.889628
ENSMUSG00000061544.13	Zfp229	0.980967	0.829446
ENSMUSG00000061601.15	Pclo	-0.952898	-0.903329
ENSMUSG00000062044.15	Lmtk3	-0.95046	-0.880544
ENSMUSG00000062209.15	Erbb4	-0.981776	-0.903405
ENSMUSG00000062270.13	Morf4l1	0.95198	0.865388
ENSMUSG00000062352.13	Itgb1bp1	0.965137	0.81894
ENSMUSG00000064125.14	Prr36	-0.974714	-0.912997
ENSMUSG00000068373.15	RP24-297H17.3	-0.953252	-0.881045
ENSMUSG00000068740.13	Celsr2	-0.969257	-0.880389
ENSMUSG00000068798.10	Rap1a	0.951412	0.909526
ENSMUSG00000069227.4	Gprin1	-0.975064	-0.911221
ENSMUSG00000069769.13	Msi2	0.956958	0.787446
ENSMUSG00000069917.7	Hba-a2	0.969731	0.889156
ENSMUSG00000070304.12	Scn2b	0.956492	0.908106
ENSMUSG00000070544.6	Top1	0.959191	0.780907
ENSMUSG00000071180.5	Smim15	0.958981	0.812656
ENSMUSG00000071291.10	Zfp58	0.957142	0.859044
ENSMUSG00000072294.5	Klf12	-0.965007	-0.930205
ENSMUSG00000073940.3	Hbb-bt	0.956869	0.86457
ENSMUSG00000074093.4	Svip	0.960047	0.947115
ENSMUSG00000074489.9	Bglap3	-0.971282	-0.909058
ENSMUSG00000074923.10	Pak6	-0.955619	-0.887634
ENSMUSG00000078532.9	Nkain1	0.959309	0.812961
ENSMUSG00000078816.9	Prkcg	-0.965051	-0.882373
ENSMUSG00000090223.1	Pcp4	0.957912	0.93453
ENSMUSG00000092558.3	Med20	0.959482	0.866554
ENSMUSG00000093752.1	RP23-391M18.7	-0.961867	-0.945844
ENSMUSG00000096188.1	Cmtm4	-0.951024	-0.932055
ENSMUSG00000116048.1	AC108412.2	0.965417	0.891001
ENSMUSG00000003119.14	Cdk12	-0.817123	-0.952861
ENSMUSG00000003847.16	Nfat5	-0.914818	-0.965889
ENSMUSG00000004415.15	Col26a1	-0.842882	-0.951421
ENSMUSG00000004631.15	Sgce	0.904184	0.953839
ENSMUSG00000007458.14	M6pr	0.868334	0.970342
ENSMUSG00000007653.12	Gabrb2	0.928842	0.951204
ENSMUSG00000008393.9	Carhsp1	0.921808	0.955508
ENSMUSG00000013846.10	St3gal1	-0.9326	-0.972007
ENSMUSG00000014907.10	Naf1	-0.889876	-0.976294
ENSMUSG00000015341.17	Golga7	0.932016	0.963581
ENSMUSG00000016493.13	Cd46	-0.878419	-0.981483
ENSMUSG00000018395.19	Kif3a	-0.821617	-0.953435
ENSMUSG00000019124.10	Scrn1	0.915929	0.95797
ENSMUSG00000020283.5	Pex13	0.932016	0.963512
ENSMUSG00000020492.11	Ska2	0.893089	0.958782
ENSMUSG00000020744.13	Slc25a19	0.89661	0.969329
ENSMUSG00000020892.10	Aloxe3	-0.885221	-0.958984
ENSMUSG00000021178.9	Psmc1	0.892162	0.958516
ENSMUSG00000021262.15	Evl	-0.946879	-0.950489
ENSMUSG00000021951.6	Eef1akmt1	0.800684	0.962762
ENSMUSG00000022262.8	Dnah5	-0.915586	-0.97238
ENSMUSG00000022376.8	Adcy8	-0.910974	-0.962817
ENSMUSG00000022617.15	Chkb	-0.84446	-0.965313
ENSMUSG00000023809.9	Rps6ka2	-0.937303	-0.950604
ENSMUSG00000024170.15	Telo2	-0.830001	-0.958441
ENSMUSG00000024548.11	Setbp1	-0.925259	-0.956065
ENSMUSG00000024889.4	Rce1	0.794812	0.955571
ENSMUSG00000024970.4	AI846148	-0.91798	-0.95259
ENSMUSG00000026577.13	Blzf1	0.890039	0.965622
ENSMUSG00000027408.7	Cpxm1	-0.893334	-0.985486
ENSMUSG00000027671.14	Actl6a	0.934441	0.951629
ENSMUSG00000028886.15	Eya3	-0.941547	-0.957074
ENSMUSG00000029131.14	Dnajb6	0.852816	0.965881
ENSMUSG00000029267.17	Mtf2	-0.915825	-0.961875
ENSMUSG00000029622.16	Arpc1b	0.937069	0.976699
ENSMUSG00000029634.15	Rnf6	0.902466	0.950126
ENSMUSG00000032076.19	Cadm1	-0.881345	-0.959299
ENSMUSG00000032883.15	Acsl3	0.91144	0.964539
ENSMUSG00000033722.9	RP23-320I7.1	0.803095	0.967626
ENSMUSG00000034342.9	Cbl	-0.948352	-0.96084
ENSMUSG00000035047.9	Kri1	-0.893608	-0.960025
ENSMUSG00000035649.17	Zcchc7	-0.83982	-0.953185
ENSMUSG00000035849.14	Krt222	0.854239	0.96531
ENSMUSG00000036097.7	Slf2	-0.883553	-0.967191
ENSMUSG00000036398.13	Ppp1r11	0.888681	0.96726
ENSMUSG00000036422.10	Pcdh8	-0.849503	-0.956841
ENSMUSG00000037331.15	Larp1	-0.91666	-0.951764
ENSMUSG00000037355.14	Uvssa	-0.879519	-0.958659
ENSMUSG00000037363.9	Letm2	-0.803877	-0.956682
ENSMUSG00000038371.15	Sbf2	-0.887251	-0.963063
ENSMUSG00000040209.12	Zfp704	-0.918288	-0.952749
ENSMUSG00000041297.8	Cdk13	-0.879303	-0.971485
ENSMUSG00000042156.16	Dzip1	-0.889383	-0.964048
ENSMUSG00000043154.15	Ppp2r3a	0.901185	0.971072
ENSMUSG00000043298.8	Smco3	0.91496	0.989055
ENSMUSG00000044847.13	Lsm11	0.85046	0.950763
ENSMUSG00000044986.9	Tst	0.880763	0.966533
ENSMUSG00000045053.1	Kcng3	-0.94227	-0.963329
ENSMUSG00000046480.6	Scn4b	0.910521	0.954905
ENSMUSG00000048814.10	Lonrf2	-0.926825	-0.953035
ENSMUSG00000050043.16	Tmx2	0.906967	0.965485
ENSMUSG00000050854.9	Tmem125	0.947435	0.97147
ENSMUSG00000051323.16	Pcdh19	-0.889666	-0.953452
ENSMUSG00000052456.9	Asna1	0.841815	0.952275
ENSMUSG00000054942.13	Fam73a	-0.857253	-0.965353
ENSMUSG00000058258.14	Idi1	0.871779	0.965924
ENSMUSG00000059866.13	Tnip2	-0.888528	-0.954393
ENSMUSG00000064329.13	Scn1a	0.920692	0.952366
ENSMUSG00000068036.14	Mllt4	-0.927343	-0.954699
ENSMUSG00000068739.13	Sars	0.843336	0.969905
ENSMUSG00000072946.12	Ptgr2	0.914719	0.959855
ENSMUSG00000074785.5	Plxnc1	-0.889861	-0.954618
ENSMUSG00000082229.1	Nap1l2	0.908533	0.963504
ENSMUSG00000097328.7	Tnfsf12	-0.856866	-0.965915
