# Supplementary material for: Transcriptomic Analysis of High Fat Diet Fed Mouse Brain Cortex
Source: Front Genet. 2019 Feb 19;10:83. doi: 10.3389/fgene.2019.00083 (PMC6389608; doi:10.3389/fgene.2019.00083)
Supplement: TABLE S5 — List of circRNAs with their genomic locus, information of host gene, and expression counts in each sample are shown. Only the circRNAs with average counts higher than 2 were selected. (B) List of circRNAs with normalized counts and fold change between the cortex from normal and high fat diet fed mice are shown. Among the circRNAs in (A), only those with normalized counts higher than 10 were selected. [file Table_5.XLSX]

## Sheet: Raw_count2
Supplementary Table S5 (A)
CircRNA Locus	Host Gene	Strand	normal1	normal2	normal3	normal4	HFD1	HFD2	HFD3	HFD4	Average
chr15:39566943-39616510	ENSMUSG00000037386.16	+	126	448	531	189	141	203	120	145	237.875
chr5:118593333-118593570	ENSMUSG00000018076.12	+	149	222	178	193	245	231	168	207	199.125
chr1:87364104-87380008	ENSMUSG00000048000.15	+	165	216	172	151	158	221	168	147	174.75
chr12:3617606-3648389	ENSMUSG00000071454.13	+	154	178	152	146	170	257	141	165	170.375
chr17:66024076-66053091	ENSMUSG00000034647.14	-	120	147	118	175	194	260	157	185	169.5
chr13:35815909-35816575	ENSMUSG00000059288.14	+	116	178	168	145	121	192	148	118	148.25
chr17:81647809-81649638	ENSMUSG00000054640.14	-	121	140	130	152	129	200	130	128	141.25
chr10:90069468-90077142	ENSMUSG00000058589.14	+	74	209	190	131	100	161	111	114	136.25
chr2:104470749-104471847	ENSMUSG00000027177.14	-	111	159	138	154	114	192	107	97	134
chr1:22346293-22379540	ENSMUSG00000041670.16	-	102	168	178	140	108	145	109	94	130.5
chr13:91524585-91564694	ENSMUSG00000003992.14	+	133	106	78	138	138	189	108	115	125.625
chr6:8537817-8582790	ENSMUSG00000029638.17	+	137	111	123	121	121	155	105	101	121.75
chr16:33421321-33434974	ENSMUSG00000022811.16	+	97	120	82	125	135	131	124	111	115.625
chr5:3747021-3772787	ENSMUSG00000040351.11	-	93	105	73	102	121	122	100	87	100.375
chr2:92214049-92230724	ENSMUSG00000058318.15	+	77	124	110	116	69	118	84	80	97.25
chr6:119920110-119921028	ENSMUSG00000030166.14	+	61	100	93	96	123	104	98	99	96.75
chr9:96591950-96611499	ENSMUSG00000032413.12	-	86	94	90	119	98	127	70	78	95.25
chr12:102991350-103021876	ENSMUSG00000021198.16	+	82	111	86	91	94	130	83	68	93.125
chr13:45795509-45956575	ENSMUSG00000046876.16	-	72	55	64	70	95	158	112	90	89.5
chr2:37580673-37647285	ENSMUSG00000026915.16	-	98	105	71	115	94	102	69	56	88.75
chr2:70770004-70786995	ENSMUSG00000041997.16	-	100	93	82	129	62	99	68	75	88.5
chr8:84771784-84772315	ENSMUSG00000001911.16	-	64	75	81	73	82	147	83	90	86.875
chr7:46590607-46635556	ENSMUSG00000030839.12	-	58	96	98	74	87	134	68	72	85.875
chr14:21516626-21517498	ENSMUSG00000021767.18	+	70	71	65	91	107	118	81	74	84.625
chr7:99935162-99955540	ENSMUSG00000058761.5	-	63	89	52	99	80	108	72	96	82.375
chr16:94383912-94403368	ENSMUSG00000040785.18	+	74	111	103	102	60	74	51	53	78.5
chr16:32950292-32961744	ENSMUSG00000022801.13	+	69	90	88	103	82	57	61	77	78.375
chr13:45852328-45956575	ENSMUSG00000046876.16	-	67	67	46	71	79	147	60	73	76.25
chr19:4792398-4794009	ENSMUSG00000096370.8	-	53	86	76	54	81	102	72	75	74.875
chr1:190871592-190899571	ENSMUSG00000089872.10	-	73	59	51	87	79	116	58	73	74.5
chr7:81893799-81905636	ENSMUSG00000025104.13	-	48	73	63	74	78	103	74	83	74.5
chr17:26739543-26743131	ENSMUSG00000048249.14	+	61	73	62	77	82	90	76	66	73.375
chr12:24878191-24924294	ENSMUSG00000020646.17	+	70	54	49	86	65	112	76	70	72.75
chr15:82851513-82857284	ENSMUSG00000041852.15	-	80	72	56	67	80	93	80	51	72.375
chr9:65794622-65795495	ENSMUSG00000040524.9	-	61	95	100	74	51	95	45	53	71.75
chr6:8537817-8579739	ENSMUSG00000029638.17	+	62	80	65	65	71	88	58	84	71.625
chr3:56079859-56091120	ENSMUSG00000027799.12	-	63	72	63	64	67	92	56	59	67
chr5:117500713-117505639	ENSMUSG00000061578.8	+	56	73	64	55	66	95	52	59	65
chr13:93341756-93356079	ENSMUSG00000007617.18	+	75	81	54	64	57	82	48	57	64.75
chr3:51308050-51326035	ENSMUSG00000037174.18	-	44	71	73	68	80	70	47	62	64.375
chr4:48604581-48617331	ENSMUSG00000028347.14	+	63	57	52	75	61	78	60	67	64.125
chr1:22373344-22379540	ENSMUSG00000041670.16	-	52	99	74	64	51	74	47	38	62.375
chr1:13221307-13286025	ENSMUSG00000005886.14	-	31	59	52	51	75	93	71	44	59.5
chr18:79086551-79087180	ENSMUSG00000024548.11	-	62	48	40	61	62	84	45	66	58.5
chr2:158382504-158383163	ENSMUSG00000044349.15	+	44	52	38	55	86	74	59	52	57.5
chr9:63616686-63619231	ENSMUSG00000037257.8	+	42	50	42	64	61	71	59	69	57.25
chr17:86488160-86496111	ENSMUSG00000045038.14	+	60	59	60	59	60	65	33	61	57.125
chr18:73969891-73971276	ENSMUSG00000024558.12	-	23	45	44	39	84	87	62	70	56.75
chr16:94832299-94833219	ENSMUSG00000043301.15	-	58	52	37	53	76	76	52	46	56.25
chr2:131511984-131516443	ENSMUSG00000027333.18	+	52	46	45	47	58	88	43	63	55.25
chr17:50606295-50611195	ENSMUSG00000038910.6	+	46	65	45	47	68	79	43	44	54.625
chr9:8634047-8658377	ENSMUSG00000031997.9	+	38	38	31	64	41	101	49	68	53.75
chr12:108157754-108165172	ENSMUSG00000056770.15	-	46	56	64	40	65	61	39	49	52.5
chr10:90049816-90077142	ENSMUSG00000058589.14	+	40	72	58	41	51	65	48	32	50.875
chr6:37029763-37058028	ENSMUSG00000038665.15	-	62	48	41	54	48	68	36	45	50.25
chr1:155173986-155197435	ENSMUSG00000026470.14	+	36	38	31	44	66	82	50	53	50
chr2:68390914-68410141	ENSMUSG00000027030.15	-	41	44	35	52	55	70	45	55	49.625
chr5:32478066-32491189	ENSMUSG00000014956.15	+	43	47	48	58	49	68	32	46	48.875
chr5:73510886-73534697	ENSMUSG00000051674.14	+	41	40	39	40	56	52	61	60	48.625
chr1:22533399-22538623	ENSMUSG00000041670.16	-	34	60	51	56	52	60	44	31	48.5
chr15:62107148-62107465	ENSMUSG00000097039.8	+	35	64	40	57	35	56	46	53	48.25
chr7:141987751-141992300	ENSMUSG00000053046.15	+	37	52	41	48	53	56	53	41	47.625
chr2:139977607-140057499	ENSMUSG00000039033.11	-	36	62	40	47	39	58	59	39	47.5
chr18:39126833-39150118	ENSMUSG00000036452.17	+	35	46	39	56	40	66	46	49	47.125
chr7:121047838-121057399	ENSMUSG00000030876.7	+	32	43	52	64	40	60	37	47	46.875
chr17:70761075-70787209	ENSMUSG00000003279.16	+	44	52	30	34	53	53	47	49	45.25
chr2:113363836-113365829	ENSMUSG00000044042.18	+	34	36	42	27	41	87	41	44	44
chr17:90700744-90704367	ENSMUSG00000024109.18	-	44	67	48	50	26	52	34	29	43.75
chr19:57751630-57777945	ENSMUSG00000054843.8	+	47	36	31	52	39	59	40	45	43.625
chr7:75136298-75149088	ENSMUSG00000053025.13	-	37	44	44	32	53	49	43	47	43.625
chr15:39585590-39616510	ENSMUSG00000037386.16	+	23	55	41	52	49	53	34	38	43.125
chr5:33843112-33846267	ENSMUSG00000057406.16	+	30	58	42	44	39	54	35	42	43
chr5:110755397-110756766	ENSMUSG00000029505.17	-	26	53	45	50	47	53	37	30	42.625
chr9:96602713-96611499	ENSMUSG00000032413.12	-	43	49	33	55	33	53	32	43	42.625
chr17:26736789-26743131	ENSMUSG00000048249.14	+	34	49	42	52	41	45	33	40	42
chr1:7120194-7120615	ENSMUSG00000051285.17	+	31	42	45	58	50	34	31	43	41.75
chr9:22036312-22036860	ENSMUSG00000003410.8	-	40	29	29	52	47	54	44	39	41.75
chr1:139040000-139062971	ENSMUSG00000056268.15	+	31	38	35	31	43	66	50	39	41.625
chr12:24878191-24934622	ENSMUSG00000020646.17	+	50	38	36	43	43	53	27	43	41.625
chr13:45697821-45956575	ENSMUSG00000046876.16	-	53	31	36	37	43	64	31	34	41.125
chr9:22643745-22679064	ENSMUSG00000035919.16	+	44	30	30	29	34	68	45	49	41.125
chr9:32153040-32208265	ENSMUSG00000041444.14	+	41	39	22	41	47	61	37	38	40.75
chr9:77164765-77190737	ENSMUSG00000032355.16	-	42	29	17	46	51	59	42	40	40.75
chr5:147450653-147455188	ENSMUSG00000029647.15	+	41	56	59	39	32	45	20	31	40.375
chr6:50143719-50163649	ENSMUSG00000038388.14	+	34	52	27	42	44	55	23	43	40
chr5:128268492-128269377	ENSMUSG00000034310.8	-	39	25	22	49	46	58	38	40	39.625
chr13:64243634-64248499	ENSMUSG00000033102.15	-	22	40	40	40	33	59	48	34	39.5
chr2:68358814-68410141	ENSMUSG00000027030.15	-	28	39	37	35	40	59	35	38	38.875
chr1:25221760-25228547	ENSMUSG00000033569.17	-	37	59	28	43	38	44	30	30	38.625
chr3:29148347-29153601	ENSMUSG00000063600.14	+	28	30	22	27	49	61	32	51	37.5
chr8:64811680-64834568	ENSMUSG00000031605.8	-	36	58	26	27	43	36	33	37	37
chr12:3617606-3686862	ENSMUSG00000071454.13	+	31	30	28	38	46	72	29	21	36.875
chr7:98243949-98266247	ENSMUSG00000030760.14	-	30	35	33	52	37	42	26	32	35.875
chr6:140543720-140568881	ENSMUSG00000030231.11	+	29	66	75	33	11	38	14	14	35
chr11:104350487-104378826	ENSMUSG00000018412.16	-	30	32	20	38	38	59	39	22	34.75
chr11:43704534-43705477	ENSMUSG00000044950.7	+	23	44	19	50	35	65	23	18	34.625
chr6:140543720-140556070	ENSMUSG00000030231.11	+	30	70	77	35	17	21	14	13	34.625
chr18:35793465-35801367	ENSMUSG00000091896.7	+	17	52	36	35	21	43	41	30	34.375
chr12:51647994-51661713	ENSMUSG00000020954.16	-	28	57	55	29	29	35	20	19	34
chr3:123601441-123634340	ENSMUSG00000027977.15	-	25	30	43	32	30	34	32	45	33.875
chr13:11759671-11785141	ENSMUSG00000021313.16	-	29	34	25	22	43	45	32	40	33.75
chr16:94403314-94412123	ENSMUSG00000040785.18	+	31	18	35	25	39	50	44	28	33.75
chr12:111858210-111872433	ENSMUSG00000021285.15	-	23	38	34	29	38	57	17	31	33.375
chr13:11680966-11688013	ENSMUSG00000021313.16	-	35	25	50	21	22	42	41	27	32.875
chr6:88355483-88358642	ENSMUSG00000033216.9	-	26	42	26	41	29	40	27	32	32.875
chr7:114319453-114321251	ENSMUSG00000087475.3	-	21	22	35	35	33	53	31	31	32.625
chr4:82835446-82854115	ENSMUSG00000028403.15	-	29	37	20	33	21	58	37	25	32.5
chr1:140362949-140450304	ENSMUSG00000052726.15	+	34	38	24	33	25	40	36	28	32.25
chr18:39120119-39150118	ENSMUSG00000036452.17	+	19	35	28	43	29	44	25	35	32.25
chr1:53256629-53282092	ENSMUSG00000026098.13	-	36	40	44	30	30	26	24	27	32.125
chr17:55490943-55498406	ENSMUSG00000024172.10	+	27	31	17	35	27	45	41	33	32
chr15:35072430-35115645	ENSMUSG00000022329.15	-	16	29	34	51	28	33	29	33	31.625
chr2:33260478-33324703	ENSMUSG00000038831.16	-	23	34	26	27	23	51	29	39	31.5
chr14:31482791-31492456	ENSMUSG00000021891.8	-	31	50	13	32	24	53	22	25	31.25
chr9:120432353-120441581	ENSMUSG00000041794.13	+	35	25	17	19	26	49	30	45	30.75
chr7:68003810-68004355	ENSMUSG00000005533.10	+	24	31	30	29	38	31	23	39	30.625
chr1:39263319-39300733	ENSMUSG00000026077.15	+	27	45	15	35	29	40	24	28	30.375
chr9:70559037-70562861	ENSMUSG00000032212.10	+	28	21	35	30	17	57	29	26	30.375
chr1:140362949-140383095	ENSMUSG00000052726.15	+	28	28	20	43	27	33	31	32	30.25
chr11:19998120-20008477	ENSMUSG00000045671.17	+	27	44	29	21	41	30	21	27	30
chr2:169883526-169886459	ENSMUSG00000047907.11	+	10	18	10	11	62	53	42	32	29.75
chr13:45735115-45956575	ENSMUSG00000046876.16	-	23	25	8	27	27	57	34	36	29.625
chr6:8537817-8573298	ENSMUSG00000029638.17	+	42	18	31	29	26	34	40	16	29.5
chr17:51767892-51809287	ENSMUSG00000023927.15	-	15	24	18	20	42	48	26	41	29.25
chr4:151830418-151835883	ENSMUSG00000014592.20	-	23	28	31	34	24	34	30	29	29.125
chr1:25126641-25131401	ENSMUSG00000033569.17	-	23	29	37	32	27	34	25	25	29
chr1:16440323-16509408	ENSMUSG00000025920.19	-	23	37	22	27	33	30	27	32	28.875
chr15:41797474-41826052	ENSMUSG00000022307.16	+	24	27	20	29	24	43	31	33	28.875
chr17:69207859-69210383	ENSMUSG00000024044.17	+	23	31	22	34	26	43	25	26	28.75
chr16:31153706-31160388	ENSMUSG00000049076.10	-	28	17	21	32	27	46	19	38	28.5
chr2:18284623-18308949	ENSMUSG00000026740.12	-	17	24	30	34	27	39	29	28	28.5
chr1:22346293-22397563	ENSMUSG00000041670.16	-	27	29	34	29	24	43	22	17	28.125
chr16:33466855-33468183	ENSMUSG00000022811.16	+	23	36	24	28	29	31	26	26	27.875
chr17:90362760-90597629	ENSMUSG00000024109.18	-	19	20	21	31	26	39	26	41	27.875
chr3:135655500-135669339	ENSMUSG00000028163.17	-	25	31	23	26	30	31	24	32	27.75
chrX:94098283-94102380	ENSMUSG00000079509.10	-	26	38	26	30	23	29	24	22	27.25
chr2:140008699-140057499	ENSMUSG00000039033.11	-	21	19	32	33	21	45	24	22	27.125
chr5:36922968-36940261	ENSMUSG00000029120.10	+	18	26	21	32	35	39	25	20	27
chr2:158035996-158058827	ENSMUSG00000027651.16	+	16	32	22	30	28	35	23	29	26.875
chr2:25965663-25966948	ENSMUSG00000026933.17	-	24	36	22	25	19	25	22	40	26.625
chr2:37624173-37647285	ENSMUSG00000026915.16	-	27	29	23	28	16	41	20	26	26.25
chr19:57751630-57797503	ENSMUSG00000054843.8	+	21	17	15	30	27	46	26	26	26
chr13:55233895-55248077	ENSMUSG00000021488.8	+	21	38	35	21	17	26	29	20	25.875
chr9:122131893-122137601	ENSMUSG00000038145.17	+	22	36	61	17	16	22	17	16	25.875
chr1:22373344-22397563	ENSMUSG00000041670.16	-	19	43	34	24	17	16	25	26	25.5
chr1:139053346-139062971	ENSMUSG00000056268.15	+	25	35	24	22	33	36	15	14	25.5
chr1:52708164-52709755	ENSMUSG00000041439.15	-	12	26	23	26	34	30	30	22	25.375
chr5:130187401-130191043	ENSMUSG00000025340.14	+	20	21	17	20	30	46	23	25	25.25
chr12:52516079-52519967	ENSMUSG00000035133.9	+	15	38	46	40	12	25	10	15	25.125
chr18:75114790-75126919	ENSMUSG00000035765.9	+	23	36	44	18	31	20	17	12	25.125
chr5:33843112-33868878	ENSMUSG00000057406.16	+	36	26	28	33	23	22	16	16	25
chr11:20725685-20727639	ENSMUSG00000049659.15	-	20	35	29	33	18	35	15	13	24.75
chr3:122781567-122818067	ENSMUSG00000053965.10	+	16	32	29	29	18	22	32	20	24.75
chr10:9798122-9800068	ENSMUSG00000019790.17	-	25	27	29	21	24	28	22	19	24.375
chr16:85013627-85030365	ENSMUSG00000022892.11	-	23	22	30	22	23	32	21	21	24.25
chr18:6111685-6115850	ENSMUSG00000041225.16	-	17	27	46	19	23	25	18	17	24
chr3:121228310-121235764	ENSMUSG00000028132.15	-	14	28	26	38	11	35	21	19	24
chrX:47811158-47887198	ENSMUSG00000031099.16	-	37	30	28	24	13	31	12	17	24
chr11:62283597-62292218	ENSMUSG00000042298.18	+	21	18	20	20	23	52	19	18	23.875
chr6:135772193-135780336	ENSMUSG00000030209.14	-	28	19	24	24	23	32	19	22	23.875
chr8:86860426-86862110	ENSMUSG00000031652.11	-	25	23	20	36	29	25	13	20	23.875
chr11:109971685-109977873	ENSMUSG00000020620.14	-	24	30	18	25	31	30	16	16	23.75
chr2:156508813-156514210	ENSMUSG00000027624.19	+	29	37	20	19	16	22	22	25	23.75
chr9:66540062-66566903	ENSMUSG00000032376.12	-	16	36	59	26	13	9	13	18	23.75
chr11:104368680-104378826	ENSMUSG00000018412.16	-	14	21	26	30	21	30	20	24	23.25
chr4:9630773-9639347	ENSMUSG00000028207.18	-	16	31	22	33	16	34	19	15	23.25
chr8:72367904-72380306	ENSMUSG00000006276.10	-	20	32	23	31	17	20	24	19	23.25
chr12:4762327-4764147	ENSMUSG00000050545.10	-	19	27	22	30	21	20	22	24	23.125
chr17:66037493-66053091	ENSMUSG00000034647.14	-	15	19	20	23	28	21	27	31	23
chr1:175121728-175153230	ENSMUSG00000026527.13	-	22	23	26	31	18	22	14	26	22.75
chr16:72933213-72935786	ENSMUSG00000022883.10	+	27	17	34	23	15	37	13	16	22.75
chr5:65565989-65594548	ENSMUSG00000029203.16	+	16	40	41	28	17	21	9	10	22.75
chr8:77344640-77365160	ENSMUSG00000037148.8	-	15	29	27	38	23	29	12	8	22.625
chr3:26133242-26134052	ENSMUSG00000063887.13	-	23	16	18	25	15	33	31	19	22.5
chr12:52516079-52542636	ENSMUSG00000035133.9	+	10	43	31	36	16	22	9	12	22.375
chr9:108533587-108534618	ENSMUSG00000006673.14	+	11	29	19	23	24	28	27	18	22.375
chr8:79118175-79136663	ENSMUSG00000071064.13	+	28	22	24	25	27	23	18	11	22.25
chr9:44828784-44829271	ENSMUSG00000002028.13	-	18	20	14	16	22	41	27	20	22.25
chr17:55496292-55498406	ENSMUSG00000024172.10	+	26	31	11	23	16	26	29	15	22.125
chr14:103275789-103291362	ENSMUSG00000033004.15	-	11	16	24	31	21	36	14	23	22
chr12:51619814-51661713	ENSMUSG00000020954.16	-	15	35	31	28	16	27	10	13	21.875
chr9:55838120-55859918	ENSMUSG00000034007.10	-	18	30	24	27	14	25	11	25	21.75
chr2:140042094-140057499	ENSMUSG00000039033.11	-	13	30	24	17	23	24	22	20	21.625
chr4:117582600-117593162	ENSMUSG00000033423.16	+	14	20	18	22	18	44	12	24	21.5
chr12:24878191-24882794	ENSMUSG00000020646.17	+	25	26	15	28	17	29	13	18	21.375
chr16:44520225-44521335	ENSMUSG00000022687.12	-	11	28	24	15	14	30	22	27	21.375
chr17:81428182-81445593	ENSMUSG00000054640.14	-	14	27	13	30	22	27	16	20	21.125
chr2:23537328-23545579	ENSMUSG00000026771.14	-	13	34	22	28	18	23	11	20	21.125
chr3:153411462-153411871	ENSMUSG00000052544.9	-	7	22	18	13	17	40	24	27	21
chr12:98489905-98518832	ENSMUSG00000033854.10	-	5	33	31	21	27	25	10	15	20.875
chr9:3634439-3635157	ENSMUSG00000041624.10	+	13	15	21	24	20	29	20	24	20.75
chr18:10582055-10586041	ENSMUSG00000024293.15	-	25	32	20	17	18	17	10	25	20.5
chr11:49212695-49215945	ENSMUSG00000046311.13	+	9	27	25	22	13	34	15	15	20
chr16:11116795-11128703	ENSMUSG00000022498.16	-	9	26	24	22	15	29	18	17	20
chr4:68792825-68798924	ENSMUSG00000028351.5	-	16	18	18	21	14	26	21	25	19.875
chr14:45244155-45246516	ENSMUSG00000049092.11	+	9	38	26	18	10	22	22	12	19.625
chr2:70786877-70786995	ENSMUSG00000041997.16	-	29	23	18	17	19	20	14	17	19.625
chr12:3237285-3238112	ENSMUSG00000079179.9	+	16	32	30	21	27	16	9	5	19.5
chr10:25220611-25289730	ENSMUSG00000039166.16	-	14	27	31	14	15	23	17	14	19.375
chr10:117355935-117367988	ENSMUSG00000055531.12	-	13	21	14	13	19	29	13	33	19.375
chr15:73257034-73268893	ENSMUSG00000022607.16	-	21	21	9	21	18	37	16	12	19.375
chr5:106618071-106638635	ENSMUSG00000098302.1	-	15	25	24	21	15	22	18	15	19.375
chr10:25267308-25289730	ENSMUSG00000039166.16	-	18	21	18	15	28	17	15	22	19.25
chr19:4784724-4794009	ENSMUSG00000096370.8	-	17	20	23	21	19	30	8	15	19.125
chr1:163883383-163888305	ENSMUSG00000026585.13	+	26	26	17	23	17	18	11	14	19
chr11:70874746-70893688	ENSMUSG00000020817.16	+	21	21	19	18	16	26	15	15	18.875
chr12:53139381-53142768	ENSMUSG00000061603.8	+	15	28	22	25	12	26	10	13	18.875
chr8:77310731-77365160	ENSMUSG00000037148.8	-	17	21	16	23	21	13	24	16	18.875
chr18:22912582-22952310	ENSMUSG00000041923.15	-	23	14	16	38	15	27	5	12	18.75
chr2:129810488-129811237	ENSMUSG00000037885.18	+	9	32	13	14	30	12	22	18	18.75
chr12:81314260-81316104	ENSMUSG00000079055.10	-	4	25	28	15	14	23	25	15	18.625
chr18:63791796-63825238	ENSMUSG00000040560.9	+	23	13	13	17	25	16	16	26	18.625
chr2:117152992-117172086	ENSMUSG00000027351.14	+	17	18	19	26	16	21	18	14	18.625
chr3:56057950-56091120	ENSMUSG00000027799.12	-	15	15	14	25	25	17	22	16	18.625
chr6:99632257-99651791	ENSMUSG00000093661.1	-	10	18	36	17	19	23	11	15	18.625
chr3:89001773-89007877	ENSMUSG00000028053.13	+	17	14	13	26	14	29	16	19	18.5
chr15:4047465-4059996	ENSMUSG00000022186.14	+	14	19	17	22	18	25	16	15	18.25
chr16:9761391-9761983	ENSMUSG00000059003.12	-	13	20	6	20	18	35	26	8	18.25
chr19:45630865-45640521	ENSMUSG00000040913.10	-	9	24	18	17	14	26	19	19	18.25
chr4:13835633-13846957	ENSMUSG00000006586.15	+	12	19	12	19	24	34	11	15	18.25
chr9:59801914-59843138	ENSMUSG00000039585.15	+	24	17	17	26	13	20	15	14	18.25
chr15:82825231-82857284	ENSMUSG00000041852.15	-	18	11	12	28	18	33	12	12	18
chr17:33381199-33382586	ENSMUSG00000055240.16	-	17	29	10	14	24	24	18	8	18
chr5:101781375-101798516	ENSMUSG00000029330.8	+	9	19	11	20	25	23	18	19	18
chr12:116317830-116324210	ENSMUSG00000021171.8	+	19	21	14	26	18	24	13	8	17.875
chr11:60270318-60275002	ENSMUSG00000000538.18	-	17	12	16	17	12	31	15	22	17.75
chr14:12418005-12457829	ENSMUSG00000054423.14	-	20	16	12	16	20	24	16	17	17.625
chr12:77323845-77332329	ENSMUSG00000021065.16	+	14	27	23	29	13	12	13	9	17.5
chr13:103884143-103889285	ENSMUSG00000021709.14	-	15	30	22	17	15	19	7	15	17.5
chrX:101213774-101215578	ENSMUSG00000046032.16	-	14	10	17	11	19	26	23	20	17.5
chr5:32819866-32835688	ENSMUSG00000054280.14	-	14	21	26	16	26	17	8	11	17.375
chr5:113550423-113558463	ENSMUSG00000063430.9	+	9	31	17	21	15	19	11	15	17.25
chr2:33324653-33340833	ENSMUSG00000038831.16	-	8	18	21	18	29	13	13	17	17.125
chr3:97792739-97796808	ENSMUSG00000038170.15	-	15	14	11	16	23	20	19	19	17.125
chr4:48604581-48639045	ENSMUSG00000028347.14	+	12	14	19	16	21	26	8	21	17.125
chr9:120453527-120464961	ENSMUSG00000041794.13	+	13	12	8	16	22	22	19	25	17.125
chr17:42377160-42377640	ENSMUSG00000042256.4	+	7	35	25	16	12	10	14	17	17
chr11:7078888-7109112	ENSMUSG00000020431.5	+	9	23	15	13	24	20	14	17	16.875
chr14:27438599-27442620	ENSMUSG00000040651.9	+	11	24	21	24	9	21	12	13	16.875
chr16:16453992-16477513	ENSMUSG00000022788.16	-	12	26	12	29	10	21	11	14	16.875
chr5:23540375-23565265	ENSMUSG00000062604.11	-	20	19	7	19	19	21	15	15	16.875
chr5:106634831-106638635	ENSMUSG00000098302.1	-	16	16	17	28	16	22	10	10	16.875
chr7:18942216-18950619	ENSMUSG00000030411.16	+	12	16	8	18	17	25	17	21	16.75
chr11:29705535-29708770	ENSMUSG00000020458.16	+	10	28	11	30	15	12	14	13	16.625
chr16:46436354-46438068	ENSMUSG00000022656.15	-	18	15	9	12	19	33	12	15	16.625
chr5:14539410-14540801	ENSMUSG00000061601.15	+	17	17	18	18	13	29	13	8	16.625
chr8:18641565-18689059	ENSMUSG00000039842.15	+	10	12	8	23	17	26	11	26	16.625
chr7:97883472-97894013	ENSMUSG00000030774.13	+	17	26	22	16	11	20	10	9	16.375
chr9:83988776-84012619	ENSMUSG00000032263.14	+	15	12	13	15	21	19	21	15	16.375
chr11:22053432-22068506	ENSMUSG00000042302.14	-	16	15	8	14	21	18	21	17	16.25
chr13:35790101-35816575	ENSMUSG00000059288.14	+	7	12	18	14	16	30	13	20	16.25
chr14:56748835-56772006	ENSMUSG00000021938.12	-	8	18	16	21	15	23	9	20	16.25
chr16:17373350-17389457	ENSMUSG00000041720.13	-	10	11	15	9	18	15	34	18	16.25
chr8:3258383-3258934	ENSMUSG00000005534.10	-	17	24	13	18	16	14	14	14	16.25
chr19:57751630-57755618	ENSMUSG00000054843.8	+	15	19	13	23	7	17	19	16	16.125
chr9:72591751-72593360	ENSMUSG00000037674.15	+	8	18	16	26	16	22	12	11	16.125
chr14:21626719-21664748	ENSMUSG00000021767.18	+	10	21	18	27	8	20	13	11	16
chr14:29055887-29062540	ENSMUSG00000021991.9	-	15	20	8	28	14	16	14	13	16
chr2:136116177-136116962	ENSMUSG00000039913.12	-	18	12	15	11	16	22	21	12	15.875
chr6:84989325-85005036	ENSMUSG00000033769.16	-	11	14	18	16	11	26	16	15	15.875
chr8:48367311-48417245	ENSMUSG00000031561.16	-	8	12	12	22	23	30	10	10	15.875
chr11:70874746-70887171	ENSMUSG00000020817.16	+	11	12	14	16	18	30	7	18	15.75
chr14:123592682-123599989	ENSMUSG00000000197.8	-	14	17	30	10	11	14	11	19	15.75
chr7:78450887-78462942	ENSMUSG00000059146.12	-	12	19	25	9	20	20	12	9	15.75
chr7:114058540-114060419	ENSMUSG00000055723.6	-	15	17	12	17	15	22	12	16	15.75
chr11:26397746-26434500	ENSMUSG00000004018.9	+	11	10	15	21	13	28	11	16	15.625
chr15:12230274-12233926	ENSMUSG00000039458.15	+	14	16	14	24	15	22	8	12	15.625
chr4:34839332-34839986	ENSMUSG00000039967.14	-	12	20	13	20	17	27	8	8	15.625
chr8:16023739-16037308	ENSMUSG00000060924.15	-	14	19	6	11	26	23	11	15	15.625
chr11:31055458-31061586	ENSMUSG00000020305.13	+	10	25	17	16	11	16	14	15	15.5
chr17:81408067-81445593	ENSMUSG00000054640.14	-	15	7	20	15	17	21	15	14	15.5
chr3:86532085-86542711	ENSMUSG00000028080.16	+	15	17	14	19	23	15	11	10	15.5
chr4:150468695-150510038	ENSMUSG00000039852.17	+	10	20	7	16	10	27	11	23	15.5
chr6:143029160-143072694	ENSMUSG00000030279.15	-	16	12	16	17	18	21	9	15	15.5
chr13:36232122-36246494	ENSMUSG00000021420.13	+	10	9	18	18	12	17	18	21	15.375
chr17:51803431-51809287	ENSMUSG00000023927.15	-	10	10	10	11	27	29	8	18	15.375
chr4:150500003-150510038	ENSMUSG00000039852.17	+	9	20	15	15	17	26	11	10	15.375
chr5:73510886-73544155	ENSMUSG00000051674.14	+	8	8	9	13	23	31	6	25	15.375
chr7:92645990-92665865	ENSMUSG00000041328.16	-	13	13	17	21	19	18	2	20	15.375
chr8:67882981-67908889	ENSMUSG00000030465.19	-	11	14	18	23	16	17	12	12	15.375
chr9:106985994-107006879	ENSMUSG00000039716.12	-	23	9	10	17	14	23	16	11	15.375
chr3:96041338-96042928	ENSMUSG00000015747.5	-	21	13	20	11	14	22	7	14	15.25
chr19:57731552-57797503	ENSMUSG00000054843.8	+	16	8	10	16	17	33	13	8	15.125
chr8:67904117-67908889	ENSMUSG00000030465.19	-	12	13	13	18	20	18	8	19	15.125
chr7:97660813-97664766	ENSMUSG00000035623.14	+	11	22	13	23	13	14	11	13	15
chr9:100705153-100738142	ENSMUSG00000037286.15	+	14	18	16	18	13	18	11	12	15
chr16:31796866-31812824	ENSMUSG00000022770.16	+	17	11	16	17	15	13	16	14	14.875
chr7:132771578-132779385	ENSMUSG00000030956.15	-	17	15	15	12	11	26	7	16	14.875
chr16:97038898-97056765	ENSMUSG00000050272.9	-	14	17	7	16	13	19	13	19	14.75
chr3:138546321-138555491	ENSMUSG00000028156.12	+	10	9	17	14	20	21	15	12	14.75
chr10:63289052-63307909	ENSMUSG00000020064.9	+	13	15	5	22	12	24	15	11	14.625
chr11:108923152-108931579	ENSMUSG00000000142.15	+	7	12	20	8	11	18	29	12	14.625
chr12:51621780-51661713	ENSMUSG00000020954.16	-	12	20	21	22	11	11	5	15	14.625
chr12:82340662-82342499	ENSMUSG00000042700.16	+	15	17	11	10	16	20	15	13	14.625
chr15:69013358-69049461	ENSMUSG00000022332.8	+	19	9	9	8	22	24	13	13	14.625
chr15:95374728-95385156	ENSMUSG00000022454.17	-	11	10	11	17	14	30	11	13	14.625
chr16:94383912-94393174	ENSMUSG00000040785.18	+	21	20	15	17	12	14	14	4	14.625
chr17:70761075-70766089	ENSMUSG00000003279.16	+	15	13	9	21	18	16	13	12	14.625
chr2:24719045-24720056	ENSMUSG00000004113.18	-	14	12	11	22	16	22	11	9	14.625
chr4:48636840-48650418	ENSMUSG00000028347.14	+	16	11	12	19	18	19	10	12	14.625
chr5:90946790-90974415	ENSMUSG00000029376.8	+	11	22	9	18	20	12	14	11	14.625
chr11:12343744-12378359	ENSMUSG00000020173.17	-	12	14	7	15	9	21	17	21	14.5
chr12:24994812-24997330	ENSMUSG00000036333.11	+	14	21	13	11	20	16	12	9	14.5
chr19:27849711-27900903	ENSMUSG00000040929.16	-	9	16	7	17	19	21	7	20	14.5
chr19:42562552-42564341	ENSMUSG00000025184.10	+	12	17	18	16	12	22	7	12	14.5
chr6:31166476-31181149	ENSMUSG00000044471.12	-	15	10	4	12	19	25	13	18	14.5
chr8:77384751-77411128	ENSMUSG00000037148.8	-	21	11	10	17	14	23	11	9	14.5
chr9:24473774-24485729	ENSMUSG00000043067.15	-	16	8	9	18	14	23	16	12	14.5
chr9:32181842-32190061	ENSMUSG00000041444.14	+	11	8	9	19	14	17	27	11	14.5
chr1:52479238-52490755	ENSMUSG00000002881.14	-	10	22	18	11	11	19	15	9	14.375
chr13:43094749-43096806	ENSMUSG00000054728.16	+	15	16	5	15	11	18	17	18	14.375
chr7:81484426-81485109	ENSMUSG00000062444.14	-	14	17	17	17	14	17	6	13	14.375
chr8:123382527-123383443	ENSMUSG00000001472.17	+	6	18	21	19	16	11	19	5	14.375
chr1:139081173-139110485	ENSMUSG00000056268.15	+	9	18	14	13	11	23	20	6	14.25
chr12:98792024-98794619	ENSMUSG00000051166.10	-	12	17	16	16	12	17	12	12	14.25
chr19:29753600-29786449	ENSMUSG00000046138.14	-	19	10	12	23	11	21	11	7	14.25
chr2:48870289-48873473	ENSMUSG00000052155.5	+	12	13	13	15	14	13	15	19	14.25
chr5:130187401-130198116	ENSMUSG00000025340.14	+	12	7	13	14	20	25	8	15	14.25
chr7:46614618-46635556	ENSMUSG00000030839.12	-	14	15	20	12	10	13	14	16	14.25
chr8:84583559-84588859	ENSMUSG00000034656.17	+	9	22	17	14	8	16	13	15	14.25
chr1:185386246-185397267	ENSMUSG00000026615.14	+	15	25	12	20	13	11	8	9	14.125
chr13:63061035-63068285	ENSMUSG00000021458.17	+	10	17	8	11	15	26	10	16	14.125
chr14:17963061-17963321	ENSMUSG00000021779.17	+	13	14	8	6	11	25	16	20	14.125
chr6:8737017-8758458	ENSMUSG00000062995.12	-	14	11	13	18	9	16	11	21	14.125
chr9:32181842-32208265	ENSMUSG00000041444.14	+	13	7	10	17	19	12	18	17	14.125
chr1:155953154-155962560	ENSMUSG00000033671.18	-	9	18	9	16	11	20	14	15	14
chr10:43393871-43413547	ENSMUSG00000038240.13	+	10	12	9	20	20	16	15	10	14
chr4:87073188-87076157	ENSMUSG00000037996.17	-	12	13	14	15	15	16	12	15	14
chr13:18810432-18814293	ENSMUSG00000041236.8	+	11	11	7	20	17	19	16	10	13.875
chr18:23583084-23602674	ENSMUSG00000024302.16	+	7	10	24	12	9	19	12	18	13.875
chr19:24346237-24360151	ENSMUSG00000024867.14	-	18	19	19	12	10	13	8	12	13.875
chr5:36519273-36525048	ENSMUSG00000029192.17	-	12	8	12	11	14	22	17	15	13.875
chr1:192221333-192242037	ENSMUSG00000058248.12	+	8	10	10	16	20	16	20	10	13.75
chr10:90895099-90923602	ENSMUSG00000058589.14	+	11	9	14	11	19	19	18	9	13.75
chr12:24878191-24939348	ENSMUSG00000020646.17	+	11	7	13	12	15	26	12	14	13.75
chr14:47016277-47016795	ENSMUSG00000021838.17	+	11	15	10	3	19	22	14	16	13.75
chr15:98740337-98742829	ENSMUSG00000051853.10	-	4	17	6	15	21	16	19	12	13.75
chr16:30543402-30547469	ENSMUSG00000022537.17	-	10	9	7	6	24	22	15	17	13.75
chr2:139996073-140057499	ENSMUSG00000039033.11	-	14	9	12	8	20	20	11	16	13.75
chr1:38053616-38085652	ENSMUSG00000026082.11	-	11	19	9	20	16	15	16	3	13.625
chr12:28859252-28867153	ENSMUSG00000036613.8	+	16	9	14	6	15	18	13	18	13.625
chr16:43569681-43577748	ENSMUSG00000022708.16	+	11	28	20	17	11	8	6	8	13.625
chr3:104463859-104479850	ENSMUSG00000032913.13	-	15	20	14	11	18	14	10	7	13.625
chr6:134506196-134513419	ENSMUSG00000030201.15	-	18	12	12	9	14	19	18	7	13.625
chr11:65706984-65712297	ENSMUSG00000033352.11	-	13	10	10	8	18	22	11	16	13.5
chr12:3835027-3873428	ENSMUSG00000020661.15	+	12	9	17	12	12	17	13	16	13.5
chr14:60843208-60875307	ENSMUSG00000021993.10	+	6	15	9	18	16	22	9	13	13.5
chr15:95346762-95385156	ENSMUSG00000022454.17	-	12	14	9	21	14	13	12	13	13.5
chr4:132656693-132673032	ENSMUSG00000028886.15	+	8	12	13	10	9	25	16	15	13.5
chr5:53199901-53200471	ENSMUSG00000029189.10	-	18	21	19	14	5	11	11	9	13.5
chr11:85077265-85104026	ENSMUSG00000000804.14	-	17	11	17	21	13	16	2	10	13.375
chr14:54758439-54759745	ENSMUSG00000022180.7	-	12	12	10	14	18	20	18	3	13.375
chr5:81509724-81512784	ENSMUSG00000037605.16	+	9	14	23	6	8	24	8	15	13.375
chr7:46515668-46635556	ENSMUSG00000030839.12	-	9	14	15	17	7	16	15	14	13.375
chr3:152420015-152428832	ENSMUSG00000039068.16	+	11	22	14	17	9	13	9	11	13.25
chr10:90069468-90163304	ENSMUSG00000058589.14	+	4	24	11	18	12	19	9	8	13.125
chr12:59050268-59051708	ENSMUSG00000020993.9	-	11	12	11	9	18	19	15	10	13.125
chr12:85863564-85879475	ENSMUSG00000012609.19	+	10	13	10	20	20	15	10	7	13.125
chr2:155157774-155163483	ENSMUSG00000027598.16	+	12	15	18	15	17	13	8	7	13.125
chr6:5100432-5115480	ENSMUSG00000032827.15	+	17	5	6	17	15	19	14	12	13.125
chr8:79371784-79372364	ENSMUSG00000031681.16	-	10	29	16	4	14	14	7	11	13.125
chr1:182853957-182858610	ENSMUSG00000038576.15	+	10	12	10	12	15	23	9	13	13
chr17:63471408-63490887	ENSMUSG00000023965.13	-	13	12	6	17	19	15	10	12	13
chr18:63791796-63865506	ENSMUSG00000040560.9	+	8	12	14	13	12	22	10	13	13
chr4:150439343-150534945	ENSMUSG00000039852.17	+	14	15	4	7	14	17	17	16	13
chr5:100475689-100485855	ENSMUSG00000035310.15	-	19	9	8	14	15	16	10	13	13
chr9:59426123-59454469	ENSMUSG00000025234.11	-	9	8	14	19	19	18	6	11	13
chr1:139085883-139110485	ENSMUSG00000056268.15	+	8	7	13	13	17	19	11	15	12.875
chr4:117582600-117615241	ENSMUSG00000033423.16	+	6	15	9	12	13	16	14	18	12.875
chrX:69544409-69545269	ENSMUSG00000031189.12	+	17	12	11	13	14	16	8	12	12.875
chrX:94098283-94114263	ENSMUSG00000079509.10	-	10	11	15	8	24	14	2	19	12.875
chr1:59191889-59199191	ENSMUSG00000026024.14	-	4	24	29	13	8	9	8	7	12.75
chr14:21618891-21637640	ENSMUSG00000021767.18	+	12	16	5	11	15	21	12	10	12.75
chr19:50252534-50262367	ENSMUSG00000043531.16	-	15	15	9	10	10	12	16	15	12.75
chr6:120870766-120876346	ENSMUSG00000009112.4	+	7	14	7	8	11	18	20	17	12.75
chr13:98266151-98272852	ENSMUSG00000021661.16	+	11	17	16	6	15	14	14	8	12.625
chr5:9504725-9512524	ENSMUSG00000003974.6	-	13	12	10	12	10	16	14	14	12.625
chr6:31418931-31433131	ENSMUSG00000025609.15	+	6	14	9	24	11	24	2	11	12.625
chr6:47501168-47502590	ENSMUSG00000029686.15	+	9	14	16	15	10	20	11	6	12.625
chr7:78247155-78260414	ENSMUSG00000059146.12	-	4	12	19	16	10	17	7	16	12.625
chr9:48717283-48833099	ENSMUSG00000066687.5	-	7	8	7	10	13	26	18	12	12.625
chr9:55807013-55859918	ENSMUSG00000034007.10	-	6	22	15	14	9	13	11	11	12.625
chr2:68307041-68359034	ENSMUSG00000027030.15	-	10	16	7	12	15	23	9	8	12.5
chr2:142739523-142740991	ENSMUSG00000038844.10	-	12	16	9	14	7	19	10	13	12.5
chr7:132759389-132779385	ENSMUSG00000030956.15	-	11	13	9	13	15	13	15	11	12.5
chr8:36937560-36938758	ENSMUSG00000031523.16	-	11	16	9	14	22	9	10	9	12.5
chr10:5403841-5426275	ENSMUSG00000096054.3	-	1	33	31	13	2	5	5	9	12.375
chr10:69994372-69999498	ENSMUSG00000069601.14	+	12	16	8	19	7	17	11	9	12.375
chr11:62146306-62161910	ENSMUSG00000042331.13	+	6	22	9	14	14	12	8	14	12.375
chr15:16823159-16832278	ENSMUSG00000025370.7	+	14	14	13	17	15	16	5	5	12.375
chr18:39227368-39246924	ENSMUSG00000036452.17	+	11	10	11	5	13	24	11	14	12.375
chr3:123671341-123672477	ENSMUSG00000027977.15	-	7	15	26	7	8	18	9	9	12.375
chr5:106634831-106666845	ENSMUSG00000098302.1	-	7	14	19	9	12	13	8	17	12.375
chr5:146259505-146271735	ENSMUSG00000029635.15	+	10	13	19	12	7	19	9	10	12.375
chr7:78356027-78462942	ENSMUSG00000059146.12	-	10	10	9	10	14	25	10	11	12.375
chr7:141987751-141988436	ENSMUSG00000053046.15	+	18	23	17	6	13	8	8	6	12.375
chr9:22887581-22887996	ENSMUSG00000035919.16	+	13	10	10	9	13	22	7	15	12.375
chr9:75116186-75123055	ENSMUSG00000034593.16	+	12	9	8	8	19	10	15	18	12.375
chr12:111592577-111618383	ENSMUSG00000007411.16	+	12	9	9	12	19	8	13	16	12.25
chr18:73675161-73678039	ENSMUSG00000024515.13	-	10	7	24	22	6	13	8	8	12.25
chr19:7026292-7032649	ENSMUSG00000024966.8	-	7	16	12	14	12	13	13	11	12.25
chr8:45759053-45775703	ENSMUSG00000031626.17	+	5	7	7	16	15	23	16	9	12.25
chr1:190871592-190888764	ENSMUSG00000089872.10	-	7	12	8	12	12	13	18	15	12.125
chr10:43127779-43160844	ENSMUSG00000038248.8	-	7	2	10	5	20	22	18	13	12.125
chr13:9710146-9735466	ENSMUSG00000021156.17	-	11	11	12	10	9	18	8	18	12.125
chr6:127468032-127478129	ENSMUSG00000037997.12	+	9	11	6	13	11	22	14	11	12.125
chr7:51887912-51953301	ENSMUSG00000030498.15	+	2	23	7	10	11	14	15	15	12.125
chr9:49506853-49507653	ENSMUSG00000039542.16	-	8	6	18	2	11	24	12	16	12.125
chr13:68887959-68982544	ENSMUSG00000021536.7	-	9	15	8	15	12	16	10	11	12
chr2:41110754-41113094	ENSMUSG00000049252.17	-	11	14	9	12	5	13	16	16	12
chr9:18295300-18302183	ENSMUSG00000001774.8	+	15	12	11	6	17	16	5	14	12
chr10:90914696-90948672	ENSMUSG00000058589.14	+	14	8	16	9	7	17	9	15	11.875
chr2:181112000-181114729	ENSMUSG00000016346.17	-	8	11	7	9	11	17	11	21	11.875
chr6:17844909-17855028	ENSMUSG00000029534.17	+	5	9	12	21	11	12	10	15	11.875
chr6:119052601-119057515	ENSMUSG00000051331.15	-	11	13	9	17	13	13	14	5	11.875
chr8:79118175-79120540	ENSMUSG00000071064.13	+	9	13	9	15	7	16	13	13	11.875
chr10:121288880-121306883	ENSMUSG00000052302.6	-	3	11	4	14	7	30	14	11	11.75
chr12:75114191-75154281	ENSMUSG00000034402.3	-	16	8	6	21	14	16	6	7	11.75
chr15:39506966-39517871	ENSMUSG00000037386.16	+	10	12	14	13	14	12	10	9	11.75
chr17:65592291-65595054	ENSMUSG00000024091.8	-	12	8	10	11	16	12	13	12	11.75
chr5:25347361-25349940	ENSMUSG00000038056.15	-	15	6	9	12	13	15	14	10	11.75
chr6:71599317-71607606	ENSMUSG00000053470.13	-	14	8	7	13	14	13	16	9	11.75
chr14:23363801-23386353	ENSMUSG00000063142.15	-	12	8	10	9	12	24	8	10	11.625
chr17:27450125-27473124	ENSMUSG00000063239.16	-	6	36	32	8	0	4	2	5	11.625
chr2:166834471-166836457	ENSMUSG00000074582.10	+	9	10	3	23	13	10	8	17	11.625
chr5:20543585-20569354	ENSMUSG00000040003.18	+	9	9	8	14	13	19	10	11	11.625
chr5:28358274-28368313	ENSMUSG00000048271.14	+	9	9	13	14	13	17	8	10	11.625
chr10:119929901-119945171	ENSMUSG00000034813.17	+	15	5	8	15	24	11	7	7	11.5
chr13:84251230-84260240	ENSMUSG00000035762.11	+	10	15	15	13	5	24	5	5	11.5
chr2:83653358-83664192	ENSMUSG00000027091.14	+	15	10	6	14	8	21	9	9	11.5
chr3:56085242-56091120	ENSMUSG00000027799.12	-	6	9	13	18	15	20	5	6	11.5
chr4:56906215-56912130	ENSMUSG00000055296.14	-	7	16	10	13	7	16	13	10	11.5
chr7:44915841-44916470	ENSMUSG00000060279.14	-	8	7	13	13	21	16	5	9	11.5
chr1:53865041-53914632	ENSMUSG00000042807.15	-	15	15	5	6	9	22	9	10	11.375
chr1:66772906-66802168	ENSMUSG00000026004.15	-	12	13	7	21	9	14	9	6	11.375
chr13:69512890-69515903	ENSMUSG00000034575.13	-	8	17	15	7	10	8	9	17	11.375
chr2:68307041-68314603	ENSMUSG00000027030.15	-	11	12	7	10	9	16	15	11	11.375
chr4:141516836-141522392	ENSMUSG00000040761.16	-	11	13	9	9	10	18	6	15	11.375
chr4:150439343-150477468	ENSMUSG00000039852.17	+	16	17	9	12	10	12	6	9	11.375
chr8:85875634-85879810	ENSMUSG00000036879.15	+	4	16	14	6	13	13	9	16	11.375
chr1:190885334-190899571	ENSMUSG00000089872.10	-	8	10	20	12	9	19	8	4	11.25
chr12:51772274-51772705	ENSMUSG00000035247.16	-	12	15	9	10	11	17	7	9	11.25
chr15:85359454-85393506	ENSMUSG00000016541.10	+	9	13	10	13	7	18	8	12	11.25
chr18:82955524-82957449	ENSMUSG00000058881.12	+	4	15	11	8	19	14	4	15	11.25
chr4:21982386-21993632	ENSMUSG00000028246.13	+	8	9	8	9	19	18	11	8	11.25
chr5:53181722-53188082	ENSMUSG00000029189.10	-	5	19	12	16	11	12	7	8	11.25
chr8:111918291-111918956	ENSMUSG00000031951.8	-	11	15	10	7	20	10	11	6	11.25
chr10:53674566-53690148	ENSMUSG00000019856.14	-	12	20	13	12	5	11	11	5	11.125
chr12:81474587-81510965	ENSMUSG00000021139.17	-	12	10	7	10	12	17	12	9	11.125
chr4:107851308-107857320	ENSMUSG00000028613.14	+	10	6	19	14	11	12	9	8	11.125
chr8:67713683-67720953	ENSMUSG00000030465.19	-	4	12	9	11	14	14	13	12	11.125
chr17:44638513-44639826	ENSMUSG00000039153.16	-	14	6	7	15	13	16	8	9	11
chr2:29893001-29922371	ENSMUSG00000026790.19	+	8	20	12	12	5	12	8	11	11
chr2:37640851-37647285	ENSMUSG00000026915.16	-	19	7	6	13	15	10	6	12	11
chr3:116645366-116651499	ENSMUSG00000089911.4	-	8	16	9	13	10	13	10	9	11
chr5:71623855-71642326	ENSMUSG00000029211.11	-	7	10	9	18	6	21	11	6	11
chr9:42437115-42443075	ENSMUSG00000037287.15	-	9	12	11	8	9	22	9	8	11
chr9:42437115-42444588	ENSMUSG00000037287.15	-	8	7	12	17	9	11	14	10	11
chr11:6313788-6317080	ENSMUSG00000020456.17	+	7	19	17	14	8	10	7	5	10.875
chr12:78590534-78637579	ENSMUSG00000047454.12	+	10	14	14	7	11	15	9	7	10.875
chr13:59512324-59544451	ENSMUSG00000021557.15	-	9	8	15	17	10	13	8	7	10.875
chr17:25235182-25235627	ENSMUSG00000035521.13	-	4	7	6	13	16	19	10	12	10.875
chr18:75519739-75521869	ENSMUSG00000052928.8	-	9	13	4	12	18	13	8	10	10.875
chr5:132258924-132259136	ENSMUSG00000029673.17	-	6	13	12	9	13	21	7	6	10.875
chr7:46901027-46903588	ENSMUSG00000014402.15	-	11	11	3	7	14	13	22	6	10.875
chr16:17367404-17389457	ENSMUSG00000041720.13	-	5	9	11	12	9	22	9	9	10.75
chr18:22375133-22434675	ENSMUSG00000045215.16	+	15	12	11	15	8	10	10	5	10.75
chr4:9583812-9610938	ENSMUSG00000028207.18	-	5	20	18	9	4	18	6	6	10.75
chr5:53170357-53188082	ENSMUSG00000029189.10	-	12	4	12	9	8	20	8	13	10.75
chr5:105891118-105911508	ENSMUSG00000029290.12	+	8	12	8	22	7	16	6	7	10.75
chr6:37903533-37931500	ENSMUSG00000029833.17	+	21	10	11	11	12	11	6	4	10.75
chr6:52619977-52630349	ENSMUSG00000029776.11	-	10	11	8	15	16	14	3	9	10.75
chr9:122856699-122857161	ENSMUSG00000047036.8	-	8	5	8	9	13	15	14	14	10.75
chr1:192980346-192986882	ENSMUSG00000016200.14	-	11	6	10	6	11	14	18	9	10.625
chr18:80858544-80917878	ENSMUSG00000024566.9	-	7	11	9	13	14	14	10	7	10.625
chr4:129838978-129847868	ENSMUSG00000028788.14	+	12	12	10	9	8	12	15	7	10.625
chr5:150643169-150647548	ENSMUSG00000029655.17	-	12	6	4	8	9	18	18	10	10.625
chr9:112176095-112187766	ENSMUSG00000032503.18	-	14	17	11	11	4	8	12	8	10.625
chr1:119741355-119765922	ENSMUSG00000026384.13	-	12	4	6	12	12	19	9	10	10.5
chr12:52937135-52938506	ENSMUSG00000061603.8	+	10	17	8	10	6	14	7	12	10.5
chr15:81382980-81392322	ENSMUSG00000022403.15	-	7	5	13	18	12	8	10	11	10.5
chr17:64624528-64625451	ENSMUSG00000024085.13	+	5	15	4	7	13	11	16	13	10.5
chr19:36958373-36970038	ENSMUSG00000040565.7	+	11	14	12	8	7	12	10	10	10.5
chr2:69977719-69988896	ENSMUSG00000044308.17	+	11	9	6	14	12	13	6	13	10.5
chr2:127465048-127465978	ENSMUSG00000079056.12	-	5	12	12	15	13	7	9	11	10.5
chr4:109083089-109087485	ENSMUSG00000028559.17	-	10	16	14	16	9	11	4	4	10.5
chr9:70703287-70722771	ENSMUSG00000054693.14	+	12	6	15	16	6	10	8	11	10.5
chr11:4517741-4531305	ENSMUSG00000034354.17	-	4	13	11	7	19	11	7	11	10.375
chr17:78237742-78335355	ENSMUSG00000024074.7	+	9	7	4	13	14	14	10	12	10.375
chr19:57629085-57657238	ENSMUSG00000054843.8	+	12	14	3	17	15	16	4	2	10.375
chr2:169883526-169886586	ENSMUSG00000047907.11	+	2	7	7	7	19	20	12	9	10.375
chr3:103310309-103311513	ENSMUSG00000033014.12	+	15	20	8	2	8	11	6	13	10.375
chr4:16151917-16158430	ENSMUSG00000041135.15	-	10	16	3	7	9	17	5	16	10.375
chr1:139040000-139110485	ENSMUSG00000056268.15	+	8	11	9	10	15	15	7	7	10.25
chr1:143667625-143677855	ENSMUSG00000026361.9	-	4	11	12	19	12	10	11	3	10.25
chr14:64210428-64313755	ENSMUSG00000054733.9	-	6	8	6	9	12	20	8	13	10.25
chr14:64825601-64828668	ENSMUSG00000021972.14	-	11	9	10	10	14	11	5	12	10.25
chr15:83791954-83800184	ENSMUSG00000041708.12	+	8	3	4	5	13	22	7	20	10.25
chr2:104192435-104214275	ENSMUSG00000068373.15	-	5	6	7	16	16	16	8	8	10.25
chr3:131599865-131607463	ENSMUSG00000028032.13	+	6	16	4	12	6	21	7	10	10.25
chr5:81646410-81663424	ENSMUSG00000037605.16	+	10	12	5	7	12	16	11	9	10.25
chr5:96128943-96134132	ENSMUSG00000034724.17	-	6	6	18	10	10	16	6	10	10.25
chr6:31418931-31451584	ENSMUSG00000025609.15	+	8	8	12	14	9	7	8	16	10.25
chr8:91468317-91485278	ENSMUSG00000055932.15	+	10	12	5	8	9	8	14	16	10.25
chr15:69013358-69029910	ENSMUSG00000022332.8	+	12	5	6	6	14	11	13	14	10.125
chr15:89268503-89269962	ENSMUSG00000036561.8	+	8	12	20	15	8	9	3	6	10.125
chr2:31604614-31605343	ENSMUSG00000026843.15	+	8	9	9	19	11	12	8	5	10.125
chr6:36913633-36937400	ENSMUSG00000038665.15	-	9	10	9	11	10	12	9	11	10.125
chr6:47576536-47577667	ENSMUSG00000029687.16	-	13	13	18	7	11	15	3	1	10.125
chr6:116042871-116043805	ENSMUSG00000030126.17	-	8	9	16	11	8	11	13	5	10.125
chr8:106981126-106981339	ENSMUSG00000041308.6	+	14	9	9	9	8	10	10	12	10.125
chr1:87880368-87881939	ENSMUSG00000070738.10	+	5	13	13	18	9	4	12	6	10
chr10:120947204-120952255	ENSMUSG00000048661.14	-	14	6	9	16	4	14	3	14	10
chr11:54543579-54568496	ENSMUSG00000037533.19	+	9	15	10	10	11	6	7	12	10
chr15:73259548-73268893	ENSMUSG00000022607.16	-	8	6	5	13	9	10	11	18	10
chr17:66436080-66438391	ENSMUSG00000052105.16	-	11	12	18	8	9	11	5	6	10
chr18:39097630-39111900	ENSMUSG00000036452.17	+	5	9	5	15	8	17	12	9	10
chr2:34432003-34444406	ENSMUSG00000038696.14	+	7	10	5	14	10	15	7	12	10
chr3:66994517-66996590	ENSMUSG00000034544.17	+	6	13	15	12	10	10	10	4	10
chr3:106531137-106539603	ENSMUSG00000040774.15	-	9	13	9	7	5	11	6	20	10
chr4:84971131-85006524	ENSMUSG00000038070.15	+	13	3	7	9	12	18	7	11	10
chr4:101612862-101616865	ENSMUSG00000028528.16	+	6	11	9	9	14	14	6	11	10
chr4:150439343-150510038	ENSMUSG00000039852.17	+	8	12	5	12	7	10	16	10	10
chr9:42057271-42072346	ENSMUSG00000049313.8	-	12	22	15	8	4	8	5	6	10
chr16:81576053-81589811	ENSMUSG00000022762.17	+	10	11	9	13	11	14	5	6	9.875
chr2:18284623-18317000	ENSMUSG00000026740.12	-	4	9	9	15	11	12	7	12	9.875
chr2:130806871-130822500	ENSMUSG00000027309.18	-	5	8	8	11	11	22	5	9	9.875
chr2:168705123-168710976	ENSMUSG00000027546.15	-	7	19	18	8	4	10	6	7	9.875
chr5:73194986-73221072	ENSMUSG00000070733.13	-	10	9	4	7	12	17	14	6	9.875
chr6:144116444-144155223	ENSMUSG00000041540.16	-	10	5	4	9	18	13	11	9	9.875
chr7:87596116-87603201	ENSMUSG00000049583.15	+	11	16	9	16	11	6	2	8	9.875
chr8:77344640-77358634	ENSMUSG00000037148.8	-	12	12	9	9	6	11	11	9	9.875
chr8:79060250-79092066	ENSMUSG00000071064.13	+	5	11	11	8	11	14	14	5	9.875
chrX:157990108-157996684	ENSMUSG00000025658.16	-	10	8	8	15	9	14	6	9	9.875
chr1:160700712-160702460	ENSMUSG00000026721.15	-	6	17	8	8	5	13	8	13	9.75
chr14:34691682-34695105	ENSMUSG00000041408.17	+	6	16	14	9	5	11	10	7	9.75
chr16:13629583-13647299	ENSMUSG00000022685.9	-	6	5	7	15	5	14	15	11	9.75
chr2:148703061-148707205	ENSMUSG00000027438.14	-	8	13	15	17	4	9	5	7	9.75
chr9:7023311-7050483	ENSMUSG00000047193.16	-	9	7	5	11	8	18	12	8	9.75
chr1:24044114-24086611	ENSMUSG00000026153.15	-	11	10	9	7	5	20	4	11	9.625
chr16:33421321-33468183	ENSMUSG00000022811.16	+	8	16	5	9	11	16	5	7	9.625
chr2:139947157-139951579	ENSMUSG00000039033.11	-	4	11	12	12	9	10	11	8	9.625
chr4:120463075-120483833	ENSMUSG00000000085.16	+	7	13	9	9	9	11	9	10	9.625
chr6:37000042-37058028	ENSMUSG00000038665.15	-	11	12	16	14	7	8	5	4	9.625
chr6:89567587-89569412	ENSMUSG00000030086.16	-	11	6	9	17	10	7	12	5	9.625
chr6:134541652-134542045	ENSMUSG00000030201.15	-	10	11	10	15	7	11	4	9	9.625
chr14:45616530-45629753	ENSMUSG00000037697.19	-	8	12	4	13	5	14	8	12	9.5
chr17:78237742-78281366	ENSMUSG00000024074.7	+	2	10	8	8	15	15	6	12	9.5
chr19:37570383-37609105	ENSMUSG00000053799.6	+	6	13	4	4	11	16	9	13	9.5
chr3:116647782-116651499	ENSMUSG00000089911.4	-	5	8	7	10	11	14	9	12	9.5
chr6:113789753-113796397	ENSMUSG00000030302.16	-	10	13	11	11	6	12	9	4	9.5
chr7:80396929-80398928	ENSMUSG00000030530.15	-	8	11	13	7	8	11	10	8	9.5
chr8:47513283-47514877	ENSMUSG00000038102.15	-	11	15	14	5	11	4	10	6	9.5
chr9:22036312-22036857	ENSMUSG00000003410.8	-	11	2	6	14	12	8	7	16	9.5
chr9:55685880-55859918	ENSMUSG00000034007.10	-	8	11	10	5	9	12	9	12	9.5
chr1:128211205-128223641	ENSMUSG00000056211.13	+	14	7	12	5	9	15	6	7	9.375
chr11:86532772-86535460	ENSMUSG00000020516.15	-	8	4	12	14	10	8	4	15	9.375
chr14:12439871-12457829	ENSMUSG00000054423.14	-	14	8	8	7	8	10	15	5	9.375
chr15:89543100-89549882	ENSMUSG00000022623.16	+	15	12	9	7	9	4	14	5	9.375
chr19:53987454-53988383	ENSMUSG00000024976.13	+	8	11	4	12	12	8	10	10	9.375
chr2:24631899-24639210	ENSMUSG00000004113.18	-	12	11	2	11	6	14	7	12	9.375
chr2:69914414-69922933	ENSMUSG00000044308.17	+	6	11	6	7	11	16	4	14	9.375
chr4:109861809-109890990	ENSMUSG00000010517.7	+	15	12	5	10	7	13	6	7	9.375
chr4:126923064-126926023	ENSMUSG00000042446.16	-	9	6	6	16	1	12	16	9	9.375
chr6:37048120-37087694	ENSMUSG00000038665.15	-	12	10	5	11	5	15	9	8	9.375
chr9:55858081-55859918	ENSMUSG00000034007.10	-	13	9	6	7	8	14	8	10	9.375
chr13:59495333-59544451	ENSMUSG00000021557.15	-	6	11	8	14	11	11	5	8	9.25
chr15:99401580-99402169	ENSMUSG00000023010.15	+	8	7	5	8	18	9	8	11	9.25
chr17:71630161-71632141	ENSMUSG00000041057.9	+	9	16	5	7	9	10	9	9	9.25
chr19:57378549-57379175	ENSMUSG00000033478.4	+	10	16	8	13	9	7	7	4	9.25
chr2:6664115-6721613	ENSMUSG00000002107.18	-	12	8	7	13	5	11	11	7	9.25
chr4:150468695-150534945	ENSMUSG00000039852.17	+	12	4	6	17	10	12	8	5	9.25
chr5:16264258-16267475	ENSMUSG00000040118.15	+	11	7	7	10	8	7	9	15	9.25
chr6:5913316-5923290	ENSMUSG00000029757.16	+	6	12	4	9	12	16	8	7	9.25
chr8:73214125-73214312	ENSMUSG00000004383.18	-	12	9	5	10	9	10	2	17	9.25
chr9:100776756-100803354	ENSMUSG00000037286.15	+	10	6	20	15	8	7	2	6	9.25
chr1:128151744-128153399	ENSMUSG00000056211.13	+	8	20	12	2	8	14	4	5	9.125
chr14:74775581-74786390	ENSMUSG00000068015.8	-	10	4	12	7	12	11	9	8	9.125
chr14:103282598-103291362	ENSMUSG00000033004.15	-	13	7	6	19	11	7	4	6	9.125
chr17:33242199-33244134	ENSMUSG00000094441.1	-	9	12	13	7	5	8	7	12	9.125
chr2:72946546-72971514	ENSMUSG00000027109.16	-	8	7	10	14	7	14	4	9	9.125
chr3:28532888-28542098	ENSMUSG00000027692.16	+	12	7	12	7	10	13	4	8	9.125
chr4:124787472-124798379	ENSMUSG00000028894.18	+	4	10	4	7	13	22	6	7	9.125
chr6:47540677-47577667	ENSMUSG00000029687.16	-	9	12	11	13	5	11	5	7	9.125
chr7:56100079-56106532	ENSMUSG00000030451.15	+	8	11	2	10	17	7	15	3	9.125
chr7:99924296-99955540	ENSMUSG00000058761.5	-	2	10	10	5	14	16	9	7	9.125
chr8:85875634-85901957	ENSMUSG00000036879.15	+	9	7	7	7	13	16	11	3	9.125
chr8:90932249-90933862	ENSMUSG00000056608.14	+	12	7	8	6	9	13	14	4	9.125
chr1:160722133-160740931	ENSMUSG00000026721.15	-	8	10	5	12	9	13	9	6	9
chr1:174694187-174699676	ENSMUSG00000028354.13	+	1	14	8	6	11	8	15	9	9
chr10:12436281-12455564	ENSMUSG00000019820.11	-	9	10	11	11	10	12	4	5	9
chr10:22705693-22712091	ENSMUSG00000071359.13	-	5	13	8	8	10	15	5	8	9
chr12:107989465-107989830	ENSMUSG00000048251.15	-	7	9	4	14	11	7	10	10	9
chr13:11769852-11785141	ENSMUSG00000021313.16	-	3	2	12	8	10	22	6	9	9
chr13:58191722-58199070	ENSMUSG00000005312.15	-	4	12	6	6	16	12	7	9	9
chr16:20656543-20657609	ENSMUSG00000006998.15	+	10	10	5	14	8	10	9	6	9
chr19:37068173-37088587	ENSMUSG00000039652.16	-	4	7	20	4	12	10	4	11	9
chr2:156223335-156254310	ENSMUSG00000038116.16	+	7	20	9	11	4	10	5	6	9
chr4:87840682-87841389	ENSMUSG00000028496.17	-	9	11	12	9	9	10	8	4	9
chr4:109883636-109890990	ENSMUSG00000010517.7	+	10	11	7	8	5	20	8	3	9
chr7:16883127-16883510	ENSMUSG00000078794.4	+	5	5	15	16	7	13	7	4	9
chr7:121052087-121057399	ENSMUSG00000030876.7	+	4	9	10	9	13	8	8	11	9
chr8:84864058-84864552	ENSMUSG00000003808.18	+	9	18	8	11	4	9	5	8	9
chr8:86631386-86673069	ENSMUSG00000047866.18	+	8	8	6	5	10	13	9	13	9
chr9:108528589-108534618	ENSMUSG00000006673.14	+	7	12	4	4	7	14	11	13	9
chr1:157286731-157299264	ENSMUSG00000070565.11	-	10	8	11	12	9	7	6	8	8.875
chr1:189242887-189258898	ENSMUSG00000037624.15	-	7	7	3	11	11	13	6	13	8.875
chr11:104356684-104378826	ENSMUSG00000018412.16	-	2	8	6	7	14	16	9	9	8.875
chr15:39452224-39478710	ENSMUSG00000037386.16	+	8	8	10	12	5	7	9	12	8.875
chr15:85375322-85393506	ENSMUSG00000016541.10	+	10	7	15	6	4	9	11	9	8.875
chr2:58980370-58983007	ENSMUSG00000036641.9	-	5	11	9	10	12	12	4	8	8.875
chr4:129178241-129183717	ENSMUSG00000040928.15	-	7	8	15	8	5	14	8	6	8.875
chr5:66362718-66365120	ENSMUSG00000029207.16	-	4	15	4	11	6	18	7	6	8.875
chr5:107764676-107790508	ENSMUSG00000011831.16	-	8	12	8	8	6	17	6	6	8.875
chr8:77310731-77411128	ENSMUSG00000037148.8	-	18	11	8	7	4	6	13	4	8.875
chr9:59779543-59790092	ENSMUSG00000039585.15	+	9	6	7	7	6	12	12	12	8.875
chr9:59801914-59832308	ENSMUSG00000039585.15	+	5	10	9	7	13	12	5	10	8.875
chr1:162353520-162355509	ENSMUSG00000040265.16	-	4	10	2	13	11	15	8	7	8.75
chr10:90914693-90948672	ENSMUSG00000058589.14	+	11	17	4	13	1	6	8	10	8.75
chr12:100615997-100619641	ENSMUSG00000021180.9	-	9	11	10	8	11	6	5	10	8.75
chr13:9720773-9735466	ENSMUSG00000021156.17	-	9	15	9	7	8	9	2	11	8.75
chr13:91524585-91642391	ENSMUSG00000003992.14	+	5	13	3	14	14	7	9	5	8.75
chr16:33421321-33457001	ENSMUSG00000022811.16	+	4	9	9	9	6	2	9	22	8.75
chr16:74352551-74352877	ENSMUSG00000052516.18	-	12	4	6	12	8	12	3	13	8.75
chr5:107788199-107799260	ENSMUSG00000011831.16	-	5	10	4	11	9	6	10	15	8.75
chr7:14578736-14609339	ENSMUSG00000041596.12	-	1	7	6	4	18	21	4	9	8.75
chr7:75206090-75206922	ENSMUSG00000053025.13	-	6	11	7	10	7	15	7	7	8.75
chr7:126551975-126552338	ENSMUSG00000030738.11	-	3	13	6	12	10	9	10	7	8.75
chr9:64725502-64728429	ENSMUSG00000004771.12	-	6	14	2	8	6	16	8	10	8.75
chrX:157853095-157910250	ENSMUSG00000025658.16	-	9	10	5	12	10	8	9	7	8.75
chr12:40668406-40676790	ENSMUSG00000035954.10	+	8	7	11	9	9	11	7	7	8.625
chr14:99133236-99150741	ENSMUSG00000022064.10	+	7	8	8	14	9	6	7	10	8.625
chr15:88811297-88812159	ENSMUSG00000035845.17	-	6	11	6	5	9	18	10	4	8.625
chr17:74241905-74258505	ENSMUSG00000058704.7	-	7	9	8	16	7	2	8	12	8.625
chr18:43565863-43577509	ENSMUSG00000024502.9	-	6	9	15	6	4	14	7	8	8.625
chr4:6822905-6842426	ENSMUSG00000041272.11	-	9	6	5	5	13	18	9	4	8.625
chr4:21982386-21993820	ENSMUSG00000028246.13	+	8	10	13	8	4	6	8	12	8.625
chr4:130668925-130701110	ENSMUSG00000028580.15	+	8	8	8	7	9	8	11	10	8.625
chr5:118092496-118095729	ENSMUSG00000032867.8	-	11	3	10	8	14	7	6	10	8.625
chr6:3522683-3562358	ENSMUSG00000001376.17	+	10	5	9	8	12	15	4	6	8.625
chr7:122516829-122528572	ENSMUSG00000052889.11	+	7	11	5	4	8	18	4	12	8.625
chr1:25531870-25559865	ENSMUSG00000033569.17	-	4	17	9	7	7	4	8	12	8.5
chr1:181956394-181961919	ENSMUSG00000022995.16	-	8	13	7	6	9	12	8	5	8.5
chr11:103046379-103055289	ENSMUSG00000020936.8	+	8	3	9	13	6	11	4	14	8.5
chr12:85028770-85034034	ENSMUSG00000021244.15	+	18	7	10	11	8	7	3	4	8.5
chr12:103011200-103021876	ENSMUSG00000021198.16	+	3	13	10	8	6	14	8	6	8.5
chr12:105799651-105805008	ENSMUSG00000021111.15	+	12	6	6	11	11	10	6	6	8.5
chr13:14278278-14311790	ENSMUSG00000021301.9	-	13	6	5	12	9	15	3	5	8.5
chr13:63156546-63210166	ENSMUSG00000021458.17	+	7	7	6	10	6	16	7	9	8.5
chr14:79009164-79026077	ENSMUSG00000058997.8	+	9	10	9	6	12	9	6	7	8.5
chr2:139947170-139951579	ENSMUSG00000039033.11	-	7	9	7	8	10	7	9	11	8.5
chr5:27382755-27399012	ENSMUSG00000061576.15	+	3	9	7	13	6	10	6	14	8.5
chr6:135922872-135923470	ENSMUSG00000030209.14	-	12	5	6	7	12	14	9	3	8.5
chr7:130464131-130516168	ENSMUSG00000030850.17	-	11	0	5	6	10	9	12	15	8.5
chr8:39063191-39071516	ENSMUSG00000039530.17	+	7	9	3	14	1	13	13	8	8.5
chr1:165604610-165608604	ENSMUSG00000026566.15	-	6	8	10	0	9	15	13	6	8.375
chr1:190844487-190899571	ENSMUSG00000089872.10	-	9	4	4	4	14	18	6	8	8.375
chr10:108583874-108636673	ENSMUSG00000035864.14	-	12	6	2	8	7	12	10	10	8.375
chr11:75390072-75391227	ENSMUSG00000018809.2	+	11	9	9	7	12	12	7	0	8.375
chr13:106812208-106848336	ENSMUSG00000042590.16	-	5	10	5	6	10	17	10	4	8.375
chr15:30619222-30669606	ENSMUSG00000022240.10	+	3	2	6	7	13	17	8	11	8.375
chr18:11923360-11926364	ENSMUSG00000040957.15	+	4	5	2	12	11	12	13	8	8.375
chr18:65622984-65625334	ENSMUSG00000042439.12	+	6	6	7	13	9	15	6	5	8.375
chr2:69047145-69071438	ENSMUSG00000027035.10	+	2	4	13	10	8	14	5	11	8.375
chr3:27620605-27643089	ENSMUSG00000039286.12	-	9	13	5	12	6	9	5	8	8.375
chr7:122516829-122518179	ENSMUSG00000052889.11	+	11	10	6	9	5	3	8	15	8.375
chr9:22024674-22036860	ENSMUSG00000003410.8	-	3	14	3	4	14	15	5	9	8.375
chr11:97229830-97238258	ENSMUSG00000001441.13	-	8	5	4	10	7	16	6	10	8.25
chr12:13482386-13484044	ENSMUSG00000020576.10	+	10	8	12	5	10	8	7	6	8.25
chr5:99240823-99243246	ENSMUSG00000089809.9	-	8	8	7	11	10	10	8	4	8.25
chr8:22535019-22545600	ENSMUSG00000037656.9	+	4	6	15	8	11	10	3	9	8.25
chr8:122908668-122916045	ENSMUSG00000035569.17	-	7	5	9	9	10	13	8	5	8.25
chr9:103140382-103163903	ENSMUSG00000032549.7	+	9	10	5	7	6	13	12	4	8.25
chr9:121727316-121731565	ENSMUSG00000032525.15	+	8	7	5	13	7	13	4	9	8.25
chr10:7152864-7154485	ENSMUSG00000015202.13	-	0	29	25	6	3	1	1	0	8.125
chr10:90042546-90077142	ENSMUSG00000058589.14	+	6	12	12	7	7	13	6	2	8.125
chr13:63156546-63199550	ENSMUSG00000021458.17	+	8	6	11	6	4	14	10	6	8.125
chr13:101757326-101758039	ENSMUSG00000041417.15	-	10	9	6	9	10	7	6	8	8.125
chr16:58424561-58433463	ENSMUSG00000035107.13	+	8	11	10	11	2	8	6	9	8.125
chr17:90588671-90700905	ENSMUSG00000024109.18	-	9	7	9	7	9	13	8	3	8.125
chr2:29227578-29248878	ENSMUSG00000035513.19	-	3	8	3	13	10	10	8	10	8.125
chr2:30110205-30111332	ENSMUSG00000039686.14	-	9	8	8	8	7	12	5	8	8.125
chr2:68307041-68410141	ENSMUSG00000027030.15	-	6	1	9	12	10	11	11	5	8.125
chr7:130418448-130516168	ENSMUSG00000030850.17	-	10	12	4	10	4	9	5	11	8.125
chr8:22414716-22421450	ENSMUSG00000031533.4	+	6	10	10	7	5	16	6	5	8.125
chr1:51180252-51181895	ENSMUSG00000026109.14	+	5	9	5	11	3	10	8	13	8
chr1:185266901-185267279	ENSMUSG00000039318.12	+	9	10	8	9	6	8	7	7	8
chr12:51655402-51661713	ENSMUSG00000020954.16	-	4	8	14	16	6	11	1	4	8
chr12:86256868-86269061	ENSMUSG00000021254.9	+	10	11	6	8	5	8	7	9	8
chr15:35099434-35115645	ENSMUSG00000022329.15	-	6	6	6	14	8	9	5	10	8
chr18:22912582-22921957	ENSMUSG00000041923.15	-	6	14	5	11	4	9	4	11	8
chr2:10058996-10064311	ENSMUSG00000025781.14	-	6	4	7	1	4	19	10	13	8
chr2:37627435-37647285	ENSMUSG00000026915.16	-	6	8	5	9	6	13	8	9	8
chr2:68263235-68410141	ENSMUSG00000027030.15	-	5	4	8	6	10	15	5	11	8
chr4:99212577-99235186	ENSMUSG00000028550.15	+	7	5	12	12	3	10	9	6	8
chr5:25288990-25290887	ENSMUSG00000038056.15	-	6	10	7	5	5	11	8	12	8
chr5:43165919-43191404	ENSMUSG00000085720.8	-	6	16	13	1	10	7	9	2	8
chr6:86710515-86711679	ENSMUSG00000001157.13	-	9	11	7	9	9	6	3	10	8
chr7:130504694-130516168	ENSMUSG00000030850.17	-	3	5	3	14	11	13	10	5	8
chrX:143709648-143716148	ENSMUSG00000031284.16	+	2	4	6	14	11	22	0	5	8
chr1:135304430-135309198	ENSMUSG00000062580.9	-	4	8	16	5	7	12	7	4	7.875
chr1:174608382-174612651	ENSMUSG00000028354.13	+	4	5	4	10	11	17	7	5	7.875
chr10:75274017-75279961	ENSMUSG00000033444.14	+	9	6	8	6	4	14	10	6	7.875
chr10:93221587-93239043	ENSMUSG00000020015.10	+	2	11	9	4	14	11	6	6	7.875
chr12:40631522-40640445	ENSMUSG00000035954.10	+	6	6	4	10	11	11	11	4	7.875
chr14:12418005-12440915	ENSMUSG00000054423.14	-	7	3	10	13	9	6	10	5	7.875
chr16:14138343-14140372	ENSMUSG00000060657.8	-	8	11	8	9	10	9	5	3	7.875
chr2:80520372-80525678	ENSMUSG00000027002.13	-	9	8	6	10	4	8	6	12	7.875
chr2:146889021-146891284	ENSMUSG00000074749.10	+	5	14	5	4	13	5	6	11	7.875
chr10:89787105-89794624	ENSMUSG00000019951.10	+	4	8	10	9	5	10	13	3	7.75
chr10:90914696-90923602	ENSMUSG00000058589.14	+	6	7	7	9	13	5	4	11	7.75
chr14:28080132-28141381	ENSMUSG00000040640.11	+	9	5	13	5	9	14	4	3	7.75
chr15:30634644-30669606	ENSMUSG00000022240.10	+	1	4	3	6	14	17	12	5	7.75
chr15:39452224-39517871	ENSMUSG00000037386.16	+	5	8	6	4	8	12	4	15	7.75
chr18:35610871-35613502	ENSMUSG00000037058.14	+	15	7	9	6	7	9	4	5	7.75
chr5:73520116-73534697	ENSMUSG00000051674.14	+	6	8	6	8	6	7	7	14	7.75
chr5:81688509-81694627	ENSMUSG00000037605.16	+	2	9	5	10	13	8	10	5	7.75
chr6:134066307-134137417	ENSMUSG00000030199.16	+	2	4	2	7	17	14	6	10	7.75
chr7:116387844-116391393	ENSMUSG00000030660.9	-	7	13	10	12	6	10	1	3	7.75
chr9:10144089-10172122	ENSMUSG00000039488.15	-	7	6	13	9	12	10	2	3	7.75
chr9:83952524-84012619	ENSMUSG00000032263.14	+	11	5	6	11	8	7	3	11	7.75
chr1:24085411-24086611	ENSMUSG00000026153.15	-	7	10	8	14	1	12	6	3	7.625
chr10:18089448-18096336	ENSMUSG00000019854.17	+	4	7	4	12	14	10	7	3	7.625
chr10:42789300-42797733	ENSMUSG00000019802.13	+	7	6	8	9	6	8	10	7	7.625
chr11:70917315-70925912	ENSMUSG00000020817.16	+	6	10	6	13	6	11	6	3	7.625
chr15:68165753-68170223	ENSMUSG00000022335.17	-	7	11	7	8	9	9	3	7	7.625
chr17:79650302-79681682	ENSMUSG00000036368.8	+	5	7	8	10	4	14	6	7	7.625
chr19:4784724-4785567	ENSMUSG00000094936.7	-	9	16	5	6	3	13	5	4	7.625
chr3:50417988-50438915	ENSMUSG00000027737.10	-	10	4	8	4	9	12	5	9	7.625
chr5:106618071-106619642	ENSMUSG00000098302.1	-	7	16	4	12	5	8	4	5	7.625
chr6:36894776-36937400	ENSMUSG00000038665.15	-	10	5	7	5	5	15	13	1	7.625
chr7:7295970-7296878	ENSMUSG00000000605.9	-	4	3	8	9	14	11	6	6	7.625
chr9:82926397-82959851	ENSMUSG00000032253.13	-	6	8	15	9	4	6	6	7	7.625
chr11:106110744-106123906	ENSMUSG00000020700.11	+	2	9	6	15	4	9	11	4	7.5
chr13:109740387-109772680	ENSMUSG00000021699.17	+	6	7	4	12	12	8	6	5	7.5
chr14:70678079-70682850	ENSMUSG00000022100.14	-	4	10	5	7	6	12	4	12	7.5
chr14:123369938-123371614	ENSMUSG00000000197.8	-	9	4	6	4	6	14	8	9	7.5
chr2:72174802-72180103	ENSMUSG00000049044.16	+	4	8	8	10	10	8	3	9	7.5
chr2:119402330-119412627	ENSMUSG00000034154.15	-	2	9	7	5	11	11	6	9	7.5
chr2:156264281-156267542	ENSMUSG00000038116.16	+	5	9	7	12	10	6	8	3	7.5
chr3:133320936-133348190	ENSMUSG00000028013.16	+	5	8	4	8	11	6	9	9	7.5
chr4:87782287-87794011	ENSMUSG00000028496.17	-	8	8	7	5	4	7	11	10	7.5
chr4:136770956-136774644	ENSMUSG00000028664.14	-	3	18	7	7	4	11	6	4	7.5
chr5:16299929-16333825	ENSMUSG00000040118.15	+	12	11	6	8	5	4	4	10	7.5
chr6:5045936-5077615	ENSMUSG00000032827.15	+	10	9	8	6	5	8	7	7	7.5
chr7:48799829-48805694	ENSMUSG00000030471.17	+	7	8	8	5	7	13	9	3	7.5
chr7:97705589-97716539	ENSMUSG00000025439.5	+	7	7	6	7	8	7	6	12	7.5
chr1:52489921-52490755	ENSMUSG00000002881.14	-	3	5	8	7	8	16	5	7	7.375
chr10:8780519-8789601	ENSMUSG00000015305.6	-	4	14	5	7	10	11	3	5	7.375
chr10:62776568-62776963	ENSMUSG00000020074.7	-	4	12	7	5	6	11	3	11	7.375
chr11:74435701-74441785	ENSMUSG00000038807.18	-	5	9	1	6	7	13	11	7	7.375
chr14:17925596-17963321	ENSMUSG00000021779.17	+	10	9	6	2	10	9	8	5	7.375
chr14:57865521-57878459	ENSMUSG00000021969.8	-	4	6	12	8	10	6	8	5	7.375
chr15:18963985-18966909	ENSMUSG00000022321.15	+	9	5	3	8	8	9	8	9	7.375
chr18:80909592-80917878	ENSMUSG00000024566.9	-	13	8	5	7	7	8	2	9	7.375
chr2:158035996-158050213	ENSMUSG00000027651.16	+	6	16	7	7	8	8	3	4	7.375
chr3:115978644-115993039	ENSMUSG00000054414.4	-	5	10	4	7	6	7	13	7	7.375
chr4:48604581-48650418	ENSMUSG00000028347.14	+	11	4	6	6	6	16	5	5	7.375
chr4:128297186-128338697	ENSMUSG00000028804.20	+	3	9	2	9	9	8	16	3	7.375
chr4:150406196-150439468	ENSMUSG00000039852.17	+	6	10	7	13	7	4	7	5	7.375
chr5:18308553-18308825	ENSMUSG00000057614.6	-	10	3	6	11	3	9	5	12	7.375
chr5:66362718-66392335	ENSMUSG00000029207.16	-	11	8	6	4	11	6	6	7	7.375
chr5:100805898-100812202	ENSMUSG00000035234.18	-	4	5	9	7	10	11	10	3	7.375
chr5:106618071-106666845	ENSMUSG00000098302.1	-	6	13	8	7	4	9	5	7	7.375
chr6:8537817-8591665	ENSMUSG00000029638.17	+	11	4	3	4	8	12	7	10	7.375
chr6:143029160-143041543	ENSMUSG00000030279.15	-	7	7	8	4	7	11	7	8	7.375
chrX:159919758-159966482	ENSMUSG00000040990.17	+	7	5	14	8	13	2	4	6	7.375
chr10:33996667-34012137	ENSMUSG00000019782.10	-	9	14	5	9	10	4	4	3	7.25
chr12:100595815-100619641	ENSMUSG00000021180.9	-	3	12	8	12	4	8	6	5	7.25
chr14:70141611-70142531	ENSMUSG00000033712.6	-	5	10	7	3	10	11	7	5	7.25
chr17:30513556-30530365	ENSMUSG00000062202.13	-	8	10	4	5	7	12	7	5	7.25
chr18:45592006-45592424	ENSMUSG00000054477.15	+	5	5	13	14	4	9	3	5	7.25
chr6:134758619-134761434	ENSMUSG00000030203.17	-	1	9	8	9	6	7	15	3	7.25
chr7:59240967-59247217	ENSMUSG00000025326.12	+	2	18	11	7	9	4	2	5	7.25
chr9:3441055-3477962	ENSMUSG00000025898.6	+	8	4	7	11	8	11	3	6	7.25
chr9:22490818-22514093	ENSMUSG00000035919.16	+	3	8	7	5	8	15	7	5	7.25
chr9:45794052-45794429	ENSMUSG00000043987.18	-	8	9	5	9	7	6	7	7	7.25
chrX:159462114-159483086	ENSMUSG00000041020.14	+	11	6	8	8	7	5	12	1	7.25
chr1:24451762-24510887	ENSMUSG00000026141.13	-	7	5	4	8	7	12	4	10	7.125
chr1:179999362-180040200	ENSMUSG00000026490.18	+	7	7	9	15	8	6	4	1	7.125
chr11:93905159-93912458	ENSMUSG00000059474.13	+	7	5	6	9	9	6	8	7	7.125
chr13:45697821-45795637	ENSMUSG00000046876.16	-	6	8	8	6	9	9	6	5	7.125
chr14:25502655-25581673	ENSMUSG00000007817.14	+	6	10	4	8	10	10	2	7	7.125
chr14:28040343-28141381	ENSMUSG00000040640.11	+	18	6	5	6	8	8	2	4	7.125
chr17:80653862-80655921	ENSMUSG00000024242.14	-	8	7	17	4	5	5	4	7	7.125
chr4:150468695-150477468	ENSMUSG00000039852.17	+	5	14	5	5	6	12	5	5	7.125
chr5:34410581-34410823	ENSMUSG00000037210.16	+	4	7	6	8	12	7	8	5	7.125
chr8:79060250-79076538	ENSMUSG00000071064.13	+	7	3	3	3	13	14	4	10	7.125
chr9:100705153-100803354	ENSMUSG00000037286.15	+	1	8	10	7	9	12	3	7	7.125
chrX:20376881-20381819	ENSMUSG00000060090.16	+	4	8	9	8	9	11	1	7	7.125
chr1:8414203-8448132	ENSMUSG00000025909.16	-	4	8	3	11	5	14	5	6	7
chr10:116517317-116549175	ENSMUSG00000020166.15	-	7	5	11	7	7	7	5	7	7
chr11:107592706-107620214	ENSMUSG00000020721.16	+	5	4	8	15	1	8	9	6	7
chr17:78237742-78315746	ENSMUSG00000024074.7	+	10	4	6	4	10	12	6	4	7
chr18:21008725-21020999	ENSMUSG00000024317.14	+	2	10	11	8	4	5	8	8	7
chr18:23583084-23597558	ENSMUSG00000024302.16	+	3	9	4	11	10	7	6	6	7
chr19:42562552-42576201	ENSMUSG00000025184.10	+	3	9	6	13	8	9	7	1	7
chr3:122747889-122748477	ENSMUSG00000053965.10	+	6	6	6	6	8	4	7	13	7
chr5:20919525-20920162	ENSMUSG00000039968.9	-	6	17	11	8	5	5	3	1	7
chr5:73520116-73544155	ENSMUSG00000051674.14	+	13	9	6	8	5	4	4	7	7
chr6:31139729-31197851	ENSMUSG00000044471.12	-	5	7	5	2	11	9	14	3	7
chr8:18668946-18689059	ENSMUSG00000039842.15	+	6	6	5	10	8	11	2	8	7
chr8:77382725-77413627	ENSMUSG00000037148.8	-	8	7	5	8	5	7	10	6	7
chr9:22655225-22679064	ENSMUSG00000035919.16	+	11	9	7	5	6	7	5	6	7
chr9:62912750-62923655	ENSMUSG00000032405.10	-	5	5	11	9	4	7	6	9	7
chr12:8698091-8706041	ENSMUSG00000020594.14	+	5	10	7	6	4	7	1	15	6.875
chr12:100206156-100206233	ENSMUSG00000001175.14	+	12	10	7	6	3	7	6	4	6.875
chr13:100126587-100128361	ENSMUSG00000021645.16	+	3	6	3	12	9	11	5	6	6.875
chr14:47708802-47712508	ENSMUSG00000021843.17	+	7	11	9	13	4	2	7	2	6.875
chr15:43492170-43513849	ENSMUSG00000022337.7	+	3	9	8	9	8	9	5	4	6.875
chr16:37174297-37216070	ENSMUSG00000022829.14	-	7	16	7	6	6	7	5	1	6.875
chr17:86474317-86476891	ENSMUSG00000045038.14	+	7	5	8	8	7	11	3	6	6.875
chr19:17675421-17678557	ENSMUSG00000024713.15	-	4	3	6	2	7	9	13	11	6.875
chr4:74306965-74315649	ENSMUSG00000028397.13	+	1	13	9	15	1	6	6	4	6.875
chr4:150468695-150500051	ENSMUSG00000039852.17	+	6	3	9	10	9	10	6	2	6.875
chr6:17844909-17886118	ENSMUSG00000029534.17	+	7	6	4	12	8	7	7	4	6.875
chr6:31418931-31478056	ENSMUSG00000025609.15	+	11	6	2	10	6	10	5	5	6.875
chr6:38461475-38470222	ENSMUSG00000038538.17	+	7	9	12	3	7	9	1	7	6.875
chr6:116133767-116138250	ENSMUSG00000030126.17	-	4	8	8	5	5	12	4	9	6.875
chr7:73514090-73519708	ENSMUSG00000078671.11	-	4	12	11	6	2	10	3	7	6.875
chr8:16697916-16710702	ENSMUSG00000060924.15	-	9	11	4	8	7	6	4	6	6.875
chr10:50748806-50767507	ENSMUSG00000038774.9	+	9	15	8	5	3	7	4	3	6.75
chr10:62832894-62840378	ENSMUSG00000047146.17	-	4	6	9	5	11	7	6	6	6.75
chr10:123146794-123181800	ENSMUSG00000020124.10	-	6	5	5	10	7	6	6	9	6.75
chr14:65075584-65080475	ENSMUSG00000021978.9	-	5	4	6	10	3	7	15	4	6.75
chr14:84477323-84477687	ENSMUSG00000035566.7	+	10	6	10	6	5	11	1	5	6.75
chr15:47820352-47849820	ENSMUSG00000022311.15	-	6	6	5	2	6	18	6	5	6.75
chr18:73657195-73678039	ENSMUSG00000024515.13	-	5	13	7	4	10	10	2	3	6.75
chr4:130327193-130338584	ENSMUSG00000028772.19	-	6	6	3	6	14	11	2	6	6.75
chr5:32819866-32822138	ENSMUSG00000054280.14	-	3	16	12	6	1	5	7	4	6.75
chr5:114041824-114045631	ENSMUSG00000042078.14	-	4	6	3	5	13	9	5	9	6.75
chr5:148918596-148921412	ENSMUSG00000041298.15	-	3	10	5	10	6	16	1	3	6.75
chr7:56097377-56098486	ENSMUSG00000030451.15	+	5	10	5	3	5	14	3	9	6.75
chr7:88074191-88075130	ENSMUSG00000049583.15	+	16	7	4	3	5	8	6	5	6.75
chr9:64204431-64214609	ENSMUSG00000004936.8	-	3	7	9	11	5	12	4	3	6.75
chr9:96202131-96247088	ENSMUSG00000032411.15	+	2	9	4	4	6	11	9	9	6.75
chrX:143709648-143744001	ENSMUSG00000031284.16	+	6	7	5	4	9	9	6	8	6.75
chr1:38107568-38108467	ENSMUSG00000026082.11	-	5	12	9	11	3	1	10	2	6.625
chr10:11178734-11185462	ENSMUSG00000090112.8	+	6	4	10	7	7	6	3	10	6.625
chr10:109816254-109824681	ENSMUSG00000020181.16	-	10	4	8	4	3	10	6	8	6.625
chr11:108664496-108757819	ENSMUSG00000020728.17	+	6	4	9	7	8	7	6	6	6.625
chr12:4961218-5006791	ENSMUSG00000052812.5	+	4	10	4	4	9	7	9	6	6.625
chr13:93341756-93349297	ENSMUSG00000007617.18	+	8	10	4	5	3	14	4	5	6.625
chr2:91805024-91825352	ENSMUSG00000040506.16	+	6	7	7	12	5	7	4	5	6.625
chr2:112922425-112926976	ENSMUSG00000057378.15	-	7	5	7	1	14	4	10	5	6.625
chr2:115921672-116049198	ENSMUSG00000027210.20	-	10	5	5	7	12	9	0	5	6.625
chr4:117564621-117615241	ENSMUSG00000033423.16	+	3	7	9	9	6	3	6	10	6.625
chr4:147807090-147828796		-	5	5	11	4	9	9	5	5	6.625
chr5:34342522-34350838	ENSMUSG00000029110.13	+	6	10	5	4	2	10	9	7	6.625
chr5:35841281-35849569	ENSMUSG00000029095.17	+	4	7	2	10	7	10	7	6	6.625
chr6:37029763-37067385	ENSMUSG00000038665.15	-	5	6	9	5	10	10	3	5	6.625
chr7:116359996-116368189	ENSMUSG00000030660.9	-	7	11	5	7	5	4	8	6	6.625
chr7:130507482-130516168	ENSMUSG00000030850.17	-	5	4	9	2	6	15	6	6	6.625
chr8:11561418-11562334	ENSMUSG00000045969.8	+	4	7	7	9	9	5	5	7	6.625
chr9:82945758-82959851	ENSMUSG00000032253.13	-	6	12	5	5	8	8	6	3	6.625
chr1:8583205-8607152	ENSMUSG00000025909.16	-	6	7	1	2	4	15	9	8	6.5
chr1:158597157-158612534	ENSMUSG00000026587.15	+	3	5	4	4	12	12	7	5	6.5
chr13:55055975-55069807	ENSMUSG00000025878.16	-	5	7	7	6	13	4	5	5	6.5
chr13:93862087-93880558	ENSMUSG00000042082.7	+	3	3	3	11	5	16	3	8	6.5
chr14:64233829-64313755	ENSMUSG00000054733.9	-	3	1	3	5	11	14	9	6	6.5
chr15:101002034-101011190	ENSMUSG00000023033.14	+	9	5	6	8	5	14	3	2	6.5
chr16:37236230-37291063	ENSMUSG00000022829.14	-	4	9	3	13	8	9	3	3	6.5
chr16:94403314-94468060	ENSMUSG00000040785.18	+	9	3	9	6	8	12	5	0	6.5
chr2:41408235-41445226	ENSMUSG00000049252.17	-	3	11	10	5	7	9	3	4	6.5
chr3:89007142-89007877	ENSMUSG00000028053.13	+	3	7	4	7	5	8	7	11	6.5
chr4:108478873-108479741	ENSMUSG00000034610.14	+	12	9	8	5	1	3	6	8	6.5
chr5:36571296-36572037	ENSMUSG00000029192.17	-	6	3	10	10	4	3	6	10	6.5
chr6:72128264-72132163	ENSMUSG00000056091.12	+	7	4	6	3	7	11	4	10	6.5
chr7:34353390-34371184	ENSMUSG00000066568.12	-	4	6	5	5	10	8	8	6	6.5
chr9:22643745-22659145	ENSMUSG00000035919.16	+	4	8	7	5	9	7	4	8	6.5
chr9:54374653-54382721	ENSMUSG00000041268.17	-	6	3	3	3	10	18	2	7	6.5
chr1:8554725-8624881	ENSMUSG00000025909.16	-	5	4	2	5	5	9	11	10	6.375
chr10:49523682-49535499	ENSMUSG00000056073.16	-	3	9	14	7	2	8	3	5	6.375
chr11:62151870-62161910	ENSMUSG00000042331.13	+	9	4	4	7	7	12	6	2	6.375
chr11:74928993-74990215	ENSMUSG00000038290.15	+	3	5	6	6	6	5	9	11	6.375
chr11:80223903-80227332	ENSMUSG00000017686.16	+	5	6	5	10	5	7	9	4	6.375
chr13:55050741-55069807	ENSMUSG00000025878.16	-	11	8	5	5	5	7	4	6	6.375
chr14:36926839-36941264	ENSMUSG00000058690.14	-	4	6	3	13	10	4	7	4	6.375
chr14:57856610-57878459	ENSMUSG00000021969.8	-	6	5	4	6	8	14	4	4	6.375
chr15:79114655-79115171	ENSMUSG00000033039.10	+	2	13	8	4	2	11	3	8	6.375
chr16:7224311-7224550	ENSMUSG00000008658.16	+	3	5	10	7	7	8	7	4	6.375
chr18:32191901-32212168	ENSMUSG00000024383.8	+	6	11	2	4	6	9	6	7	6.375
chr18:77133091-77150098	ENSMUSG00000025423.15	+	4	10	5	10	6	7	5	4	6.375
chr2:14026906-14045255	ENSMUSG00000063275.15	-	12	2	7	6	3	7	6	8	6.375
chr2:37469377-37475466	ENSMUSG00000035437.15	+	4	6	7	15	6	4	4	5	6.375
chr3:59031546-59093695	ENSMUSG00000056476.13	+	3	8	7	1	3	16	7	6	6.375
chr3:86291427-86328356	ENSMUSG00000028080.16	+	9	10	4	8	3	9	4	4	6.375
chr4:44133640-44137661	ENSMUSG00000035696.15	-	4	11	5	8	8	3	8	4	6.375
chr5:23979488-24000019	ENSMUSG00000028995.14	-	5	4	6	4	6	11	8	7	6.375
chr5:150433517-150434863	ENSMUSG00000056602.11	+	5	3	8	5	6	6	11	7	6.375
chr6:36975147-37087694	ENSMUSG00000038665.15	-	5	4	5	6	7	13	7	4	6.375
chr7:110399296-110422554	ENSMUSG00000038371.15	-	7	3	3	5	11	10	7	5	6.375
chr8:125785272-125788552	ENSMUSG00000060212.13	-	3	7	6	7	8	11	6	3	6.375
chr9:20473028-20476478	ENSMUSG00000059475.13	-	2	10	6	9	10	5	3	6	6.375
chr9:47787971-47813945	ENSMUSG00000032076.19	+	2	3	8	5	4	7	4	18	6.375
chr9:53149503-53204530	ENSMUSG00000053289.8	-	7	6	11	5	3	7	4	8	6.375
chrX:144346682-144349419	ENSMUSG00000041718.15	+	7	8	11	8	0	7	6	4	6.375
chr1:139053346-139110485	ENSMUSG00000056268.15	+	3	9	1	4	9	8	9	7	6.25
chr1:152844036-152844407	ENSMUSG00000042772.15	-	8	6	1	6	6	8	2	13	6.25
chr10:75684292-75700095	ENSMUSG00000020196.10	-	2	12	4	4	7	10	2	9	6.25
chr10:92103706-92136690	ENSMUSG00000112117.1	-	0	11	8	15	2	6	1	7	6.25
chr10:108627253-108642398	ENSMUSG00000035864.14	-	10	7	5	3	3	12	4	6	6.25
chr12:29849245-29895314	ENSMUSG00000061911.15	+	5	5	4	3	19	7	5	2	6.25
chr12:85863564-85892210	ENSMUSG00000012609.19	+	5	4	6	5	11	9	7	3	6.25
chr2:37635424-37647285	ENSMUSG00000026915.16	-	5	6	6	7	5	11	7	3	6.25
chr2:40715372-40751016	ENSMUSG00000049252.17	-	7	3	9	7	6	10	3	5	6.25
chr4:88121270-88154741	ENSMUSG00000038368.16	+	6	12	5	8	6	5	2	6	6.25
chr4:130718154-130719351	ENSMUSG00000028580.15	+	5	5	9	5	4	9	10	3	6.25
chr4:150431523-150439468	ENSMUSG00000039852.17	+	10	9	7	7	3	6	5	3	6.25
chr4:150500003-150534945	ENSMUSG00000039852.17	+	10	5	7	5	7	7	6	3	6.25
chr7:118408025-118410044	ENSMUSG00000058420.8	-	6	4	4	3	10	7	8	8	6.25
chr9:7825615-7827009	ENSMUSG00000057367.12	-	8	8	5	6	4	11	3	5	6.25
chr9:9003620-9030872	ENSMUSG00000050730.17	-	5	8	3	14	3	7	4	6	6.25
chr9:9743575-9748487	ENSMUSG00000039488.15	-	11	1	5	7	7	7	5	7	6.25
chr9:76056171-76084491	ENSMUSG00000007908.14	+	10	4	4	1	2	16	3	10	6.25
chrX:74035348-74037332	ENSMUSG00000031393.16	-	2	11	2	5	10	4	6	10	6.25
chr1:21457404-21469564	ENSMUSG00000028033.16	-	8	3	3	11	5	6	6	7	6.125
chr13:93386345-93393108	ENSMUSG00000007617.18	+	10	3	9	6	7	8	2	4	6.125
chr13:98074999-98077320	ENSMUSG00000021662.10	-	7	6	2	7	7	12	4	4	6.125
chr15:39534838-39616510	ENSMUSG00000037386.16	+	3	12	17	2	5	1	2	7	6.125
chr17:84993680-85005566	ENSMUSG00000061130.12	+	1	9	12	1	9	9	4	4	6.125
chr18:80869742-80917878	ENSMUSG00000024566.9	-	6	6	4	11	8	9	2	3	6.125
chr19:14516359-14564451	ENSMUSG00000024642.16	-	8	12	3	3	7	4	7	5	6.125
chr19:45635735-45640521	ENSMUSG00000040913.10	-	1	5	12	12	4	11	1	3	6.125
chr19:57629085-57642628	ENSMUSG00000054843.8	+	6	6	2	5	9	7	4	10	6.125
chr19:59018805-59028249	ENSMUSG00000041362.16	-	3	9	4	2	14	7	7	3	6.125
chr2:78913674-78920209	ENSMUSG00000027011.14	+	5	8	15	3	4	9	4	1	6.125
chr3:158240449-158452789	ENSMUSG00000028176.11	-	5	3	6	6	3	14	3	9	6.125
chr4:59514274-59524476	ENSMUSG00000028382.15	-	5	4	3	5	9	15	1	7	6.125
chr4:133719537-133723051	ENSMUSG00000007880.16	-	9	3	5	7	7	8	4	6	6.125
chr4:141167713-141180532	ENSMUSG00000028920.9	+	4	11	7	5	3	6	6	7	6.125
chr5:18289524-18308825	ENSMUSG00000057614.6	-	7	5	6	6	5	7	8	5	6.125
chr7:84343742-84354567	ENSMUSG00000015709.9	-	3	4	5	2	7	16	8	4	6.125
chr7:122457215-122458172	ENSMUSG00000052889.11	+	6	3	1	9	11	10	4	5	6.125
chr8:46793493-46818908	ENSMUSG00000031627.9	+	5	14	2	6	5	11	2	4	6.125
chr8:77310731-77358634	ENSMUSG00000037148.8	-	1	8	3	8	9	12	4	4	6.125
chr9:3441055-3460131	ENSMUSG00000025898.6	+	6	7	7	9	5	7	2	6	6.125
chr9:56145489-56147578	ENSMUSG00000032324.11	-	8	4	2	6	4	12	5	8	6.125
chr1:140425193-140431433	ENSMUSG00000052726.15	+	3	3	6	6	2	8	12	8	6
chr10:45588380-45618629	ENSMUSG00000038822.15	+	3	10	3	7	7	3	3	12	6
chr10:120035351-120038793	ENSMUSG00000034813.17	+	6	3	2	9	10	8	5	5	6
chr10:123163593-123181800	ENSMUSG00000020124.10	-	8	9	10	4	0	8	4	5	6
chr12:75087405-75154281	ENSMUSG00000034402.3	-	8	5	5	9	3	9	3	6	6
chr12:89187022-89193207	ENSMUSG00000066392.11	+	2	4	7	13	6	3	9	4	6
chr12:100446860-100495440	ENSMUSG00000033530.8	-	2	1	8	8	11	8	7	3	6
chr13:14285548-14300447	ENSMUSG00000021301.9	-	4	8	4	1	3	16	8	4	6
chr13:52887241-52919266	ENSMUSG00000021460.17	-	6	10	4	9	2	7	4	6	6
chr13:77066600-77126714	ENSMUSG00000021597.16	-	7	8	9	4	13	5	0	2	6
chr14:54662168-54667161	ENSMUSG00000022185.19	-	1	5	9	8	6	11	6	2	6
chr14:65293784-65299415	ENSMUSG00000034532.9	+	4	4	0	7	11	14	4	4	6
chr14:120324794-120325412	ENSMUSG00000022139.17	+	9	8	10	5	4	4	5	3	6
chr15:73320775-73343359	ENSMUSG00000022607.16	-	9	1	8	6	9	8	3	4	6
chr15:81631614-81632512	ENSMUSG00000055024.12	+	4	11	9	12	3	4	2	3	6
chr16:58424561-58463108	ENSMUSG00000035107.13	+	5	5	10	5	3	5	4	11	6
chr17:10238893-10282981	ENSMUSG00000062078.14	-	8	8	3	12	4	8	3	2	6
chr17:65837684-65838024	ENSMUSG00000061950.17	+	7	10	5	10	2	8	3	3	6
chr17:80044494-80053641	ENSMUSG00000024095.15	-	4	6	4	2	11	8	5	8	6
chr17:81388810-81445593	ENSMUSG00000054640.14	-	4	7	5	3	11	8	6	4	6
chr17:90560741-90597629	ENSMUSG00000024109.18	-	8	3	4	4	7	5	6	11	6
chr2:32182458-32183300	ENSMUSG00000039262.16	+	4	8	6	4	8	9	6	3	6
chr2:33260478-33284908	ENSMUSG00000038831.16	-	6	5	5	10	3	8	5	6	6
chr2:58934369-58983007	ENSMUSG00000036641.9	-	5	11	0	7	5	7	3	10	6
chr2:68263235-68314603	ENSMUSG00000027030.15	-	12	3	2	12	4	6	5	4	6
chr3:152297117-152322476	ENSMUSG00000054942.13	-	3	3	5	9	3	16	7	2	6
chr4:103095329-103096775	ENSMUSG00000035126.19	-	1	9	4	3	5	8	9	9	6
chr5:3722546-3772787	ENSMUSG00000040351.11	-	3	3	8	11	3	12	2	6	6
chr6:111358145-111359080	ENSMUSG00000056755.13	+	3	4	6	3	3	10	11	8	6
chr7:51887912-51897372	ENSMUSG00000030498.15	+	3	10	7	9	8	5	4	2	6
chr7:130503722-130516168	ENSMUSG00000030850.17	-	7	5	5	7	3	9	3	9	6
chrX:20907077-20909582	ENSMUSG00000037217.15	-	4	9	7	4	2	10	8	4	6
chr1:139040000-139042043	ENSMUSG00000056268.15	+	6	5	14	5	3	1	3	10	5.875
chr11:70874746-70884968	ENSMUSG00000020817.16	+	3	4	7	6	9	9	6	3	5.875
chr12:98489905-98496310	ENSMUSG00000033854.10	-	3	18	8	3	0	8	2	5	5.875
chr13:45795509-45956572	ENSMUSG00000046876.16	-	3	6	7	7	7	8	3	6	5.875
chr13:77316348-77334363	ENSMUSG00000071252.6	+	5	4	5	3	9	8	5	8	5.875
chr13:106812208-106847459	ENSMUSG00000042590.16	-	13	2	3	6	7	7	4	5	5.875
chr16:37200576-37216070	ENSMUSG00000022829.14	-	5	11	3	12	3	6	1	6	5.875
chr17:42845326-42852528	ENSMUSG00000061665.6	-	6	4	11	5	6	7	2	6	5.875
chr18:24897637-24903998	ENSMUSG00000034295.9	+	8	4	7	11	0	8	4	5	5.875
chr19:4787361-4794009	ENSMUSG00000096370.8	-	2	1	10	10	5	10	6	3	5.875
chr19:40363202-40365166	ENSMUSG00000025006.16	-	7	2	6	9	1	8	8	6	5.875
chr19:55380942-55391868	ENSMUSG00000024983.10	+	4	6	7	3	5	9	7	6	5.875
chr2:91810030-91825352	ENSMUSG00000040506.16	+	8	4	4	5	9	6	6	5	5.875
chr2:110756938-110761564	ENSMUSG00000074968.11	-	2	4	0	7	6	15	4	9	5.875
chr3:59031546-59042413	ENSMUSG00000056476.13	+	3	12	4	6	8	6	3	5	5.875
chr3:141856349-141880516	ENSMUSG00000052430.15	-	5	9	5	12	3	6	4	3	5.875
chr4:44018813-44025560	ENSMUSG00000028478.18	+	3	6	0	10	3	13	2	10	5.875
chr4:53481464-53491530	ENSMUSG00000028412.17	+	6	6	7	9	7	6	2	4	5.875
chr4:117564621-117593162	ENSMUSG00000033423.16	+	4	9	5	5	10	4	6	4	5.875
chr4:150439343-150500051	ENSMUSG00000039852.17	+	4	8	9	3	3	9	3	8	5.875
chr5:35836948-35841401	ENSMUSG00000029095.17	+	4	6	6	6	6	7	7	5	5.875
chr5:121745723-121749229	ENSMUSG00000042605.16	+	3	3	2	7	5	8	12	7	5.875
chr5:124391922-124398509	ENSMUSG00000038095.15	-	8	4	5	5	6	10	3	6	5.875
chr7:19286535-19287510	ENSMUSG00000030401.16	+	4	8	1	5	8	9	5	7	5.875
chr7:97883472-97889020	ENSMUSG00000030774.13	+	9	6	9	4	4	3	6	6	5.875
chr8:58427700-58536014	ENSMUSG00000096914.3	-	6	7	4	8	5	4	6	7	5.875
chr1:5093363-5133262	ENSMUSG00000033793.12	+	9	5	4	1	7	13	4	3	5.75
chr1:34223804-34229246	ENSMUSG00000026131.18	+	6	7	5	2	4	13	2	7	5.75
chr1:91384565-91385346	ENSMUSG00000026309.14	-	4	8	7	6	8	6	2	5	5.75
chr1:155958561-155962560	ENSMUSG00000033671.18	-	10	5	3	7	7	5	5	4	5.75
chr1:167234692-167237648	ENSMUSG00000026558.13	-	6	10	7	5	5	8	2	3	5.75
chr10:114444679-114487006	ENSMUSG00000050663.7	-	5	11	8	7	6	5	1	3	5.75
chr12:44295898-44308114	ENSMUSG00000036257.15	+	9	4	4	5	8	7	3	6	5.75
chr17:78237742-78303108	ENSMUSG00000024074.7	+	10	0	3	4	11	5	6	7	5.75
chr19:34840757-34841109	ENSMUSG00000033610.15	-	4	6	6	11	6	5	3	5	5.75
chr19:56570416-56576284	ENSMUSG00000025078.8	+	5	10	6	2	7	9	5	2	5.75
chr4:28870557-28871996	ENSMUSG00000028289.12	+	7	8	6	10	4	3	5	3	5.75
chr4:129178241-129182532	ENSMUSG00000040928.15	-	6	8	6	6	6	7	3	4	5.75
chr4:149994469-149996381	ENSMUSG00000028980.14	-	4	8	1	12	4	8	2	7	5.75
chr5:9417985-9463034	ENSMUSG00000056004.16	+	3	11	4	2	4	15	2	5	5.75
chr5:43758222-43773659	ENSMUSG00000039753.16	-	4	7	4	7	8	7	4	5	5.75
chr6:8537817-8558586	ENSMUSG00000029638.17	+	3	15	6	5	4	3	7	3	5.75
chr6:31166476-31197851	ENSMUSG00000044471.12	-	5	2	4	11	10	10	2	2	5.75
chr6:140543720-140563648	ENSMUSG00000030231.11	+	5	9	11	6	6	5	4	0	5.75
chr7:61911363-61925420	ENSMUSG00000109394.2	-	5	9	3	8	2	5	6	8	5.75
chr7:110027071-110031766	ENSMUSG00000066232.4	+	5	5	8	8	4	6	9	1	5.75
chr9:100705153-100712540	ENSMUSG00000037286.15	+	5	6	9	10	4	5	3	4	5.75
chr1:8445027-8448132	ENSMUSG00000025909.16	-	4	7	5	2	5	7	9	6	5.625
chr1:139060275-139110485	ENSMUSG00000056268.15	+	6	10	3	7	4	8	4	3	5.625
chr11:19998120-20018189	ENSMUSG00000045671.17	+	2	6	11	5	6	7	4	4	5.625
chr12:69632060-69658078	ENSMUSG00000034801.13	-	3	6	4	5	9	9	4	5	5.625
chr12:77331896-77332329	ENSMUSG00000021065.16	+	4	4	8	11	7	7	2	2	5.625
chr13:91968947-91988039	ENSMUSG00000021708.17	-	5	5	4	6	6	12	0	7	5.625
chr14:63864216-63878188	ENSMUSG00000021958.5	+	9	7	6	8	3	5	2	5	5.625
chr14:66824345-66834376	ENSMUSG00000022048.8	-	3	3	4	6	6	13	7	3	5.625
chr15:44388469-44420873	ENSMUSG00000038736.10	-	2	4	9	6	11	6	3	4	5.625
chr18:75080203-75082507	ENSMUSG00000035765.9	+	8	4	4	5	12	8	3	1	5.625
chr19:37325148-37330612	ENSMUSG00000056999.14	-	4	4	4	9	7	7	5	5	5.625
chr3:96754335-96775841	ENSMUSG00000028098.13	+	10	2	8	5	5	8	2	5	5.625
chr3:132705513-132774596	ENSMUSG00000028030.12	+	5	7	7	2	8	5	4	7	5.625
chr4:109883636-109935698	ENSMUSG00000010517.7	+	7	7	5	7	2	7	4	6	5.625
chr4:124682193-124683855	ENSMUSG00000028907.7	-	8	6	5	4	7	8	4	3	5.625
chr5:31466232-31468240	ENSMUSG00000062761.7	+	3	7	9	8	6	8	1	3	5.625
chr5:84331228-84331891	ENSMUSG00000029245.16	-	3	10	5	5	7	6	1	8	5.625
chr6:18448248-18502056	ENSMUSG00000000416.16	-	3	4	3	5	7	15	6	2	5.625
chr8:70102410-70104060	ENSMUSG00000002341.8	-	6	8	2	5	10	7	5	2	5.625
chr8:72814970-72823839	ENSMUSG00000004383.18	-	8	7	2	4	2	5	10	7	5.625
chr9:45890804-45900256	ENSMUSG00000042790.16	-	4	6	4	10	4	8	4	5	5.625
chr9:82926397-82945918	ENSMUSG00000032253.13	-	8	8	3	4	7	11	1	3	5.625
chr1:53885329-53914632	ENSMUSG00000042807.15	-	5	7	2	4	7	11	5	3	5.5
chr1:174581916-174612651	ENSMUSG00000028354.13	+	4	5	5	5	5	12	6	2	5.5
chr11:77571607-77585494	ENSMUSG00000017291.13	-	7	6	8	9	2	5	1	6	5.5
chr11:90340787-90345978	ENSMUSG00000003949.16	-	7	4	5	2	7	3	10	6	5.5
chr12:3632810-3648389	ENSMUSG00000071454.13	+	4	15	7	3	1	4	5	5	5.5
chr12:51643104-51661713	ENSMUSG00000020954.16	-	2	11	1	5	5	9	5	6	5.5
chr12:70078112-70102854	ENSMUSG00000021068.16	-	5	2	3	3	8	11	5	7	5.5
chr12:100415135-100419570	ENSMUSG00000033530.8	-	4	5	3	7	8	7	1	9	5.5
chr13:17763104-17772957	ENSMUSG00000041297.8	-	6	12	7	4	1	7	3	4	5.5
chr14:12411554-12440915	ENSMUSG00000054423.14	-	6	6	4	9	4	8	3	4	5.5
chr15:12339628-12343151	ENSMUSG00000022200.8	+	4	8	2	8	4	7	1	10	5.5
chr17:79650302-79659473	ENSMUSG00000036368.8	+	4	6	4	8	7	7	5	3	5.5
chr18:33077993-33129833	ENSMUSG00000038128.6	+	4	8	9	6	7	6	1	3	5.5
chr2:14115817-14117535	ENSMUSG00000026718.17	+	5	9	2	9	4	6	1	8	5.5
chr2:52464610-52469607	ENSMUSG00000017412.15	-	12	11	6	4	3	4	4	0	5.5
chr2:84602328-84603752	ENSMUSG00000034101.14	-	8	3	4	5	9	7	4	4	5.5
chr3:9470892-9474602	ENSMUSG00000040209.12	-	3	3	7	7	2	7	8	7	5.5
chr4:22375661-22403745	ENSMUSG00000040410.14	+	5	5	6	6	7	7	2	6	5.5
chr4:128296395-128338697	ENSMUSG00000028804.20	+	4	4	3	10	2	10	4	7	5.5
chr5:20543585-20611188	ENSMUSG00000040003.18	+	8	4	3	4	4	14	3	4	5.5
chr5:44532661-44541859	ENSMUSG00000039706.11	-	2	4	6	4	2	11	6	9	5.5
chr5:66391627-66400281	ENSMUSG00000029207.16	-	4	6	4	3	6	5	6	10	5.5
chr5:110265512-110267265	ENSMUSG00000029500.16	-	8	3	5	8	9	4	4	3	5.5
chr6:37000042-37087694	ENSMUSG00000038665.15	-	2	5	3	13	7	2	6	6	5.5
chr6:85256343-85269963	ENSMUSG00000033720.12	-	5	5	5	5	8	5	3	8	5.5
chr6:99636109-99651791	ENSMUSG00000093661.1	-	4	5	3	4	14	9	0	5	5.5
chr6:115969876-115970248	ENSMUSG00000030123.15	-	5	5	1	7	9	10	4	3	5.5
chr8:14773234-14778415	ENSMUSG00000047495.15	+	8	3	2	4	7	8	11	1	5.5
chr8:67741761-67758265	ENSMUSG00000030465.19	-	3	11	8	5	4	3	3	7	5.5
chr9:55176191-55185760	ENSMUSG00000032307.16	+	3	7	5	6	8	7	4	4	5.5
chr9:96582743-96611499	ENSMUSG00000032413.12	-	8	4	2	6	6	5	6	7	5.5
chr9:100705153-100757786	ENSMUSG00000037286.15	+	4	7	5	1	4	8	9	6	5.5
chr9:112183495-112185769	ENSMUSG00000032503.18	-	4	8	8	5	5	6	2	6	5.5
chrX:103595931-103605619	ENSMUSG00000086370.8	-	5	3	2	4	4	11	4	11	5.5
chr1:140362949-140484233	ENSMUSG00000052726.15	+	6	5	1	9	7	4	7	4	5.375
chr10:90895099-90948672	ENSMUSG00000058589.14	+	8	3	2	5	7	6	5	7	5.375
chr12:51627110-51661713	ENSMUSG00000020954.16	-	0	9	8	9	5	8	1	3	5.375
chr15:79536997-79537545	ENSMUSG00000055065.7	-	5	4	3	6	9	4	6	6	5.375
chr15:96609856-96624169	ENSMUSG00000023169.15	-	9	3	2	3	3	7	12	4	5.375
chr16:70433545-70441319	ENSMUSG00000022707.16	+	7	6	3	1	5	15	3	3	5.375
chr18:73657195-73662867	ENSMUSG00000024515.13	-	4	9	4	7	4	8	5	2	5.375
chr19:7456300-7467867	ENSMUSG00000024758.14	-	6	8	5	7	1	11	1	4	5.375
chr2:61613651-61627839	ENSMUSG00000064289.15	+	2	7	6	1	9	10	4	4	5.375
chr2:68366074-68410141	ENSMUSG00000027030.15	-	5	6	3	1	10	12	1	5	5.375
chr2:128668925-128684663	ENSMUSG00000014355.10	-	6	6	5	4	4	10	1	7	5.375
chr2:146340379-146342749	ENSMUSG00000037110.20	-	4	3	3	6	7	5	6	9	5.375
chr3:55853771-55891674	ENSMUSG00000027799.12	-	1	3	4	5	12	5	8	5	5.375
chr3:57769040-57807127	ENSMUSG00000036503.13	+	4	5	3	10	5	8	2	6	5.375
chr3:132751187-132774596	ENSMUSG00000028030.12	+	8	6	4	3	4	11	2	5	5.375
chr4:65644698-65651987	ENSMUSG00000028373.16	-	3	1	3	5	13	7	5	6	5.375
chr4:76039281-76059829	ENSMUSG00000028399.18	-	5	1	4	8	7	10	4	4	5.375
chr4:126814256-126816474	ENSMUSG00000028830.14	+	3	8	4	2	6	8	6	6	5.375
chr5:111335495-111349574	ENSMUSG00000050017.11	+	5	3	4	4	10	8	4	5	5.375
chr5:134621949-134627775	ENSMUSG00000040731.13	-	5	7	8	7	4	8	2	2	5.375
chr6:83928653-83930165	ENSMUSG00000030016.14	+	1	10	0	7	4	5	7	9	5.375
chr1:8554725-8607152	ENSMUSG00000025909.16	-	5	6	4	2	7	7	3	8	5.25
chr1:52212203-52215694	ENSMUSG00000026103.14	-	5	5	8	7	9	0	4	4	5.25
chr1:91084946-91105297	ENSMUSG00000026305.15	+	8	2	6	1	6	5	8	6	5.25
chr1:140362949-140431433	ENSMUSG00000052726.15	+	2	4	0	6	5	10	10	5	5.25
chr1:162231654-162313696	ENSMUSG00000040265.16	-	4	5	6	5	3	10	7	2	5.25
chr1:162285997-162313696	ENSMUSG00000040265.16	-	1	4	4	10	5	9	3	6	5.25
chr10:12439627-12455564	ENSMUSG00000019820.11	-	6	5	7	2	4	7	6	5	5.25
chr12:73179205-73219142	ENSMUSG00000021103.12	+	9	6	4	4	3	6	6	4	5.25
chr14:70256360-70267506	ENSMUSG00000022092.11	-	6	4	7	4	7	6	5	3	5.25
chr15:74528930-74529940	ENSMUSG00000034730.17	+	3	6	1	6	8	12	3	3	5.25
chr16:88034155-88056175	ENSMUSG00000022935.16	-	6	5	2	2	10	6	1	10	5.25
chr17:78313124-78315746	ENSMUSG00000024074.7	+	5	2	4	5	7	8	7	4	5.25
chr18:25020662-25028169	ENSMUSG00000034295.9	+	0	7	2	6	8	6	8	5	5.25
chr3:55853771-55873783	ENSMUSG00000027799.12	-	3	5	4	4	8	11	4	3	5.25
chr4:58832704-58841605	ENSMUSG00000050812.18	-	1	7	8	5	5	7	1	8	5.25
chr6:88355483-88376411	ENSMUSG00000033216.9	-	5	4	4	6	11	5	2	5	5.25
chr6:99626896-99651791	ENSMUSG00000093661.1	-	1	6	3	7	3	12	3	7	5.25
chr8:25159645-25177994	ENSMUSG00000065954.11	-	4	8	1	5	7	6	6	5	5.25
chr8:85875634-85922242	ENSMUSG00000036879.15	+	2	8	6	7	6	6	2	5	5.25
chr1:156869441-156907778	ENSMUSG00000026594.14	-	2	5	8	7	2	11	4	2	5.125
chr1:190834006-190899571	ENSMUSG00000089872.10	-	3	3	5	6	6	5	10	3	5.125
chr11:20703711-20712315	ENSMUSG00000049659.15	-	3	5	7	7	3	11	2	3	5.125
chr11:65053099-65075210	ENSMUSG00000033389.16	-	2	3	3	7	8	11	2	5	5.125
chr12:30257966-30288315	ENSMUSG00000020672.14	-	4	5	4	7	2	5	7	7	5.125
chr14:12411554-12457829	ENSMUSG00000054423.14	-	2	8	2	6	5	6	5	7	5.125
chr16:11445165-11447508	ENSMUSG00000071669.14	+	5	7	8	5	6	2	3	5	5.125
chr16:17348715-17356216	ENSMUSG00000041720.13	-	2	1	4	5	8	3	16	2	5.125
chr17:74622909-74625239	ENSMUSG00000024073.14	+	5	6	1	5	4	6	9	5	5.125
chr17:86488160-86559305	ENSMUSG00000045038.14	+	3	1	9	10	4	3	8	3	5.125
chr17:88462713-88463263	ENSMUSG00000034998.18	+	3	9	8	3	6	4	5	3	5.125
chr19:37044522-37088587	ENSMUSG00000039652.16	-	1	2	4	2	9	9	9	5	5.125
chr2:24856606-24877626	ENSMUSG00000036893.17	-	3	1	6	6	2	7	12	4	5.125
chr3:88965812-88985790	ENSMUSG00000028053.13	+	4	4	4	11	2	11	4	1	5.125
chr3:158127215-158135409	ENSMUSG00000028176.11	-	9	4	3	5	4	2	8	6	5.125
chr4:101597801-101599243	ENSMUSG00000028528.16	+	4	13	3	8	2	4	3	4	5.125
chr5:123099837-123104511	ENSMUSG00000054434.14	+	5	4	6	6	3	7	4	6	5.125
chr6:37048120-37067385	ENSMUSG00000038665.15	-	3	3	0	2	11	7	7	8	5.125
chr7:132966507-132973623	ENSMUSG00000030967.15	+	2	10	9	4	2	2	3	9	5.125
chr9:54383657-54404221	ENSMUSG00000041268.17	-	6	8	3	3	7	7	3	4	5.125
chr1:37490260-37498740	ENSMUSG00000026110.15	-	2	4	1	8	4	7	3	11	5
chr10:41494519-41507559	ENSMUSG00000078451.5	+	3	7	2	8	5	7	7	1	5
chr10:84947412-84948020	ENSMUSG00000035620.15	+	6	6	3	2	6	8	3	6	5
chr10:125294595-125302081	ENSMUSG00000020102.15	-	5	1	2	10	10	8	1	3	5
chr11:6193154-6193476	ENSMUSG00000053838.14	-	5	9	3	5	6	8	3	1	5
chr11:87146934-87149363	ENSMUSG00000018548.15	+	3	6	8	5	10	1	1	6	5
chr14:30765963-30777992	ENSMUSG00000006527.16	+	3	9	5	6	6	6	3	2	5
chr15:58052224-58069429	ENSMUSG00000022362.13	-	7	9	5	4	5	7	2	1	5
chr15:85391638-85393506	ENSMUSG00000016541.10	+	8	2	5	8	3	5	0	9	5
chr17:26757805-26763448	ENSMUSG00000048249.14	+	5	5	1	6	4	5	7	7	5
chr18:75605628-75611779	ENSMUSG00000052928.8	-	5	1	7	10	2	9	2	4	5
chr19:4320152-4321056	ENSMUSG00000054611.16	-	2	2	5	7	9	11	1	3	5
chr19:4342847-4394892	ENSMUSG00000054611.16	-	3	4	4	7	5	3	4	10	5
chr19:23694321-23720354	ENSMUSG00000074925.3	+	6	4	6	0	6	10	4	4	5
chr2:156264281-156276668	ENSMUSG00000038116.16	+	3	5	15	6	4	4	2	1	5
chr3:95991444-95992278	ENSMUSG00000015745.9	-	4	6	10	4	5	3	4	4	5
chr4:128306363-128338697	ENSMUSG00000028804.20	+	1	9	6	6	4	6	4	4	5
chr5:111182924-111183431	ENSMUSG00000033209.17	+	3	1	5	5	5	11	4	6	5
chr5:123707269-123717058	ENSMUSG00000029427.11	-	5	7	6	8	3	4	2	5	5
chr5:125622461-125623352	ENSMUSG00000070498.3	+	3	10	0	7	5	10	4	1	5
chr6:3545510-3578915	ENSMUSG00000001376.17	+	12	7	2	3	2	7	4	3	5
chr6:36975147-37067385	ENSMUSG00000038665.15	-	7	0	6	7	4	5	6	5	5
chr6:50143719-50183871	ENSMUSG00000038388.14	+	7	4	5	5	8	5	2	4	5
chr6:99626896-99632412	ENSMUSG00000093661.1	-	5	14	5	3	4	3	4	2	5
chr8:71461246-71461972	ENSMUSG00000007950.9	-	4	9	6	3	1	7	8	2	5
chr9:77164765-77181396	ENSMUSG00000032355.16	-	2	1	3	5	3	10	8	8	5
chr9:104989572-104993887	ENSMUSG00000032564.16	+	5	0	1	5	4	7	12	6	5
chr1:43141698-43153254	ENSMUSG00000008136.14	-	4	7	2	3	7	4	5	7	4.875
chr10:52429193-52436663	ENSMUSG00000023068.16	+	3	3	2	2	9	7	10	3	4.875
chr11:6313788-6324922	ENSMUSG00000020456.17	+	7	2	8	4	5	7	4	2	4.875
chr11:51729452-51734661	ENSMUSG00000036391.16	-	6	6	1	5	2	8	4	7	4.875
chr11:80952480-80971614	ENSMUSG00000020704.13	-	4	3	6	6	3	8	4	5	4.875
chr12:3442474-3457209	ENSMUSG00000037486.18	+	2	4	9	4	11	4	1	4	4.875
chr13:36232122-36342097	ENSMUSG00000021420.13	+	6	4	1	8	5	8	4	3	4.875
chr13:58871736-58878262	ENSMUSG00000055254.15	+	5	5	3	9	3	9	5	0	4.875
chr13:95746438-95837923	ENSMUSG00000021676.9	-	5	5	1	12	5	3	4	4	4.875
chr14:72652016-72683771	ENSMUSG00000033487.14	-	6	6	6	5	3	5	6	2	4.875
chr2:18101458-18126229	ENSMUSG00000026743.16	+	7	4	9	8	2	5	3	1	4.875
chr2:119916431-119924086	ENSMUSG00000033943.15	+	2	15	6	3	6	2	3	2	4.875
chr2:139985129-140057499	ENSMUSG00000039033.11	-	3	5	8	5	7	7	1	3	4.875
chr2:153320275-153320902	ENSMUSG00000027475.9	+	7	7	6	2	2	7	2	6	4.875
chr3:59037560-59093695	ENSMUSG00000056476.13	+	4	5	4	4	4	12	2	4	4.875
chr3:123601441-123672477	ENSMUSG00000027977.15	-	6	4	8	5	2	4	6	4	4.875
chr3:133062566-133085025	ENSMUSG00000028018.15	-	6	7	7	5	2	4	3	5	4.875
chr4:43087903-43115160	ENSMUSG00000028456.18	+	5	7	2	6	4	10	1	4	4.875
chr4:140610531-140616992	ENSMUSG00000040964.16	-	5	7	3	4	1	10	5	4	4.875
chr4:141483725-141494398	ENSMUSG00000040761.16	-	3	3	4	3	8	7	4	7	4.875
chr5:130101590-130102535	ENSMUSG00000034118.15	+	5	4	1	4	4	12	4	5	4.875
chr6:29870568-29890744	ENSMUSG00000029772.17	+	4	6	2	7	2	8	5	5	4.875
chr6:148411038-148425984	ENSMUSG00000030306.14	-	9	6	2	6	3	6	5	2	4.875
chr7:132827703-132837207	ENSMUSG00000030960.16	-	10	3	5	6	7	3	3	2	4.875
chr8:83003575-83042782	ENSMUSG00000047747.10	+	2	1	5	7	9	4	3	8	4.875
chr9:3579518-3582700	ENSMUSG00000041624.10	+	1	8	3	8	8	4	5	2	4.875
chr9:86422841-86452010	ENSMUSG00000032415.14	-	2	7	6	4	9	5	6	0	4.875
chr9:105422943-105467817	ENSMUSG00000032570.17	-	7	11	3	8	5	2	2	1	4.875
chr9:112183495-112187766	ENSMUSG00000032503.18	-	9	5	4	7	3	7	3	1	4.875
chrX:157888398-157919892	ENSMUSG00000025658.16	-	6	3	3	4	7	7	5	4	4.875
chr1:13221307-13224713	ENSMUSG00000005886.14	-	7	9	6	1	4	5	1	5	4.75
chr1:16581927-16602353	ENSMUSG00000025939.17	-	3	4	4	10	4	5	2	6	4.75
chr1:24711512-24731899	ENSMUSG00000073725.8	+	0	8	3	7	4	8	2	6	4.75
chr1:87364104-87374111	ENSMUSG00000048000.15	+	0	5	5	7	7	4	6	4	4.75
chr1:119706155-119765922	ENSMUSG00000026384.13	-	1	17	2	2	2	7	5	2	4.75
chr10:120825108-120852092	ENSMUSG00000051236.13	-	2	5	4	8	3	6	4	6	4.75
chr12:78454757-78504751	ENSMUSG00000047454.12	+	5	8	1	0	10	5	4	5	4.75
chr13:9560671-9576918	ENSMUSG00000048264.16	+	6	4	6	7	4	6	3	2	4.75
chr14:36938584-36941264	ENSMUSG00000058690.14	-	2	7	5	7	4	7	2	4	4.75
chr14:66187443-66190234	ENSMUSG00000059456.13	-	3	3	5	7	5	10	3	2	4.75
chr14:87472076-87511770	ENSMUSG00000022019.16	+	4	4	2	9	4	9	2	4	4.75
chr16:62827164-62830813	ENSMUSG00000022911.10	-	4	7	2	5	6	4	5	5	4.75
chr16:91782161-91793767	ENSMUSG00000022957.19	+	1	4	2	6	5	10	8	2	4.75
chr2:3496564-3502785	ENSMUSG00000109865.1	-	3	5	4	6	5	9	1	5	4.75
chr2:32204009-32204324	ENSMUSG00000039262.16	+	5	5	5	3	5	4	6	5	4.75
chr2:33273561-33324703	ENSMUSG00000038831.16	-	2	6	4	6	6	5	1	8	4.75
chr2:59907439-59932170	ENSMUSG00000026987.16	-	4	4	10	8	1	3	2	6	4.75
chr2:139947157-139985208	ENSMUSG00000039033.11	-	2	2	1	6	7	8	5	7	4.75
chr3:84863964-84904079	ENSMUSG00000028086.15	+	8	10	3	0	5	5	4	3	4.75
chr4:33379369-33443667	ENSMUSG00000028274.17	+	2	3	4	9	5	6	5	4	4.75
chr5:27661587-27666528	ENSMUSG00000061576.15	+	4	5	7	4	4	5	6	3	4.75
chr5:122567261-122611107	ENSMUSG00000029469.14	-	7	6	3	3	6	4	4	5	4.75
chr6:38168091-38191764	ENSMUSG00000063455.16	-	4	4	3	4	9	4	6	4	4.75
chr7:37479281-37480849	ENSMUSG00000043456.16	-	2	4	1	10	10	2	2	7	4.75
chr7:89955531-89962361	ENSMUSG00000030619.9	-	5	9	8	6	1	4	2	3	4.75
chr8:16211700-16234181	ENSMUSG00000060924.15	-	3	5	4	7	3	9	6	1	4.75
chr9:36968378-37083276	ENSMUSG00000035934.16	-	1	2	1	4	5	13	8	4	4.75
chr1:43790464-43807377	ENSMUSG00000057363.12	-	8	4	3	3	2	8	6	3	4.625
chr1:53904249-53914632	ENSMUSG00000042807.15	-	2	6	5	2	6	6	6	4	4.625
chr1:59642418-59655532	ENSMUSG00000026021.15	-	3	7	2	6	4	9	3	3	4.625
chr1:177078774-177131096	ENSMUSG00000019699.16	-	4	3	2	4	3	6	9	6	4.625
chr1:177096967-177109738	ENSMUSG00000019699.16	-	9	6	7	6	4	2	2	1	4.625
chr10:49523682-49578302	ENSMUSG00000056073.16	-	1	10	5	6	2	7	3	3	4.625
chr10:74210367-74230380	ENSMUSG00000052613.16	+	2	4	6	4	7	6	3	5	4.625
chr11:4803678-4820493	ENSMUSG00000009073.16	-	3	8	11	4	0	4	3	4	4.625
chr12:116346504-116357934	ENSMUSG00000021171.8	+	0	4	6	6	4	6	5	6	4.625
chr16:4137366-4138985	ENSMUSG00000022521.10	-	1	6	3	7	6	11	2	1	4.625
chr16:21434687-21435821	ENSMUSG00000033653.17	+	5	7	1	2	1	10	10	1	4.625
chr16:34171272-34189737	ENSMUSG00000061751.15	-	3	1	4	2	6	8	4	9	4.625
chr17:66809466-66817977	ENSMUSG00000033278.10	-	1	5	0	11	3	8	6	3	4.625
chr18:61157343-61157761	ENSMUSG00000024622.7	-	3	5	7	4	4	6	6	2	4.625
chr19:29735116-29786449	ENSMUSG00000046138.14	-	6	7	2	14	2	2	2	2	4.625
chr2:12174153-12182751	ENSMUSG00000026768.10	-	4	1	4	6	5	11	3	3	4.625
chr2:37936619-37983105	ENSMUSG00000035392.17	-	4	7	4	2	5	5	5	5	4.625
chr2:37961641-38021466	ENSMUSG00000035392.17	-	1	1	1	2	6	15	5	6	4.625
chr3:37448408-37464658	ENSMUSG00000027722.14	+	4	1	9	4	8	4	3	4	4.625
chr3:88346445-88349444	ENSMUSG00000001415.10	+	2	4	7	6	2	7	2	7	4.625
chr4:82327729-82498769	ENSMUSG00000008575.17	-	2	1	4	6	2	9	8	5	4.625
chr4:150406196-150406664	ENSMUSG00000039852.17	+	4	5	2	6	4	6	3	7	4.625
chr5:18289524-18291620	ENSMUSG00000057614.6	-	5	6	4	4	5	3	8	2	4.625
chr5:20465576-20466214	ENSMUSG00000040003.18	+	3	5	3	6	5	6	4	5	4.625
chr5:124378470-124387589	ENSMUSG00000038095.15	-	2	3	6	5	5	3	5	8	4.625
chr5:136332624-136340137	ENSMUSG00000029705.17	-	5	2	3	3	3	13	1	7	4.625
chr5:148076180-148083197	ENSMUSG00000029651.16	+	3	5	3	0	8	11	1	6	4.625
chr6:54194026-54220702	ENSMUSG00000004633.17	+	0	13	13	6	2	2	1	0	4.625
chr6:72858774-72861925	ENSMUSG00000055239.10	-	4	3	5	7	4	5	6	3	4.625
chr6:145032783-145039635	ENSMUSG00000030268.17	-	3	6	2	7	1	8	2	8	4.625
chr7:49786067-49829030	ENSMUSG00000030505.17	+	5	7	1	3	4	7	2	8	4.625
chr8:8639206-8639489	ENSMUSG00000001300.16	-	3	4	4	7	2	5	5	7	4.625
chr8:77344640-77351672	ENSMUSG00000037148.8	-	7	3	6	7	3	1	6	4	4.625
chr8:94047272-94055344	ENSMUSG00000033009.15	+	5	3	2	4	8	7	4	4	4.625
chr9:86835109-86839654	ENSMUSG00000033419.15	-	2	5	8	3	2	11	4	2	4.625
chr9:96340202-96345893	ENSMUSG00000032412.8	-	4	10	5	6	1	5	3	3	4.625
chr1:86083147-86085270	ENSMUSG00000026229.17	+	6	0	4	11	2	2	3	8	4.5
chr1:119548894-119579077	ENSMUSG00000026383.14	-	5	2	7	0	9	7	2	4	4.5
chr1:157174143-157179252	ENSMUSG00000070565.11	-	8	1	1	8	3	9	5	1	4.5
chr1:170787346-170819432	ENSMUSG00000026663.6	-	3	6	3	6	5	8	0	5	4.5
chr10:67157907-67189849	ENSMUSG00000037876.17	+	5	6	3	7	2	5	4	4	4.5
chr12:38173727-38228123	ENSMUSG00000036095.11	+	7	6	3	9	1	6	1	3	4.5
chr12:50419853-50428234	ENSMUSG00000002688.8	-	4	7	2	6	6	7	2	2	4.5
chr12:84934152-84951381	ENSMUSG00000042350.13	-	3	8	3	5	6	3	4	4	4.5
chr12:100206174-100206233	ENSMUSG00000001175.14	+	6	3	2	5	5	8	1	6	4.5
chr12:102991350-103011292	ENSMUSG00000021198.16	+	4	10	3	2	2	6	3	6	4.5
chr13:63170941-63199550	ENSMUSG00000021458.17	+	4	8	1	5	5	7	3	3	4.5
chr13:94224895-94233180	ENSMUSG00000021687.14	-	3	2	6	4	6	9	3	3	4.5
chr14:24190318-24192954	ENSMUSG00000021782.14	-	3	4	6	4	5	6	4	4	4.5
chr14:27438599-27466311	ENSMUSG00000040651.9	+	7	5	2	7	9	2	1	3	4.5
chr14:122701055-122738004	ENSMUSG00000041650.15	+	3	5	11	7	1	3	2	4	4.5
chr15:30905660-30922005	ENSMUSG00000022240.10	+	1	3	4	9	5	10	2	2	4.5
chr15:39585706-39616510	ENSMUSG00000037386.16	+	10	3	7	3	4	5	3	1	4.5
chr15:73292035-73304547	ENSMUSG00000022607.16	-	3	3	3	6	1	6	6	8	4.5
chr16:31977680-31990465	ENSMUSG00000022772.11	-	4	6	4	2	4	7	8	1	4.5
chr16:90464141-90475982	ENSMUSG00000053414.7	+	11	2	5	3	4	2	2	7	4.5
chr16:93849130-93853898	ENSMUSG00000039456.9	+	5	7	3	6	6	6	1	2	4.5
chr18:63794225-63825238	ENSMUSG00000040560.9	+	4	7	5	1	5	3	5	6	4.5
chr18:80844527-80917878	ENSMUSG00000024566.9	-	5	4	2	2	4	9	3	7	4.5
chr2:73842360-73853891	ENSMUSG00000027104.18	-	9	5	5	5	2	6	4	0	4.5
chr2:117152992-117164995	ENSMUSG00000027351.14	+	2	6	6	7	5	2	2	6	4.5
chr2:131273911-131287597	ENSMUSG00000037514.17	+	2	9	5	5	5	3	4	3	4.5
chr3:63943222-63954004	ENSMUSG00000027822.16	-	4	13	4	5	2	3	3	2	4.5
chr3:97841634-97843714	ENSMUSG00000038170.15	-	2	5	10	2	5	5	5	2	4.5
chr6:92138987-92164293	ENSMUSG00000005893.14	+	4	4	5	5	1	11	1	5	4.5
chr6:99435216-99651791	ENSMUSG00000030068.4	-	1	2	3	5	2	9	9	5	4.5
chr7:12770804-12775658	ENSMUSG00000070822.5	-	6	4	0	3	5	8	8	2	4.5
chr7:34244966-34245978	ENSMUSG00000066571.13	-	2	5	4	4	4	7	3	7	4.5
chr8:48335589-48349413	ENSMUSG00000031561.16	-	4	0	5	1	6	13	3	4	4.5
chr8:110820707-110821590	ENSMUSG00000033732.10	-	4	7	2	3	6	4	0	10	4.5
chr9:36923584-36936492	ENSMUSG00000035934.16	-	3	3	2	7	4	4	5	8	4.5
chr9:64835954-64839144	ENSMUSG00000053641.9	+	1	9	2	4	3	8	4	5	4.5
chr9:82926397-82933067	ENSMUSG00000032253.13	-	3	6	8	3	5	8	2	1	4.5
chr9:120453564-120464961	ENSMUSG00000041794.13	+	3	1	5	6	8	8	4	1	4.5
chr9:123568924-123579047	ENSMUSG00000025240.9	+	3	5	2	8	2	10	3	3	4.5
chr1:75256843-75258637	ENSMUSG00000026204.15	-	5	3	2	4	6	3	8	4	4.375
chr1:150406462-150407577	ENSMUSG00000006005.17	+	8	4	4	1	2	4	4	8	4.375
chr10:20023608-20059090	ENSMUSG00000071369.11	+	5	5	4	7	2	6	2	4	4.375
chr10:32329765-32402373	ENSMUSG00000069670.8	-	7	3	2	4	2	6	3	8	4.375
chr11:29400184-29430252	ENSMUSG00000032740.16	+	2	2	2	8	5	5	8	3	4.375
chr11:62147568-62161910	ENSMUSG00000042331.13	+	3	4	1	2	9	7	6	3	4.375
chr12:74229215-74238370	ENSMUSG00000044912.10	+	4	3	1	2	8	5	7	5	4.375
chr12:85857380-85879475	ENSMUSG00000012609.19	+	5	1	4	6	1	9	2	7	4.375
chr13:98867046-98884664	ENSMUSG00000009470.17	-	3	2	2	6	5	8	1	8	4.375
chr14:21626719-21637640	ENSMUSG00000021767.18	+	5	2	4	7	3	9	4	1	4.375
chr14:121905123-121908320	ENSMUSG00000041765.6	+	4	6	3	3	4	6	3	6	4.375
chr15:4047465-4057775	ENSMUSG00000022186.14	+	4	6	2	1	7	5	5	5	4.375
chr15:91321571-91350130	ENSMUSG00000036298.10	-	5	8	1	9	6	3	2	1	4.375
chr15:98740421-98742829	ENSMUSG00000051853.10	-	2	6	3	8	1	5	4	6	4.375
chr16:31788082-31797010	ENSMUSG00000022770.16	+	1	4	7	3	2	4	10	4	4.375
chr16:31788082-31812824	ENSMUSG00000022770.16	+	4	2	4	6	7	5	5	2	4.375
chr16:33989768-33993030	ENSMUSG00000061751.15	-	7	2	6	3	1	3	8	5	4.375
chr16:37236230-37261967	ENSMUSG00000022829.14	-	3	2	6	5	7	5	4	3	4.375
chr16:60424721-60425384	ENSMUSG00000055540.15	-	3	3	7	10	3	4	0	5	4.375
chr17:51767892-51785640	ENSMUSG00000023927.15	-	6	3	0	0	8	6	4	8	4.375
chr18:22375133-22411609	ENSMUSG00000045215.16	+	6	5	8	5	3	4	3	1	4.375
chr18:51302610-51303513	ENSMUSG00000073565.4	+	10	7	3	2	0	3	8	2	4.375
chr18:61140791-61141790	ENSMUSG00000024622.7	-	5	4	1	10	5	7	3	0	4.375
chr18:77097249-77105889	ENSMUSG00000025423.15	+	5	6	4	8	3	4	3	2	4.375
chr2:37936619-38003474	ENSMUSG00000035392.17	-	1	4	3	5	5	6	1	10	4.375
chr2:37961641-38003474	ENSMUSG00000035392.17	-	3	3	2	6	4	10	2	5	4.375
chr2:74568941-74573626	ENSMUSG00000009207.15	-	2	12	1	5	3	3	4	5	4.375
chr3:139015546-139050588	ENSMUSG00000028149.12	-	3	2	11	6	4	4	1	4	4.375
chr4:9508627-9532065	ENSMUSG00000028207.18	-	2	4	9	8	0	4	5	3	4.375
chr4:120468235-120483833	ENSMUSG00000000085.16	+	4	7	1	6	5	5	7	0	4.375
chr6:35077981-35080226	ENSMUSG00000038784.13	-	5	6	4	5	2	4	3	6	4.375
chr6:55276554-55284813	ENSMUSG00000038022.11	+	7	3	1	9	5	4	1	5	4.375
chr6:93755014-93773689	ENSMUSG00000045095.16	-	5	5	4	2	6	7	3	3	4.375
chr7:63649609-63650965	ENSMUSG00000033510.14	+	5	4	7	2	4	7	3	3	4.375
chr7:64695024-64696017	ENSMUSG00000030519.14	+	0	5	5	1	4	11	7	2	4.375
chr7:96955944-96973562	ENSMUSG00000018995.12	+	3	5	5	5	5	4	6	2	4.375
chr7:126878723-126879452	ENSMUSG00000059981.12	-	2	5	5	5	3	8	3	4	4.375
chr8:25792157-25793792	ENSMUSG00000037296.7	+	5	5	7	5	5	2	4	2	4.375
chr9:94685055-94712971	ENSMUSG00000031129.9	+	3	1	1	6	7	7	6	4	4.375
chrX:157888398-157910250	ENSMUSG00000025658.16	-	4	2	3	1	10	6	6	3	4.375
chr1:8583205-8624881	ENSMUSG00000025909.16	-	5	3	1	3	2	11	3	6	4.25
chr1:57799305-57855524	ENSMUSG00000038305.14	+	3	2	5	3	11	6	2	2	4.25
chr1:140425193-140450304	ENSMUSG00000052726.15	+	5	7	1	0	3	4	10	4	4.25
chr11:78009401-78009794	ENSMUSG00000037791.15	+	3	7	2	4	2	8	4	4	4.25
chr11:85326864-85339796	ENSMUSG00000020525.17	+	3	6	3	5	4	1	8	4	4.25
chr11:89042162-89049900	ENSMUSG00000000276.11	-	4	4	9	6	4	3	4	0	4.25
chr12:75087405-75131026	ENSMUSG00000034402.3	-	4	3	3	4	7	4	9	0	4.25
chr13:17750257-17772957	ENSMUSG00000041297.8	-	7	5	7	2	3	7	1	2	4.25
chr13:48932297-48934078	ENSMUSG00000038014.7	-	5	5	1	4	4	9	3	3	4.25
chr14:12418005-12454319	ENSMUSG00000054423.14	-	2	2	2	9	6	2	3	8	4.25
chr14:12439871-12440915	ENSMUSG00000054423.14	-	5	3	5	7	9	2	1	2	4.25
chr14:14013073-14013655	ENSMUSG00000021738.5	+	4	6	8	3	2	6	2	3	4.25
chr14:38397230-38407216	ENSMUSG00000041014.17	-	5	4	2	6	6	6	1	4	4.25
chr15:40752896-40774146	ENSMUSG00000022306.9	+	1	5	9	6	3	2	6	2	4.25
chr15:68995052-69049461	ENSMUSG00000022332.8	+	3	3	1	2	2	12	9	2	4.25
chr15:89242160-89246340	ENSMUSG00000036561.8	+	3	5	2	6	4	6	4	4	4.25
chr15:91497393-91516494	ENSMUSG00000036298.10	-	8	2	2	8	3	3	5	3	4.25
chr16:28372913-28398388	ENSMUSG00000022523.9	-	3	7	4	8	6	4	0	2	4.25
chr17:87435076-87435135	ENSMUSG00000036438.12	-	6	1	2	10	5	7	2	1	4.25
chr19:53907449-53912925	ENSMUSG00000024975.12	+	3	4	1	6	2	5	6	7	4.25
chr2:118915888-118921696	ENSMUSG00000040007.8	+	0	6	5	2	5	6	9	1	4.25
chr3:79103963-79112302	ENSMUSG00000062232.14	-	4	6	4	4	4	7	3	2	4.25
chr5:96106216-96134132	ENSMUSG00000034724.17	-	3	2	8	8	4	3	5	1	4.25
chr6:35064898-35080226	ENSMUSG00000038784.13	-	1	8	3	1	9	6	1	5	4.25
chr6:36913633-36975247	ENSMUSG00000038665.15	-	1	1	6	4	6	5	4	7	4.25
chr6:83402667-83404824	ENSMUSG00000034832.15	-	4	2	4	3	4	6	5	6	4.25
chr6:83954711-83957592	ENSMUSG00000030016.14	+	7	3	3	3	5	5	3	5	4.25
chr6:136959226-136963404	ENSMUSG00000064330.9	+	2	4	7	7	1	4	2	7	4.25
chr7:75156607-75206922	ENSMUSG00000053025.13	-	5	4	0	6	7	6	3	3	4.25
chr7:98243949-98257777	ENSMUSG00000030760.14	-	4	4	6	4	3	5	2	6	4.25
chr8:13136796-13142598	ENSMUSG00000031446.14	+	3	6	3	5	6	4	1	6	4.25
chr8:79060250-79136663	ENSMUSG00000071064.13	+	3	9	2	3	4	4	6	3	4.25
chr8:83233480-83236719	ENSMUSG00000031709.15	+	1	6	2	7	3	5	4	6	4.25
chr9:10090158-10172122	ENSMUSG00000039488.15	-	3	6	4	8	2	4	1	6	4.25
chr9:32151922-32153124	ENSMUSG00000041444.14	+	3	9	2	6	0	6	2	6	4.25
chr1:78688237-78690378	ENSMUSG00000032883.15	+	6	4	1	1	4	9	5	3	4.125
chr1:119691601-119765922	ENSMUSG00000026384.13	-	8	6	1	5	3	3	3	4	4.125
chr1:123384285-123398628	ENSMUSG00000036815.16	-	3	1	5	2	6	8	2	6	4.125
chr1:155601454-155624958	ENSMUSG00000033701.13	+	0	6	2	3	4	11	6	1	4.125
chr10:89112791-89125224	ENSMUSG00000035189.16	-	4	1	5	5	7	5	2	4	4.125
chr10:105413217-105413787	ENSMUSG00000036019.8	-	1	10	10	2	5	1	1	3	4.125
chr11:72712157-72714483	ENSMUSG00000020790.14	+	5	5	1	5	1	8	4	4	4.125
chr11:75751881-75759428	ENSMUSG00000020849.13	+	0	4	1	1	3	11	5	8	4.125
chr11:117700725-117723550	ENSMUSG00000025571.13	+	3	4	3	6	4	8	5	0	4.125
chr12:29849245-29855283	ENSMUSG00000061911.15	+	3	2	2	6	1	8	9	2	4.125
chr13:55034889-55069807	ENSMUSG00000025878.16	-	1	5	4	5	5	3	3	7	4.125
chr14:36918434-36941264	ENSMUSG00000058690.14	-	5	5	3	6	0	6	3	5	4.125
chr14:45354946-45366659	ENSMUSG00000053205.9	+	6	3	2	1	6	7	6	2	4.125
chr14:49033271-49052392	ENSMUSG00000061244.14	-	6	3	3	7	5	4	1	4	4.125
chr14:70235140-70267506	ENSMUSG00000022092.11	-	4	6	4	4	3	7	5	0	4.125
chr15:7976968-8079364	ENSMUSG00000039828.7	-	3	4	4	3	2	7	3	7	4.125
chr15:39345310-39345620	ENSMUSG00000037386.16	+	1	5	12	2	4	3	5	1	4.125
chr15:85386991-85393506	ENSMUSG00000016541.10	+	2	8	3	4	6	5	3	2	4.125
chr16:33434626-33468183	ENSMUSG00000022811.16	+	1	1	5	10	3	7	4	2	4.125
chr16:44200614-44205080	ENSMUSG00000068284.14	+	5	3	4	3	5	8	2	3	4.125
chr17:50036941-50055627	ENSMUSG00000039316.14	-	3	10	5	4	5	5	0	1	4.125
chr17:88008594-88015712	ENSMUSG00000005371.14	-	4	2	5	4	1	2	9	6	4.125
chr18:25339714-25344962	ENSMUSG00000033632.15	+	8	7	5	4	4	3	0	2	4.125
chr18:67519291-67519890	ENSMUSG00000024533.16	-	3	4	4	9	3	3	1	6	4.125
chr19:5801885-5801966	ENSMUSG00000092341.2	-	9	5	5	2	3	4	3	2	4.125
chr19:27849711-27923266	ENSMUSG00000040929.16	-	8	1	7	2	4	1	6	4	4.125
chr19:57731552-57777945	ENSMUSG00000054843.8	+	6	6	2	0	3	7	7	2	4.125
chr2:25596433-25602555	ENSMUSG00000015087.14	-	0	8	1	4	4	5	6	5	4.125
chr2:72031033-72045248	ENSMUSG00000049044.16	+	5	5	4	3	3	5	3	5	4.125
chr2:77719451-77720699	ENSMUSG00000027016.17	-	4	8	4	4	2	6	4	1	4.125
chr2:167510876-167511326	ENSMUSG00000006418.17	+	0	3	9	5	4	6	4	2	4.125
chr2:181631435-181632087	ENSMUSG00000002455.14	+	2	6	6	4	7	1	2	5	4.125
chr3:59082953-59093695	ENSMUSG00000056476.13	+	3	6	5	1	5	4	3	6	4.125
chr3:84903501-84904079	ENSMUSG00000028086.15	+	7	4	6	3	3	6	1	3	4.125
chr3:86351829-86417996	ENSMUSG00000028080.16	+	4	1	4	3	7	5	2	7	4.125
chr4:49770419-49793032	ENSMUSG00000039579.15	-	2	5	5	6	4	4	1	6	4.125
chr4:74348400-74359528	ENSMUSG00000028397.13	+	4	6	3	0	5	4	7	4	4.125
chr5:21670489-21683465	ENSMUSG00000044968.16	-	5	3	3	1	5	2	10	4	4.125
chr5:143090120-143090929	ENSMUSG00000045078.12	-	2	9	4	2	3	7	4	2	4.125
chr6:38440455-38491931	ENSMUSG00000038538.17	+	2	5	4	2	1	10	6	3	4.125
chr6:38470152-38484125	ENSMUSG00000038538.17	+	6	3	3	7	3	7	1	3	4.125
chr7:98251890-98266247	ENSMUSG00000030760.14	-	5	5	3	2	5	3	4	6	4.125
chr7:99065800-99099473	ENSMUSG00000035354.9	-	6	5	3	6	4	4	2	3	4.125
chr7:122516829-122544779	ENSMUSG00000052889.11	+	4	4	4	6	3	2	4	6	4.125
chr8:10396851-10413290	ENSMUSG00000039057.11	+	5	7	5	8	1	2	4	1	4.125
chr8:55037328-55055441	ENSMUSG00000031517.8	+	3	3	0	6	5	10	2	4	4.125
chr8:91299229-91305017	ENSMUSG00000033282.14	-	3	4	4	4	4	2	9	3	4.125
chr9:45869179-45869544	ENSMUSG00000042790.16	-	7	2	6	4	4	7	1	2	4.125
chr9:47787971-47818817	ENSMUSG00000032076.19	+	0	5	1	4	3	10	2	8	4.125
chr9:65958329-65958721	ENSMUSG00000032384.16	+	4	9	1	4	2	6	3	4	4.125
chr9:80087430-80103764	ENSMUSG00000034252.14	+	2	4	6	2	8	4	3	4	4.125
chr1:25487925-25559865	ENSMUSG00000033569.17	-	1	3	4	5	4	10	4	1	4
chr1:30829843-30863255	ENSMUSG00000048874.15	-	2	8	1	2	5	10	3	1	4
chr1:52188679-52215694	ENSMUSG00000026103.14	-	3	1	3	3	6	9	2	5	4
chr1:64550849-64570276	ENSMUSG00000025958.14	+	0	11	2	4	0	7	3	5	4
chr1:176044835-176090039	ENSMUSG00000055214.15	-	0	20	6	2	0	2	1	1	4
chr10:6935175-6956132	ENSMUSG00000064065.15	-	4	4	2	6	6	2	5	3	4
chr10:40466638-40469955	ENSMUSG00000038481.13	+	5	4	2	5	5	4	4	3	4
chr10:121925816-121931509	ENSMUSG00000020121.15	-	0	9	6	8	2	4	2	1	4
chr11:70874746-70908517	ENSMUSG00000020817.16	+	2	0	6	3	1	16	3	1	4
chr11:74945522-74990215	ENSMUSG00000038290.15	+	0	5	0	8	7	1	3	8	4
chr12:3596649-3648389	ENSMUSG00000071454.13	+	5	4	2	8	1	3	6	3	4
chr12:75087405-75087831	ENSMUSG00000034402.3	-	3	4	5	6	1	6	5	2	4
chr12:86260577-86269061	ENSMUSG00000021254.9	+	3	4	2	9	3	4	4	3	4
chr12:111592577-111604564	ENSMUSG00000007411.16	+	1	1	8	6	1	4	3	8	4
chr13:63170941-63210166	ENSMUSG00000021458.17	+	2	2	3	1	7	8	8	1	4
chr13:64243634-64248466	ENSMUSG00000033102.15	-	2	6	4	4	6	2	5	3	4
chr16:17378442-17389457	ENSMUSG00000041720.13	-	3	2	5	4	0	9	3	6	4
chr16:63652215-63653578	ENSMUSG00000052504.6	-	0	6	7	7	4	2	3	3	4
chr18:6061847-6070091	ENSMUSG00000041225.16	-	7	5	3	5	4	3	4	1	4
chr18:31827262-31835481	ENSMUSG00000024400.15	+	3	2	3	8	2	4	4	6	4
chr18:34268298-34279352	ENSMUSG00000005871.14	+	4	5	6	4	3	7	1	2	4
chr18:42320764-42326024	ENSMUSG00000024491.15	+	4	4	3	5	0	7	5	4	4
chr18:63755036-63760785	ENSMUSG00000040560.9	+	6	4	2	4	8	1	1	6	4
chr18:63794225-63865506	ENSMUSG00000040560.9	+	5	3	5	2	5	3	1	8	4
chr18:84315806-84354691	ENSMUSG00000048410.16	-	2	4	10	3	5	3	3	2	4
chr19:29743533-29786449	ENSMUSG00000046138.14	-	3	4	7	4	1	4	3	6	4
chr19:37087538-37088587	ENSMUSG00000039652.16	-	3	3	1	8	4	8	3	2	4
chr19:43901070-43903058	ENSMUSG00000025195.9	-	5	1	7	3	3	10	2	1	4
chr2:25952678-25966948	ENSMUSG00000026933.17	-	5	6	4	3	5	3	4	2	4
chr2:104608871-104609186	ENSMUSG00000027176.8	+	4	4	5	3	5	5	3	3	4
chr2:166826927-166836457	ENSMUSG00000074582.10	+	2	3	6	8	3	7	2	1	4
chr4:130327193-130329674	ENSMUSG00000028772.19	-	3	3	5	2	4	13	1	1	4
chr4:130668925-130669298	ENSMUSG00000028580.15	+	2	6	3	6	3	5	1	6	4
chr5:3641354-3644940	ENSMUSG00000007415.15	-	3	2	0	7	2	8	6	4	4
chr5:54102575-54105398	ENSMUSG00000039156.19	+	6	3	6	5	1	5	6	0	4
chr5:71006107-71034797	ENSMUSG00000000560.9	-	4	1	3	2	4	4	5	9	4
chr5:103885907-103886290	ENSMUSG00000029312.12	-	6	13	1	6	2	1	2	1	4
chr5:121802081-121803080	ENSMUSG00000042605.16	+	8	5	0	4	2	6	4	3	4
chr6:29586038-29589229	ENSMUSG00000012535.14	-	4	4	3	4	2	3	5	7	4
chr9:16246721-16247035	ENSMUSG00000074505.5	-	8	4	3	6	3	1	7	0	4
chr9:32151922-32208265	ENSMUSG00000041444.14	+	1	1	8	7	2	5	1	7	4
chr9:70475776-70476668	ENSMUSG00000032217.13	-	1	9	1	4	7	6	4	0	4
chr9:77775079-77779635	ENSMUSG00000032350.9	+	2	7	3	2	7	7	3	1	4
chr9:89601042-89603394	ENSMUSG00000039313.14	-	2	1	5	7	3	2	6	6	4
chr9:103160820-103163903	ENSMUSG00000032549.7	+	2	5	0	6	3	5	4	7	4
chrX:72445175-72501299	ENSMUSG00000031343.13	-	1	3	3	4	2	8	4	7	4
chrX:95898265-95899700	ENSMUSG00000035045.17	+	0	2	10	7	2	4	3	4	4
chr1:25547416-25559865	ENSMUSG00000033569.17	-	4	8	7	1	2	2	1	6	3.875
chr1:156900586-156907778	ENSMUSG00000026594.14	-	2	3	2	4	5	6	5	4	3.875
chr1:177096967-177131096	ENSMUSG00000019699.16	-	1	2	1	9	3	7	4	4	3.875
chr10:43074593-43160844	ENSMUSG00000038248.8	-	2	3	3	2	4	6	6	5	3.875
chr11:3140137-3153498	ENSMUSG00000023764.18	-	2	4	5	1	8	7	3	1	3.875
chr11:50301758-50308929	ENSMUSG00000020368.15	-	2	5	2	5	3	3	4	7	3.875
chr11:50307470-50308929	ENSMUSG00000020368.15	-	3	5	3	5	2	5	2	6	3.875
chr11:117290398-117291036	ENSMUSG00000059248.13	+	2	3	0	2	0	12	7	5	3.875
chr12:75114191-75137750	ENSMUSG00000034402.3	-	2	5	4	2	5	7	3	3	3.875
chr13:43419576-43425214	ENSMUSG00000038546.9	-	6	1	3	5	1	10	2	3	3.875
chr14:29097784-29105025	ENSMUSG00000021991.9	-	3	3	7	6	4	5	0	3	3.875
chr14:72563484-72584844	ENSMUSG00000033487.14	-	6	2	5	4	5	0	3	6	3.875
chr14:87472076-87487287	ENSMUSG00000022019.16	+	3	3	7	4	5	3	3	3	3.875
chr15:39452224-39511374	ENSMUSG00000037386.16	+	0	4	7	4	4	4	5	3	3.875
chr15:58968839-58972560	ENSMUSG00000022353.10	-	4	9	5	3	3	6	1	0	3.875
chr15:73292035-73298245	ENSMUSG00000022607.16	-	6	9	2	1	4	5	2	2	3.875
chr15:95429878-95435430	ENSMUSG00000022454.17	-	0	4	3	4	3	10	6	1	3.875
chr16:63772910-63773570	ENSMUSG00000052504.6	-	1	8	4	10	1	2	1	4	3.875
chr16:94262592-94268698	ENSMUSG00000040820.16	-	3	6	9	3	6	1	0	3	3.875
chr17:24088004-24111117	ENSMUSG00000024122.16	-	1	4	3	2	4	5	6	6	3.875
chr17:26266283-26267358	ENSMUSG00000024188.15	+	4	3	7	6	0	9	0	2	3.875
chr17:27472908-27503533	ENSMUSG00000063239.16	-	2	7	8	5	0	4	2	3	3.875
chr17:80445430-80460047	ENSMUSG00000024241.6	-	5	7	2	3	5	5	2	2	3.875
chr17:85988325-86003953	ENSMUSG00000024135.9	-	3	3	3	4	4	4	2	8	3.875
chr18:6448905-6450639	ENSMUSG00000024240.13	-	2	2	12	3	3	0	4	5	3.875
chr2:29978377-29983760	ENSMUSG00000057738.13	+	5	3	5	9	1	5	1	2	3.875
chr2:33336513-33340833	ENSMUSG00000038831.16	-	0	2	2	7	4	6	4	6	3.875
chr2:38126529-38159850	ENSMUSG00000035392.17	-	3	2	3	3	3	10	2	5	3.875
chr2:68358814-68369105	ENSMUSG00000027030.15	-	2	3	2	6	6	6	5	1	3.875
chr2:68934515-68947357	ENSMUSG00000027035.10	+	4	12	5	1	2	3	2	2	3.875
chr2:139947157-140057499	ENSMUSG00000039033.11	-	4	3	5	3	1	9	5	1	3.875
chr2:170378723-170387952	ENSMUSG00000013523.13	-	2	9	5	7	0	2	3	3	3.875
chr4:88174613-88186082	ENSMUSG00000038368.16	+	0	3	4	3	6	5	5	5	3.875
chr4:152020190-152020708	ENSMUSG00000028952.12	-	5	3	4	5	4	4	2	4	3.875
chr5:74536801-74572585	ENSMUSG00000029227.15	+	3	4	1	4	4	5	4	6	3.875
chr6:37087629-37097626	ENSMUSG00000038665.15	-	3	6	4	3	3	4	5	3	3.875
chr6:38461475-38487150	ENSMUSG00000038538.17	+	2	6	3	4	1	9	3	3	3.875
chr6:58843604-58894624	ENSMUSG00000029804.16	+	3	5	5	8	3	3	4	0	3.875
chr6:140586309-140589755	ENSMUSG00000030231.11	+	5	4	6	2	0	3	5	6	3.875
chr7:16416773-16417401	ENSMUSG00000059273.9	+	4	1	2	10	3	3	3	5	3.875
chr7:56067984-56072430	ENSMUSG00000030451.15	+	5	4	8	3	4	3	2	2	3.875
chr8:88705226-88723212	ENSMUSG00000036712.15	+	6	2	5	5	1	2	3	7	3.875
chr8:106078604-106079741	ENSMUSG00000031902.10	+	3	5	5	6	0	4	4	4	3.875
chr9:36923584-37083276	ENSMUSG00000035934.16	-	2	2	3	3	3	6	6	6	3.875
chr9:95227188-95229200	ENSMUSG00000031129.9	+	0	0	2	6	6	6	5	6	3.875
chr9:100495521-100508672	ENSMUSG00000032475.15	-	3	7	7	4	3	4	0	3	3.875
chrX:120399402-120401897	ENSMUSG00000034755.18	+	5	4	1	9	4	2	3	3	3.875
chrX:143709648-143775134	ENSMUSG00000031284.16	+	9	5	6	3	0	4	2	2	3.875
chrX:157906670-157919892	ENSMUSG00000025658.16	-	2	6	3	1	5	6	4	4	3.875
chr1:16345704-16509408	ENSMUSG00000025920.19	-	2	3	4	5	6	5	4	1	3.75
chr1:22533399-22596584	ENSMUSG00000041670.16	-	1	6	2	3	1	5	4	8	3.75
chr1:60434243-60453762	ENSMUSG00000026782.15	+	2	3	8	5	3	0	4	5	3.75
chr1:66471976-66491131	ENSMUSG00000055567.18	+	2	1	4	6	6	7	2	2	3.75
chr1:89627761-89634294	ENSMUSG00000055013.15	+	5	4	5	2	3	2	5	4	3.75
chr1:89663661-89671271	ENSMUSG00000055013.15	+	5	2	6	4	6	4	2	1	3.75
chr1:154700371-154725920	ENSMUSG00000004110.16	-	0	8	8	2	5	5	0	2	3.75
chr10:8780519-8814457	ENSMUSG00000015305.6	-	2	3	1	6	2	9	1	6	3.75
chr10:75245079-75261957	ENSMUSG00000033444.14	+	5	6	6	2	2	3	4	2	3.75
chr11:86661123-86665878	ENSMUSG00000018171.9	-	6	5	1	5	4	4	2	3	3.75
chr11:87598863-87601172	ENSMUSG00000018401.17	+	2	1	8	2	3	8	3	3	3.75
chr13:45697821-45956572	ENSMUSG00000046876.16	-	1	2	0	3	8	5	6	5	3.75
chr13:63033023-63068285	ENSMUSG00000021458.17	+	2	2	3	4	4	3	12	0	3.75
chr13:97141927-97150413	ENSMUSG00000021666.16	+	3	4	6	7	2	3	4	1	3.75
chr13:98029377-98053974	ENSMUSG00000021662.10	-	6	5	4	1	1	8	2	3	3.75
chr14:122133280-122139774	ENSMUSG00000025544.13	+	3	4	1	3	4	4	9	2	3.75
chr15:23173451-23173929	ENSMUSG00000040420.15	+	2	15	4	3	2	2	0	2	3.75
chr15:53088055-53107571	ENSMUSG00000061731.9	-	2	5	1	6	1	5	6	4	3.75
chr15:62242174-62242561	ENSMUSG00000097039.8	+	8	8	2	3	0	2	2	5	3.75
chr15:73303820-73343359	ENSMUSG00000022607.16	-	4	0	1	3	5	7	7	3	3.75
chr15:84171082-84176876	ENSMUSG00000041653.5	+	3	3	1	5	9	5	3	1	3.75
chr15:93424014-93465245	ENSMUSG00000036167.16	+	6	6	1	3	6	4	1	3	3.75
chr16:85079840-85082888	ENSMUSG00000022892.11	-	2	4	1	4	6	2	4	7	3.75
chr16:89877038-89885125	ENSMUSG00000002489.15	-	3	5	3	4	3	4	1	7	3.75
chr17:28713793-28728975	ENSMUSG00000053436.14	+	2	4	6	2	6	5	2	3	3.75
chr17:70657454-70662809	ENSMUSG00000003279.16	+	3	3	5	4	2	7	5	1	3.75
chr17:86474317-86482249	ENSMUSG00000045038.14	+	2	1	2	4	7	8	3	3	3.75
chr18:10574875-10586041	ENSMUSG00000024293.15	-	6	4	2	4	5	5	2	2	3.75
chr18:35584515-35584881	ENSMUSG00000037236.14	+	3	4	4	12	3	1	2	1	3.75
chr18:77635022-77643194	ENSMUSG00000047466.9	-	1	2	4	4	2	10	4	3	3.75
chr19:57650258-57657238	ENSMUSG00000054843.8	+	5	2	2	6	5	3	3	4	3.75
chr2:5973469-5988472	ENSMUSG00000043241.14	+	3	5	3	5	6	3	1	4	3.75
chr2:16669494-16729413	ENSMUSG00000026748.13	+	2	2	4	8	4	3	2	5	3.75
chr2:32809101-32812105	ENSMUSG00000026797.16	-	3	10	4	3	3	1	2	4	3.75
chr2:121235573-121236869	ENSMUSG00000043909.16	-	3	0	3	5	2	10	4	3	3.75
chr2:127080530-127086082	ENSMUSG00000001999.15	+	2	2	1	3	12	2	3	5	3.75
chr2:135359654-135370601	ENSMUSG00000051177.16	+	3	8	3	3	3	6	3	1	3.75
chr3:32992906-33015076	ENSMUSG00000027674.16	-	2	5	0	4	6	6	4	3	3.75
chr4:17987572-18011795	ENSMUSG00000028226.15	+	4	1	5	4	5	7	1	3	3.75
chr4:46460090-46468787	ENSMUSG00000028333.10	+	3	6	1	1	8	6	1	4	3.75
chr4:84971131-84979521	ENSMUSG00000038070.15	+	7	2	7	0	4	3	4	3	3.75
chr4:132661895-132673032	ENSMUSG00000028886.15	+	1	8	1	6	4	5	3	2	3.75
chr5:20534337-20569354	ENSMUSG00000040003.18	+	4	4	3	4	5	4	3	3	3.75
chr5:43237307-43261784	ENSMUSG00000039782.14	+	4	3	2	2	2	9	3	5	3.75
chr5:111346483-111349574	ENSMUSG00000050017.11	+	2	7	4	4	4	4	3	2	3.75
chr5:125778637-125788064	ENSMUSG00000070498.3	+	1	4	5	3	3	4	5	5	3.75
chr5:131081538-131086071	ENSMUSG00000034040.16	-	3	1	8	6	2	7	1	2	3.75
chr5:144143526-144166419	ENSMUSG00000038970.7	+	1	1	3	5	8	10	0	2	3.75
chr6:36913633-36920423	ENSMUSG00000038665.15	-	4	3	3	2	4	7	3	4	3.75
chr6:143180587-143197565	ENSMUSG00000030275.6	+	3	5	5	4	4	2	3	4	3.75
chr7:42488470-42490276	ENSMUSG00000092416.2	-	5	1	4	5	2	5	3	5	3.75
chr7:67264865-67268400	ENSMUSG00000030557.17	-	4	7	1	2	7	2	4	3	3.75
chr7:130739812-130753661	ENSMUSG00000030852.17	+	2	5	4	3	3	4	5	4	3.75
chr8:77382725-77411128	ENSMUSG00000037148.8	-	3	6	1	3	6	5	4	2	3.75
chr8:84611598-84612412	ENSMUSG00000034656.17	+	2	6	3	2	6	5	3	3	3.75
chr8:91005714-91006710	ENSMUSG00000056608.14	+	2	6	6	3	4	1	6	2	3.75
chr8:120553584-120553802	ENSMUSG00000031822.20	+	3	1	5	10	6	3	1	1	3.75
chr9:8112080-8120787	ENSMUSG00000040729.7	-	6	4	4	3	3	3	0	7	3.75
chr9:67876227-67890389	ENSMUSG00000035284.10	+	1	1	7	1	3	6	8	3	3.75
chr9:123542344-123552817	ENSMUSG00000025240.9	+	5	3	2	3	2	4	4	7	3.75
chrX:47851645-47884203	ENSMUSG00000031099.16	-	2	6	5	7	3	2	4	1	3.75
chr1:22421741-22428621	ENSMUSG00000041670.16	-	2	2	3	3	4	10	2	3	3.625
chr1:37801720-37811027	ENSMUSG00000060771.14	-	4	6	4	3	4	5	1	2	3.625
chr1:53885329-53891260	ENSMUSG00000042807.15	-	7	1	2	3	4	3	3	6	3.625
chr1:87915100-87918721	ENSMUSG00000070738.10	+	3	7	1	7	5	2	2	2	3.625
chr1:127889156-127891096	ENSMUSG00000036104.12	+	1	5	2	7	1	6	3	4	3.625
chr1:158572952-158580361	ENSMUSG00000026587.15	+	6	8	0	3	6	2	1	3	3.625
chr10:30722646-30771840	ENSMUSG00000039697.16	-	4	2	3	3	3	5	5	4	3.625
chr10:40254264-40254464	ENSMUSG00000019837.8	-	4	4	4	6	3	1	4	3	3.625
chr10:85143016-85157194	ENSMUSG00000020038.10	-	4	2	1	4	3	6	3	6	3.625
chr10:88400652-88414598	ENSMUSG00000035311.16	+	1	4	2	9	4	6	3	0	3.625
chr10:88400652-88419560	ENSMUSG00000035311.16	+	4	1	7	6	3	3	4	1	3.625
chr10:88411916-88419560	ENSMUSG00000035311.16	+	8	3	4	0	4	1	5	4	3.625
chr10:109727831-109742678	ENSMUSG00000020181.16	-	6	4	5	3	1	7	1	2	3.625
chr10:117099943-117102198	ENSMUSG00000020170.4	-	2	3	5	5	2	5	2	5	3.625
chr10:121279098-121306883	ENSMUSG00000052302.6	-	2	1	1	6	3	9	2	5	3.625
chr11:12365105-12378359	ENSMUSG00000020173.17	-	3	1	2	1	9	7	5	1	3.625
chr11:104423922-104425293	ENSMUSG00000018412.16	-	4	6	2	3	1	8	2	3	3.625
chr11:118670649-118811416	ENSMUSG00000025576.17	-	6	0	4	7	4	4	3	1	3.625
chr13:58859169-58861555	ENSMUSG00000055254.15	+	2	3	2	3	8	3	4	4	3.625
chr13:63190479-63199550	ENSMUSG00000021458.17	+	3	4	2	9	3	0	3	5	3.625
chr13:64243634-64247318	ENSMUSG00000033102.15	-	3	3	6	3	3	8	0	3	3.625
chr13:83625265-83635469	ENSMUSG00000005583.16	+	2	6	1	4	3	9	4	0	3.625
chr15:68995052-69017474	ENSMUSG00000022332.8	+	6	3	0	0	3	4	11	2	3.625
chr15:81600908-81601545	ENSMUSG00000055024.12	+	2	3	5	4	6	1	6	2	3.625
chr16:31136537-31160388	ENSMUSG00000049076.10	-	5	4	1	1	1	5	5	7	3.625
chr17:27450125-27454622	ENSMUSG00000063239.16	-	0	5	9	4	4	1	4	2	3.625
chr18:53895531-53906669	ENSMUSG00000073563.2	+	1	3	3	4	3	7	5	3	3.625
chr19:14544788-14564451	ENSMUSG00000024642.16	-	5	3	2	7	2	5	2	3	3.625
chr19:41232343-41256340	ENSMUSG00000025016.10	-	3	5	2	5	1	4	5	4	3.625
chr2:68263235-68359034	ENSMUSG00000027030.15	-	0	6	1	4	5	8	2	3	3.625
chr3:28554928-28577573	ENSMUSG00000027692.16	+	6	2	6	2	5	3	2	3	3.625
chr3:69101052-69102248	ENSMUSG00000027782.10	-	3	5	7	2	0	7	4	1	3.625
chr3:132705513-132815349	ENSMUSG00000028030.12	+	3	2	2	5	3	11	2	1	3.625
chr3:146737934-146748047	ENSMUSG00000005034.15	-	4	1	1	9	4	2	2	6	3.625
chr4:55366777-55370472	ENSMUSG00000028426.10	+	5	1	1	5	3	7	6	1	3.625
chr4:130718154-130730548	ENSMUSG00000028580.15	+	1	4	5	3	3	9	2	2	3.625
chr5:3755594-3772787	ENSMUSG00000040351.11	-	4	3	3	5	1	2	5	6	3.625
chr5:16299929-16328044	ENSMUSG00000040118.15	+	2	2	2	6	2	11	3	1	3.625
chr5:23979488-23991837	ENSMUSG00000028995.14	-	3	3	2	3	5	4	3	6	3.625
chr5:71006107-71014636	ENSMUSG00000000560.9	-	2	1	5	6	5	2	2	6	3.625
chr5:90287249-90298134	ENSMUSG00000055204.15	-	0	7	2	4	5	5	3	3	3.625
chr5:127789723-127792622	ENSMUSG00000034310.8	-	4	1	3	4	2	6	2	7	3.625
chr5:138092920-138094139	ENSMUSG00000029729.12	+	1	6	3	1	4	6	3	5	3.625
chr5:148506446-148512002	ENSMUSG00000001687.15	-	4	4	3	1	4	8	1	4	3.625
chr5:150754388-150761134	ENSMUSG00000034021.15	+	1	1	5	8	0	5	4	5	3.625
chr6:90689580-90694850	ENSMUSG00000034312.14	-	2	0	1	7	4	3	6	6	3.625
chr6:148804622-148812156	ENSMUSG00000040029.14	-	1	5	1	5	5	8	1	3	3.625
chr7:27391433-27394304	ENSMUSG00000011751.16	-	3	6	1	4	5	3	0	7	3.625
chr7:97023618-97040036	ENSMUSG00000018995.12	+	1	6	1	7	4	3	2	5	3.625
chr8:25727630-25753173	ENSMUSG00000061313.8	-	1	6	8	8	2	0	1	3	3.625
chr8:119931849-119942138	ENSMUSG00000031826.20	+	2	4	2	4	2	4	5	6	3.625
chr8:124295358-124305668	ENSMUSG00000089704.9	+	2	4	3	1	6	4	3	6	3.625
chr9:28675134-28675366	ENSMUSG00000062257.13	+	4	6	3	2	3	5	4	2	3.625
chr9:58978625-58990508	ENSMUSG00000032340.8	-	0	1	4	8	6	7	1	2	3.625
chrX:87300585-87419302	ENSMUSG00000052372.10	-	4	3	3	2	4	4	6	3	3.625
chrX:113139336-113140786	ENSMUSG00000025531.14	-	4	8	0	2	1	4	3	7	3.625
chrX:142752040-142834393	ENSMUSG00000047045.17	+	0	4	2	2	3	12	2	4	3.625
chr1:11747965-11829891	ENSMUSG00000057715.13	+	6	5	3	4	2	3	2	3	3.5
chr1:139040000-139081273	ENSMUSG00000056268.15	+	3	2	2	6	6	2	3	4	3.5
chr10:59083448-59104491	ENSMUSG00000037990.18	+	1	5	8	3	1	7	1	2	3.5
chr10:122904092-122920845	ENSMUSG00000034613.12	+	3	3	4	3	2	7	1	5	3.5
chr11:70900472-70925912	ENSMUSG00000020817.16	+	1	1	2	5	3	7	4	5	3.5
chr11:74656423-74657339	ENSMUSG00000020741.17	+	6	5	1	2	3	3	3	5	3.5
chr11:78006727-78009794	ENSMUSG00000037791.15	+	3	3	5	4	3	6	2	2	3.5
chr12:72303657-72308929	ENSMUSG00000021087.18	-	4	3	7	2	0	7	2	3	3.5
chr12:80397653-80404698	ENSMUSG00000049106.7	-	1	2	3	5	6	6	4	1	3.5
chr12:83091748-83116299	ENSMUSG00000021219.16	+	4	4	3	2	2	8	3	2	3.5
chr12:107989465-107989827	ENSMUSG00000048251.15	-	5	3	3	10	5	2	0	0	3.5
chr15:69024700-69049461	ENSMUSG00000022332.8	+	3	3	1	3	6	4	7	1	3.5
chr15:79535957-79537545	ENSMUSG00000055065.7	-	5	2	6	8	0	2	3	2	3.5
chr15:79541034-79543856	ENSMUSG00000055065.7	-	1	5	5	4	7	3	2	1	3.5
chr16:7285478-7306461	ENSMUSG00000008658.16	+	5	6	1	2	3	3	2	6	3.5
chr16:17302991-17303443	ENSMUSG00000041720.13	-	5	1	1	5	4	7	3	2	3.5
chr17:86098512-86120746	ENSMUSG00000024135.9	-	1	7	5	4	0	4	3	4	3.5
chr18:10004896-10016644	ENSMUSG00000047879.16	-	1	2	8	4	0	2	3	8	3.5
chr18:35317842-35341197	ENSMUSG00000024357.9	-	1	4	1	5	5	3	3	6	3.5
chr18:39097630-39102240	ENSMUSG00000036452.17	+	1	2	4	5	6	3	2	5	3.5
chr18:39120119-39132150	ENSMUSG00000036452.17	+	2	8	1	2	3	4	8	0	3.5
chr19:42562552-42583543	ENSMUSG00000025184.10	+	3	3	7	4	1	5	2	3	3.5
chr2:37469377-37509078	ENSMUSG00000035437.15	+	1	4	6	7	1	2	2	5	3.5
chr2:39121111-39133086	ENSMUSG00000035236.17	-	2	5	2	4	2	8	0	5	3.5
chr2:58906355-58983007	ENSMUSG00000036641.9	-	3	3	4	4	4	6	0	4	3.5
chr2:112922425-112958250	ENSMUSG00000057378.15	-	2	6	3	4	1	0	12	0	3.5
chr2:139947170-140057499	ENSMUSG00000039033.11	-	3	5	2	4	3	6	1	4	3.5
chr3:100578476-100620152	ENSMUSG00000008763.16	-	3	5	3	5	2	6	2	2	3.5
chr3:116618256-116621508	ENSMUSG00000027959.13	+	2	8	1	3	4	5	3	2	3.5
chr3:158104428-158148699	ENSMUSG00000028176.11	-	1	1	3	4	3	7	2	7	3.5
chr4:58861525-58885498	ENSMUSG00000050812.18	-	2	5	1	3	9	0	5	3	3.5
chr4:99055322-99089621	ENSMUSG00000028556.15	-	7	0	1	4	2	7	5	2	3.5
chr4:119560603-119602492	ENSMUSG00000032998.16	+	2	4	2	2	4	2	3	9	3.5
chr4:123536202-123554365	ENSMUSG00000028649.18	-	1	1	5	8	3	5	2	3	3.5
chr4:145148317-145152798	ENSMUSG00000020220.16	-	0	5	3	4	6	4	3	3	3.5
chr5:20389070-20391461	ENSMUSG00000040003.18	+	2	1	2	2	8	5	5	3	3.5
chr5:96091584-96098313	ENSMUSG00000034724.17	-	2	4	5	4	8	4	1	0	3.5
chr5:107788199-107790508	ENSMUSG00000011831.16	-	2	7	1	3	3	4	5	3	3.5
chr5:113550423-113558399	ENSMUSG00000063430.9	+	1	6	7	1	3	2	5	3	3.5
chr5:146268215-146286239	ENSMUSG00000029635.15	+	4	6	3	1	4	6	4	0	3.5
chr5:146283629-146299850	ENSMUSG00000029635.15	+	5	4	3	3	3	3	4	3	3.5
chr6:38585041-38603468	ENSMUSG00000029823.16	+	5	2	4	1	7	0	4	5	3.5
chr6:61310814-61313835	ENSMUSG00000039578.16	+	1	5	7	2	2	2	3	6	3.5
chr6:101169134-101172447	ENSMUSG00000035357.16	-	4	1	1	8	6	5	1	2	3.5
chr6:140556804-140568881	ENSMUSG00000030231.11	+	0	0	1	2	7	10	3	5	3.5
chr7:132759389-132760167	ENSMUSG00000030956.15	-	0	0	5	4	0	8	4	7	3.5
chr7:133025713-133081860	ENSMUSG00000030970.16	-	3	3	6	3	6	2	1	4	3.5
chr8:25592452-25594166	ENSMUSG00000037363.9	-	3	4	4	6	2	6	0	3	3.5
chr8:46103515-46116398	ENSMUSG00000038291.16	-	3	13	3	0	1	1	6	1	3.5
chr8:77384751-77413627	ENSMUSG00000037148.8	-	4	5	6	5	0	4	3	1	3.5
chr9:43040540-43044287	ENSMUSG00000059495.14	-	1	2	3	6	2	0	5	9	3.5
chr9:96576286-96611499	ENSMUSG00000032413.12	-	1	3	8	3	2	4	4	3	3.5
chr1:16389821-16509408	ENSMUSG00000025920.19	-	1	2	4	6	5	6	2	1	3.375
chr1:39287468-39300733	ENSMUSG00000026077.15	+	6	2	4	2	5	3	3	2	3.375
chr1:64078707-64079334	ENSMUSG00000025959.13	-	1	2	4	5	6	2	3	4	3.375
chr1:66762048-66802168	ENSMUSG00000026004.15	-	1	0	7	6	2	5	3	3	3.375
chr1:123423613-123445321	ENSMUSG00000036815.16	-	0	3	6	2	1	5	6	4	3.375
chr1:164340729-164347879	ENSMUSG00000026575.15	+	6	2	3	1	5	6	1	3	3.375
chr10:90510596-90577195	ENSMUSG00000058589.14	+	0	11	8	1	5	1	1	0	3.375
chr10:119938244-119945171	ENSMUSG00000034813.17	+	10	2	0	0	8	1	2	4	3.375
chr11:70900472-70908517	ENSMUSG00000020817.16	+	0	5	2	4	9	3	3	1	3.375
chr11:87237130-87237575	ENSMUSG00000046442.4	-	4	1	3	3	4	8	2	2	3.375
chr11:88073057-88078555	ENSMUSG00000018377.10	+	5	7	5	4	1	1	4	0	3.375
chr12:84124475-84136637	ENSMUSG00000042523.12	+	2	2	5	2	3	3	4	6	3.375
chr12:109620313-109627153	ENSMUSG00000097451.10	+	4	2	4	7	0	6	3	1	3.375
chr13:83575538-83592981	ENSMUSG00000005583.16	+	1	5	4	2	4	7	3	1	3.375
chr14:13951206-13954656	ENSMUSG00000053453.9	-	4	2	2	4	6	6	1	2	3.375
chr14:23526725-23591681	ENSMUSG00000063142.15	-	0	0	0	4	4	8	7	4	3.375
chr14:27438599-27467565	ENSMUSG00000040651.9	+	8	1	3	8	1	1	2	3	3.375
chr14:31061469-31089622	ENSMUSG00000042323.17	+	5	4	2	4	2	4	3	3	3.375
chr14:34259625-34268952	ENSMUSG00000041471.9	-	3	7	1	7	4	3	1	1	3.375
chr14:35309232-35323434	ENSMUSG00000041078.7	+	2	1	3	6	3	4	4	4	3.375
chr15:81628293-81628737	ENSMUSG00000055024.12	+	1	7	5	3	3	5	0	3	3.375
chr16:11104566-11128703	ENSMUSG00000022498.16	-	3	1	4	5	3	1	4	6	3.375
chr17:86051086-86120746	ENSMUSG00000024135.9	-	4	6	4	1	5	5	1	1	3.375
chr18:53189655-53203119	ENSMUSG00000034484.7	+	4	2	4	4	3	5	2	3	3.375
chr19:21678353-21684305	ENSMUSG00000047368.3	+	2	4	6	2	2	3	6	2	3.375
chr19:28530873-28531986	ENSMUSG00000052942.13	-	4	3	5	3	3	2	1	6	3.375
chr2:35643888-35661625	ENSMUSG00000026883.17	+	2	10	9	0	1	2	1	2	3.375
chr2:120806759-120825315	ENSMUSG00000027284.16	-	3	6	3	1	3	4	4	3	3.375
chr2:127237461-127238820	ENSMUSG00000003660.10	+	4	3	4	8	1	4	0	3	3.375
chr2:139883772-139951579	ENSMUSG00000039033.11	-	6	5	1	4	0	4	2	5	3.375
chr2:161039194-161042132	ENSMUSG00000057133.14	-	4	5	1	3	2	6	4	2	3.375
chr3:36964875-36975762	ENSMUSG00000037270.18	+	3	3	3	1	7	1	1	8	3.375
chr4:33320519-33379437	ENSMUSG00000028274.17	+	2	2	2	6	8	3	3	1	3.375
chr4:56762841-56771078	ENSMUSG00000028431.11	-	1	2	1	0	3	10	3	7	3.375
chr5:5195278-5249228	ENSMUSG00000028926.15	-	2	1	6	4	4	3	0	7	3.375
chr5:73510886-73522744	ENSMUSG00000051674.14	+	1	2	1	4	5	2	7	5	3.375
chr5:81688509-81771680	ENSMUSG00000037605.16	+	0	4	1	2	3	8	1	8	3.375
chr6:22318934-22343319	ENSMUSG00000029672.16	-	4	2	5	1	4	4	4	3	3.375
chr6:127468032-127491890	ENSMUSG00000037997.12	+	5	1	1	1	3	5	2	9	3.375
chr7:98979636-99004706	ENSMUSG00000035354.9	-	11	3	4	3	2	4	0	0	3.375
chr7:141990348-141992300	ENSMUSG00000053046.15	+	2	6	5	5	2	4	2	1	3.375
chr8:39046515-39071516	ENSMUSG00000039530.17	+	3	1	1	4	6	4	2	6	3.375
chr8:85875634-85957654	ENSMUSG00000036879.15	+	3	6	4	3	4	6	0	1	3.375
chr9:63322203-63343456	ENSMUSG00000058444.8	-	3	3	4	4	3	3	3	4	3.375
chr9:65686196-65687973	ENSMUSG00000040652.16	+	1	3	2	4	6	5	3	3	3.375
chr9:70469355-70476668	ENSMUSG00000032217.13	-	4	3	4	3	1	6	2	4	3.375
chr9:86372341-86440754	ENSMUSG00000032415.14	-	1	2	2	7	7	1	3	4	3.375
chr9:113847703-113850182	ENSMUSG00000033392.16	+	5	7	1	2	1	0	3	8	3.375
chrX:10579315-10585652	ENSMUSG00000058254.12	+	2	2	5	2	7	5	1	3	3.375
chrX:162784322-162787678	ENSMUSG00000038344.14	-	2	4	5	1	2	5	4	4	3.375
chr1:16463035-16509408	ENSMUSG00000025920.19	-	1	4	2	7	4	3	2	3	3.25
chr1:22397451-22538623	ENSMUSG00000041670.16	-	3	5	3	8	2	2	2	1	3.25
chr1:33512016-33514217	ENSMUSG00000026134.11	-	0	3	4	9	4	4	1	1	3.25
chr1:172173943-172187460	ENSMUSG00000026554.15	+	4	2	3	2	7	5	1	2	3.25
chr10:43393871-43395692	ENSMUSG00000038240.13	+	0	8	4	6	3	3	1	1	3.25
chr10:90895099-90897426	ENSMUSG00000058589.14	+	1	4	6	2	7	4	0	2	3.25
chr10:123168227-123181800	ENSMUSG00000020124.10	-	1	4	7	4	0	6	3	1	3.25
chr11:79425513-79475883	ENSMUSG00000020716.16	+	3	5	4	1	5	6	1	1	3.25
chr11:79453803-79458906	ENSMUSG00000020716.16	+	5	5	1	1	4	6	3	1	3.25
chr12:55786170-55795776	ENSMUSG00000021027.17	-	2	2	2	4	7	7	1	1	3.25
chr12:73168000-73219142	ENSMUSG00000021103.12	+	2	4	2	6	4	5	1	2	3.25
chr12:99388361-99388917	ENSMUSG00000033713.12	-	0	7	8	4	1	2	1	3	3.25
chr13:3556314-3557057	ENSMUSG00000021218.10	+	2	7	5	0	1	4	3	4	3.25
chr13:69510620-69515903	ENSMUSG00000034575.13	-	5	1	6	0	3	4	3	4	3.25
chr13:107769560-107788009	ENSMUSG00000032846.10	-	2	6	2	5	4	1	1	5	3.25
chr14:56794407-56804863	ENSMUSG00000040123.17	-	2	1	4	5	1	5	3	5	3.25
chr14:65293784-65303202	ENSMUSG00000034532.9	+	4	1	3	4	4	5	2	3	3.25
chr14:70895772-70926072	ENSMUSG00000022103.10	+	6	1	1	0	7	2	5	4	3.25
chr15:30619222-30647324	ENSMUSG00000022240.10	+	2	2	2	1	3	8	8	0	3.25
chr15:35533296-35534360	ENSMUSG00000037646.10	+	3	7	3	1	0	2	8	2	3.25
chr15:68995052-69029910	ENSMUSG00000022332.8	+	5	1	0	2	6	8	2	2	3.25
chr15:84171082-84186081	ENSMUSG00000041653.5	+	2	1	2	4	5	4	5	3	3.25
chr15:95383626-95385156	ENSMUSG00000022454.17	-	3	2	3	5	2	4	2	5	3.25
chr16:18307970-18316734	ENSMUSG00000013539.13	-	6	1	7	2	1	2	4	3	3.25
chr16:31127321-31141797	ENSMUSG00000049076.10	-	7	1	2	4	0	5	2	5	3.25
chr16:94383912-94412123	ENSMUSG00000040785.18	+	1	2	5	3	3	3	4	5	3.25
chr16:94611419-94677592	ENSMUSG00000022897.14	+	3	1	8	3	6	0	3	2	3.25
chr17:26736816-26743131	ENSMUSG00000048249.14	+	3	4	4	2	4	9	0	0	3.25
chr17:46543180-46543783	ENSMUSG00000040327.16	-	1	2	6	6	4	2	2	3	3.25
chr17:90208323-90597629	ENSMUSG00000024109.18	-	2	3	6	6	4	1	1	3	3.25
chr18:38451555-38456121	ENSMUSG00000024425.3	+	2	6	1	4	2	9	1	1	3.25
chr18:62428023-62437951	ENSMUSG00000026322.8	+	2	0	3	3	9	7	1	1	3.25
chr18:64386345-64388820	ENSMUSG00000045991.18	+	1	5	8	4	3	2	1	2	3.25
chr18:65178919-65198726	ENSMUSG00000024589.16	+	2	3	2	2	0	11	2	4	3.25
chr18:78856484-78859931	ENSMUSG00000024548.11	-	2	5	5	0	5	4	3	2	3.25
chr19:22766634-22793454	ENSMUSG00000052387.15	+	2	5	4	7	1	1	0	6	3.25
chr19:57132862-57134708	ENSMUSG00000025085.16	-	2	6	10	3	1	2	2	0	3.25
chr2:18101458-18146872	ENSMUSG00000026743.16	+	3	3	3	7	2	2	0	6	3.25
chr2:32204009-32208835	ENSMUSG00000039262.16	+	1	6	0	1	5	7	6	0	3.25
chr2:37469516-37509078	ENSMUSG00000035437.15	+	2	3	7	5	3	4	1	1	3.25
chr2:37961641-38039205	ENSMUSG00000035392.17	-	1	3	3	2	6	3	2	6	3.25
chr2:41110754-41123733	ENSMUSG00000049252.17	-	5	2	2	2	2	5	2	6	3.25
chr2:85069988-85072168	ENSMUSG00000033955.12	+	3	1	1	3	6	3	3	6	3.25
chr2:91805024-91810209	ENSMUSG00000040506.16	+	1	3	7	7	0	3	2	3	3.25
chr2:119560731-119571895	ENSMUSG00000014077.13	+	2	3	2	2	5	4	4	4	3.25
chr2:125095708-125116873	ENSMUSG00000027201.16	-	0	3	2	5	5	5	1	5	3.25
chr2:142834077-142857427	ENSMUSG00000038844.10	-	1	2	1	2	6	5	4	5	3.25
chr2:143687564-143696694	ENSMUSG00000027419.9	+	5	6	2	3	3	2	4	1	3.25
chr3:5241670-5245645	ENSMUSG00000025255.18	+	4	7	7	1	3	1	1	2	3.25
chr3:59068242-59093695	ENSMUSG00000056476.13	+	2	2	6	2	3	7	2	2	3.25
chr3:80726832-80741198	ENSMUSG00000033981.14	-	0	5	4	6	3	4	3	1	3.25
chr3:100169936-100171037	ENSMUSG00000027865.10	+	3	5	5	0	1	5	4	3	3.25
chr3:141677987-141733941	ENSMUSG00000059921.15	+	5	3	5	1	5	6	1	0	3.25
chr5:16012394-16025865	ENSMUSG00000040118.15	+	2	3	4	3	5	4	2	3	3.25
chr5:20789629-20855201	ENSMUSG00000039987.15	-	1	0	2	0	6	10	3	4	3.25
chr5:27631379-27634606	ENSMUSG00000061576.15	+	2	3	3	3	1	8	2	4	3.25
chr5:32478066-32487705	ENSMUSG00000014956.15	+	5	1	0	8	2	5	1	4	3.25
chr5:146259505-146286239	ENSMUSG00000029635.15	+	2	1	3	4	3	6	6	1	3.25
chr6:4707074-4719496	ENSMUSG00000004631.15	-	1	7	6	2	0	2	2	6	3.25
chr6:23287664-23323435	ENSMUSG00000017978.18	-	1	7	7	1	0	4	1	5	3.25
chr6:36913633-37087694	ENSMUSG00000038665.15	-	1	4	3	3	3	3	3	6	3.25
chr6:38462963-38470222	ENSMUSG00000038538.17	+	1	3	4	0	2	4	7	5	3.25
chr6:39522656-39523759	ENSMUSG00000038456.9	-	3	3	0	6	3	6	3	2	3.25
chr6:57762435-57790035	ENSMUSG00000037788.14	-	2	3	1	4	6	0	6	4	3.25
chr6:65869181-65901859	ENSMUSG00000029913.14	+	1	4	7	7	1	1	4	1	3.25
chr8:18641565-18671254	ENSMUSG00000039842.15	+	0	0	3	4	11	5	2	1	3.25
chr8:79091833-79136663	ENSMUSG00000071064.13	+	4	1	1	4	0	7	3	6	3.25
chr8:84674765-84675104	ENSMUSG00000001910.4	-	2	6	4	2	4	2	1	5	3.25
chr9:44158514-44164889	ENSMUSG00000034342.9	-	3	3	2	2	4	6	2	4	3.25
chr9:47787971-47799530	ENSMUSG00000032076.19	+	0	3	1	3	4	11	3	1	3.25
chr9:62902759-62920548	ENSMUSG00000032405.10	-	4	6	1	1	1	4	4	5	3.25
chr9:70096051-70102949	ENSMUSG00000032224.15	-	2	6	1	3	2	2	5	5	3.25
chr9:96202131-96273942	ENSMUSG00000032411.15	+	5	5	3	4	1	1	6	1	3.25
chr9:121152090-121168311	ENSMUSG00000040936.15	-	2	2	2	2	6	7	3	2	3.25
chr9:122136906-122137601	ENSMUSG00000038145.17	+	4	7	4	2	3	3	2	1	3.25
chr1:25111692-25131401	ENSMUSG00000033569.17	-	2	4	3	0	4	5	4	3	3.125
chr1:25487925-25532639	ENSMUSG00000033569.17	-	3	2	0	6	6	2	2	4	3.125
chr1:58548639-58558057	ENSMUSG00000038174.14	-	3	1	4	4	6	1	3	3	3.125
chr1:87364104-87365279	ENSMUSG00000048000.15	+	3	3	0	3	3	4	6	3	3.125
chr1:105691906-105696596	ENSMUSG00000026319.13	+	4	1	1	6	4	6	1	2	3.125
chr1:106006015-106019905	ENSMUSG00000038866.15	+	2	1	3	2	6	4	5	2	3.125
chr1:139023105-139042043	ENSMUSG00000056268.15	+	5	7	1	1	7	0	3	1	3.125
chr1:156869441-156907718	ENSMUSG00000026594.14	-	2	1	2	5	2	7	2	4	3.125
chr1:160682041-160702460	ENSMUSG00000026721.15	-	2	5	4	1	6	1	3	3	3.125
chr1:172092245-172099767	ENSMUSG00000026553.17	+	3	2	3	6	2	6	3	0	3.125
chr1:177043775-177067333	ENSMUSG00000019699.16	-	1	1	2	3	4	3	4	7	3.125
chr1:186736116-186739863	ENSMUSG00000001305.5	-	4	0	2	3	3	4	6	3	3.125
chr10:10733159-10746791	ENSMUSG00000019828.13	-	3	1	3	3	5	2	4	4	3.125
chr10:21304530-21307779	ENSMUSG00000019977.16	+	4	3	6	3	2	6	1	0	3.125
chr10:109816254-109841818	ENSMUSG00000020181.16	-	6	2	2	4	3	4	3	1	3.125
chr10:116177718-116188468	ENSMUSG00000020151.16	+	2	9	1	4	1	0	7	1	3.125
chr10:116517317-116549105	ENSMUSG00000020166.15	-	4	2	5	4	1	5	1	3	3.125
chr11:7078888-7130403	ENSMUSG00000020431.5	+	3	5	2	3	4	3	2	3	3.125
chr11:7137273-7139189	ENSMUSG00000020431.5	+	1	3	2	4	2	8	2	3	3.125
chr11:97231889-97238258	ENSMUSG00000001441.13	-	1	6	5	2	2	4	3	2	3.125
chr11:106096991-106123906	ENSMUSG00000020700.11	+	7	3	4	3	1	2	3	2	3.125
chr12:29886123-29895314	ENSMUSG00000061911.15	+	5	3	6	4	0	3	2	2	3.125
chr12:34373878-34402867	ENSMUSG00000004698.10	-	1	3	1	2	3	7	4	4	3.125
chr12:44295898-44299291	ENSMUSG00000036257.15	+	1	11	7	3	2	0	0	1	3.125
chr12:66550481-66655437	ENSMUSG00000034912.17	-	4	4	1	1	5	4	3	3	3.125
chr12:82357233-82372542	ENSMUSG00000042700.16	+	1	5	0	7	2	2	3	5	3.125
chr12:103141772-103149081	ENSMUSG00000021198.16	+	7	0	4	3	2	3	5	1	3.125
chr13:59495333-59504310	ENSMUSG00000021557.15	-	1	4	2	7	3	2	5	1	3.125
chr13:64209107-64225648	ENSMUSG00000033102.15	-	4	1	2	4	6	1	7	0	3.125
chr13:76756986-76806262	ENSMUSG00000021596.16	+	2	7	4	3	3	1	3	2	3.125
chr14:21774963-21783796	ENSMUSG00000021770.11	+	3	3	3	2	5	5	4	0	3.125
chr14:64851885-64887660	ENSMUSG00000021972.14	-	0	5	0	6	1	4	6	3	3.125
chr14:65066683-65080475	ENSMUSG00000021978.9	-	2	1	4	7	3	3	3	2	3.125
chr15:55208731-55218273	ENSMUSG00000022419.16	+	2	4	0	4	2	11	0	2	3.125
chr15:68101471-68170223	ENSMUSG00000022335.17	-	1	4	2	5	5	2	3	3	3.125
chr15:98592127-98599016	ENSMUSG00000022994.9	-	1	2	4	4	3	6	3	2	3.125
chr16:17381801-17389457	ENSMUSG00000041720.13	-	5	3	3	3	3	5	2	1	3.125
chr16:72904630-72935786	ENSMUSG00000022883.10	+	1	1	7	4	2	4	4	2	3.125
chr16:94403314-94420360	ENSMUSG00000040785.18	+	3	4	1	6	3	3	0	5	3.125
chr17:5040580-5127024	ENSMUSG00000069729.13	+	5	1	3	3	4	2	1	6	3.125
chr17:55481905-55498406	ENSMUSG00000024172.10	+	0	3	5	5	3	5	1	3	3.125
chr17:66027252-66053091	ENSMUSG00000034647.14	-	0	1	2	1	4	7	2	8	3.125
chr17:90560741-90704367	ENSMUSG00000024109.18	-	6	7	2	2	1	3	0	4	3.125
chr18:34268298-34306379	ENSMUSG00000005871.14	+	2	4	2	5	5	3	2	2	3.125
chr18:36581068-36600875	ENSMUSG00000024483.18	+	1	4	1	1	6	5	5	2	3.125
chr18:80844527-80877373	ENSMUSG00000024566.9	-	2	2	2	3	3	7	3	3	3.125
chr19:26619684-26654511	ENSMUSG00000024921.17	+	2	1	1	4	7	4	5	1	3.125
chr2:20529959-20530242	ENSMUSG00000036617.16	+	0	6	5	6	1	2	3	2	3.125
chr2:20879961-20889953	ENSMUSG00000036591.15	-	5	3	2	4	3	3	4	1	3.125
chr2:24847944-24877626	ENSMUSG00000036893.17	-	2	3	6	5	3	4	1	1	3.125
chr2:32802754-32808062	ENSMUSG00000026797.16	-	1	3	0	3	4	4	7	3	3.125
chr2:33273561-33284908	ENSMUSG00000038831.16	-	1	4	2	8	1	5	1	3	3.125
chr2:37469377-37502961	ENSMUSG00000035437.15	+	4	3	3	5	2	3	1	4	3.125
chr2:49272041-49298729	ENSMUSG00000036792.12	+	6	2	2	4	4	3	2	2	3.125
chr2:91555267-91560911	ENSMUSG00000040549.16	+	0	5	3	3	4	5	3	2	3.125
chr2:139910533-139951579	ENSMUSG00000039033.11	-	1	6	2	3	5	4	1	3	3.125
chr2:149899418-149931042	ENSMUSG00000074736.10	+	2	7	5	6	0	4	0	1	3.125
chr2:166116872-166132854	ENSMUSG00000006800.14	-	3	5	1	0	3	3	4	6	3.125
chr3:108794802-108797466	ENSMUSG00000027882.18	-	1	4	2	3	3	0	3	9	3.125
chr3:122794260-122818067	ENSMUSG00000053965.10	+	1	2	9	3	1	1	7	1	3.125
chr4:76102955-76133332	ENSMUSG00000028399.18	-	2	2	1	2	7	3	5	3	3.125
chr4:108650184-108691791	ENSMUSG00000034557.14	-	0	1	3	5	6	1	3	6	3.125
chr5:25798446-25812027	ENSMUSG00000056367.14	+	5	5	4	2	0	5	2	2	3.125
chr5:45573204-45582936	ENSMUSG00000015879.8	-	2	2	6	3	3	4	1	4	3.125
chr5:122489238-122491785	ENSMUSG00000029467.15	-	4	3	6	7	0	3	1	1	3.125
chr5:137311874-137312233	ENSMUSG00000023348.11	-	2	8	1	3	2	3	2	4	3.125
chr6:36894776-36975247	ENSMUSG00000038665.15	-	5	2	5	0	1	5	5	2	3.125
chr6:84989325-85011483	ENSMUSG00000033769.16	-	0	5	2	2	7	3	0	6	3.125
chr6:115254163-115263981	ENSMUSG00000009394.13	+	1	3	4	3	3	7	1	3	3.125
chr6:118776417-118780324	ENSMUSG00000051331.15	-	3	1	2	4	2	5	7	1	3.125
chr6:119694571-119825819	ENSMUSG00000030172.15	-	4	6	4	1	4	2	4	0	3.125
chr6:134506196-134542045	ENSMUSG00000030201.15	-	3	2	3	4	1	5	5	2	3.125
chr7:16917075-16917150	ENSMUSG00000019370.10	-	4	2	2	1	5	6	2	3	3.125
chr7:96729349-96737561	ENSMUSG00000048078.16	+	1	4	1	4	5	5	3	2	3.125
chr7:116358636-116376559	ENSMUSG00000030660.9	-	5	2	4	4	5	1	3	1	3.125
chr7:121923368-121977764	ENSMUSG00000034951.10	-	8	0	2	1	3	7	1	3	3.125
chr8:67960387-67964354	ENSMUSG00000030465.19	-	4	2	7	1	2	4	4	1	3.125
chr8:85935408-85970997	ENSMUSG00000036879.15	+	1	4	2	5	2	6	2	3	3.125
chr8:86724910-86725856	ENSMUSG00000036840.5	-	1	8	8	2	1	3	0	2	3.125
chr8:87859284-87904548	ENSMUSG00000045333.15	-	0	6	6	2	1	6	2	2	3.125
chr8:95365314-95366422	ENSMUSG00000031790.8	+	1	7	6	1	1	5	3	1	3.125
chr9:65113259-65114441	ENSMUSG00000032816.15	+	2	1	2	3	7	7	1	2	3.125
chr9:65730976-65795495	ENSMUSG00000040524.9	-	3	4	1	5	6	4	2	0	3.125
chr9:83423023-83426961	ENSMUSG00000032258.15	-	2	3	7	3	2	5	3	0	3.125
chr9:114705054-114709314	ENSMUSG00000032435.9	+	4	2	2	1	2	8	3	3	3.125
chrX:10164722-10202165	ENSMUSG00000031174.17	-	4	2	6	4	1	3	4	1	3.125
chrY:1152769-1158634	ENSMUSG00000068457.14	-	0	1	5	2	3	2	6	6	3.125
chr1:39555478-39565332	ENSMUSG00000048234.13	-	2	5	6	3	2	4	1	1	3
chr1:66521455-66530853	ENSMUSG00000055567.18	+	0	6	7	4	1	3	1	2	3
chr1:123376627-123384332	ENSMUSG00000036815.16	-	4	2	3	1	5	1	4	4	3
chr1:128190638-128193756	ENSMUSG00000056211.13	+	1	1	1	10	2	5	3	1	3
chr1:128193460-128223641	ENSMUSG00000056211.13	+	6	0	5	5	0	3	2	3	3
chr1:134834435-134842733	ENSMUSG00000073557.11	-	2	3	1	6	3	1	6	2	3
chr1:160710147-160740931	ENSMUSG00000026721.15	-	1	4	2	5	0	3	5	4	3
chr1:176824752-176878106	ENSMUSG00000026504.17	+	3	4	4	5	2	4	2	0	3
chr1:179784090-179786131	ENSMUSG00000026491.13	-	4	4	3	3	1	4	2	3	3
chr1:194643686-194649638	ENSMUSG00000026640.12	+	1	3	0	5	4	4	6	1	3
chr10:7140319-7154485	ENSMUSG00000015202.13	-	1	9	11	0	0	2	1	0	3
chr10:25993367-25994385	ENSMUSG00000049420.9	-	2	2	4	7	2	5	0	2	3
chr10:70142579-70154836	ENSMUSG00000048701.13	+	6	1	0	2	3	9	1	2	3
chr10:105303594-105323637	ENSMUSG00000036019.8	-	3	5	1	2	1	7	2	3	3
chr10:108583874-108691063	ENSMUSG00000035864.14	-	5	0	1	5	3	6	3	1	3
chr11:4808257-4820493	ENSMUSG00000009073.16	-	7	6	0	3	2	2	1	3	3
chr11:49212695-49215798	ENSMUSG00000046311.13	+	3	3	4	3	1	3	2	5	3
chr11:52236837-52245121	ENSMUSG00000036309.14	+	6	2	2	2	4	2	2	4	3
chr11:53368660-53375633	ENSMUSG00000049470.13	+	2	3	0	5	4	4	4	2	3
chr11:107592706-107604363	ENSMUSG00000020721.16	+	2	2	4	0	3	3	8	2	3
chr11:110326560-110329256	ENSMUSG00000018800.14	-	2	4	1	7	1	3	0	6	3
chr12:69603476-69610826	ENSMUSG00000034801.13	-	4	5	0	1	4	6	2	2	3
chr13:8835297-8837023	ENSMUSG00000021147.17	-	2	3	6	2	3	6	1	1	3
chr13:45795509-45852456	ENSMUSG00000046876.16	-	2	2	2	2	6	2	8	0	3
chr13:59507959-59544451	ENSMUSG00000021557.15	-	2	8	2	1	3	5	2	1	3
chr13:77902654-78006472	ENSMUSG00000064138.14	+	2	3	2	1	6	5	1	4	3
chr13:77951985-78006472	ENSMUSG00000064138.14	+	2	4	1	2	1	8	2	4	3
chr13:119430160-119440871	ENSMUSG00000025451.15	+	1	1	5	2	0	6	2	7	3
chr14:12449722-12457829	ENSMUSG00000054423.14	-	2	3	3	1	5	3	1	6	3
chr14:78925262-78937209	ENSMUSG00000058997.8	+	2	2	0	3	8	5	2	2	3
chr15:12136396-12184166	ENSMUSG00000022201.16	+	5	5	2	2	5	1	1	3	3
chr15:12889619-12905701	ENSMUSG00000022191.16	+	4	1	4	4	3	3	0	5	3
chr15:34999831-35115645	ENSMUSG00000022329.15	-	2	3	1	3	4	7	1	3	3
chr15:39436997-39478710	ENSMUSG00000037386.16	+	0	5	4	1	3	8	2	1	3
chr15:41535570-41653661	ENSMUSG00000022307.16	+	4	4	1	4	2	1	6	2	3
chr15:78671856-78674740	ENSMUSG00000043460.7	-	5	5	0	1	3	6	2	2	3
chr15:91786966-91814733	ENSMUSG00000036273.15	+	7	3	3	3	1	3	2	2	3
chr15:99149634-99149930	ENSMUSG00000051934.5	+	3	6	0	8	2	4	0	1	3
chr15:100115845-100142147	ENSMUSG00000023026.16	+	2	3	2	4	3	2	3	5	3
chr15:100936271-100936600	ENSMUSG00000023033.14	+	1	0	2	9	2	2	1	7	3
chr16:4294663-4312789	ENSMUSG00000005580.11	-	3	6	2	3	1	4	2	3	3
chr16:17683159-17697694	ENSMUSG00000012114.16	-	5	2	3	3	4	2	3	2	3
chr16:72742126-72742452	ENSMUSG00000022883.10	+	5	5	1	5	3	2	3	0	3
chr17:26757805-26759949	ENSMUSG00000048249.14	+	1	0	3	2	0	13	1	4	3
chr17:27705625-27706092	ENSMUSG00000040276.14	+	2	6	6	3	1	2	3	1	3
chr17:37054131-37056979	ENSMUSG00000024462.17	+	3	0	5	4	3	1	3	5	3
chr17:63896018-64037664	ENSMUSG00000000127.14	+	8	1	3	3	3	2	4	0	3
chr17:66049786-66053091	ENSMUSG00000034647.14	-	0	4	0	3	3	9	1	4	3
chr18:32861027-32863262	ENSMUSG00000038299.15	+	2	1	2	5	3	2	6	3	3
chr19:30039064-30039297	ENSMUSG00000024817.13	+	1	4	6	2	4	4	2	1	3
chr19:36956371-36973018	ENSMUSG00000040565.7	+	4	7	3	2	1	5	0	2	3
chr19:43866589-43875020	ENSMUSG00000025195.9	-	2	6	1	2	4	6	3	0	3
chr19:58263912-58270163	ENSMUSG00000025089.15	-	1	4	5	4	0	3	4	3	3
chr2:24813527-24825067	ENSMUSG00000036893.17	-	3	2	2	6	4	3	0	4	3
chr2:113582098-113603289	ENSMUSG00000044042.18	+	1	2	5	5	1	3	2	5	3
chr2:147024715-147026439	ENSMUSG00000027433.5	+	2	4	3	6	0	3	1	5	3
chr3:9278254-9281126	ENSMUSG00000069114.8	+	2	6	3	1	4	2	4	2	3
chr3:57802447-57833815	ENSMUSG00000036503.13	+	2	4	4	1	6	2	4	1	3
chr3:89001773-89026506	ENSMUSG00000028053.13	+	2	0	0	4	3	9	3	3	3
chr3:144193896-144194503	ENSMUSG00000028266.17	-	0	1	2	7	5	2	2	5	3
chr3:158288980-158353467	ENSMUSG00000028176.11	-	1	8	0	0	3	5	5	2	3
chr4:9281388-9282012	ENSMUSG00000041216.15	+	3	3	4	4	1	6	2	1	3
chr4:33320519-33404253	ENSMUSG00000028274.17	+	2	6	1	0	4	6	3	2	3
chr4:53481464-53517681	ENSMUSG00000028412.17	+	1	3	6	4	1	0	2	7	3
chr5:14712417-14723324	ENSMUSG00000061601.15	+	4	6	4	2	4	2	0	2	3
chr5:51472598-51474411	ENSMUSG00000029167.13	-	4	8	1	1	3	5	0	2	3
chr5:81646410-81694627	ENSMUSG00000037605.16	+	2	5	2	1	3	6	2	3	3
chr5:134491893-134500149	ENSMUSG00000063146.11	-	6	4	0	2	6	3	2	1	3
chr5:147450653-147488258	ENSMUSG00000029647.15	+	2	4	6	4	1	3	1	3	3
chr5:148878858-148921412	ENSMUSG00000041298.15	-	2	7	0	5	2	3	1	4	3
chr6:28242977-28247284	ENSMUSG00000039841.14	-	3	6	4	3	3	2	3	0	3
chr6:37019916-37058028	ENSMUSG00000038665.15	-	5	3	3	3	0	6	4	0	3
chr6:38440455-38502408	ENSMUSG00000038538.17	+	0	4	5	1	1	5	4	4	3
chr6:77114930-77143943	ENSMUSG00000063063.12	-	3	4	3	3	2	4	3	2	3
chr6:83942834-83947941	ENSMUSG00000030016.14	+	5	6	4	0	1	6	1	1	3
chr6:118734851-118742368	ENSMUSG00000051331.15	-	4	7	2	2	2	1	2	4	3
chr6:140543720-140544187	ENSMUSG00000030231.11	+	4	0	3	6	5	4	1	1	3
chr7:49786067-49806626	ENSMUSG00000030505.17	+	2	1	1	6	3	2	7	2	3
chr7:66125242-66125737	ENSMUSG00000032640.10	+	1	2	5	3	5	2	3	3	3
chr7:66908593-66915894	ENSMUSG00000058145.16	+	2	7	2	3	6	1	0	3	3
chr7:89243921-89307264	ENSMUSG00000039428.11	-	4	3	0	2	1	9	2	3	3
chr7:97653053-97664766	ENSMUSG00000035623.14	+	2	6	6	0	2	6	0	2	3
chr7:116417453-116418581	ENSMUSG00000030660.9	-	1	8	3	3	3	4	0	2	3
chr7:122424959-122458172	ENSMUSG00000052889.11	+	4	6	2	2	1	3	4	2	3
chr7:138989281-139007801	ENSMUSG00000056856.12	+	3	4	3	4	5	2	1	2	3
chr8:25738212-25749847	ENSMUSG00000061313.8	-	8	1	2	3	2	6	1	1	3
chr8:58472844-58536014	ENSMUSG00000096914.3	-	2	2	4	3	3	3	6	1	3
chr9:3579518-3635157	ENSMUSG00000041624.10	+	2	2	2	2	6	6	4	0	3
chr9:42063715-42072346	ENSMUSG00000049313.8	-	2	3	8	1	1	4	4	1	3
chr9:59779543-59843138	ENSMUSG00000039585.15	+	5	3	1	3	3	4	2	3	3
chr9:110182922-110222156	ENSMUSG00000032481.16	+	2	1	3	1	1	4	8	4	3
chr1:53216231-53282092	ENSMUSG00000026098.13	-	0	0	1	1	7	3	4	7	2.875
chr1:82340319-82342862	ENSMUSG00000026142.15	+	2	5	2	3	3	4	2	2	2.875
chr1:106281363-106287116	ENSMUSG00000044340.7	+	0	5	6	1	2	5	2	2	2.875
chr1:131344349-131356905	ENSMUSG00000026425.15	-	2	4	6	3	1	2	1	4	2.875
chr1:139040000-139144000	ENSMUSG00000056268.15	+	2	1	1	3	5	5	2	4	2.875
chr1:191749540-191763671	ENSMUSG00000026623.16	+	3	4	3	7	1	5	0	0	2.875
chr10:83558598-83564537	ENSMUSG00000034560.6	+	4	4	2	3	1	4	4	1	2.875
chr10:88809082-88810085	ENSMUSG00000004356.8	-	3	5	1	2	2	4	3	3	2.875
chr10:108627253-108691063	ENSMUSG00000035864.14	-	4	2	1	5	2	8	0	1	2.875
chr11:61909848-61922829	ENSMUSG00000047804.15	-	4	1	1	1	5	6	2	3	2.875
chr11:118610159-118811416	ENSMUSG00000025576.17	-	5	2	2	6	0	4	3	1	2.875
[truncated: 988 more rows]

## Sheet: Normalized_count10
Supplementary Table S5 (B)
CircRNA Locus	Strand	normal1	normal2	normal3	normal4	HFD1	HFD2	HFD3	HFD4	Log2(Fold change)	T-test
chr9:100705153-100738142	+	17.7367	17.8165	18.2025	18.5333	14.2869	15.0662	14.0248	14.3627	-0.32419	1.78627e-05
chr16:94383912-94403368	+	93.751	109.868	117.179	105.022	65.9395	61.9389	65.0241	63.4351	-0.732199	4.89538e-05
chr2:169883526-169886459	+	12.6691	17.8165	11.3766	11.3259	68.1375	44.3617	53.5492	38.3004	1.94186	0.000180417
chr17:51767892-51809287	-	19.0036	23.7553	20.4778	20.5926	46.1577	40.1766	33.1495	49.0724	1.0077	0.000425439
chr1:155173986-155197435	+	45.6086	37.6126	35.2673	45.3036	72.5335	68.635	63.7491	63.4351	0.712264	0.000475053
chr18:73969891-73971276	-	29.1388	44.5412	50.0569	40.1555	92.3153	72.8201	79.0489	83.7822	1.0008	0.00136812
chr16:30543402-30547469	-	12.6691	8.90825	7.96359	6.17777	26.3758	18.4143	19.1247	20.3471	1.2382	0.0020005
chr17:66024076-66053091	-	152.029	145.501	134.243	180.185	213.204	217.623	200.172	221.424	0.478138	0.00220261
chr9:48717283-48833099	-	8.86834	7.91844	7.96359	10.2963	14.2869	21.7623	22.9497	14.3627	1.06575	0.00237141
chr6:140543720-140556070	+	38.0072	69.2864	87.5995	36.037	18.6829	17.5773	17.8497	15.5595	-1.72886	0.00237344
chr3:29148347-29153601	+	35.4733	29.6942	25.0284	27.7999	53.8506	51.0578	40.7994	61.0413	0.809144	0.00243381
chr5:130187401-130191043	+	25.3381	20.7859	19.3402	20.5926	32.9698	38.5026	29.3246	29.9222	0.60311	0.00274024
chr7:81893799-81905636	-	60.8115	72.2558	71.6724	76.1924	85.7214	86.2123	94.3486	99.3417	0.38014	0.00468632
chr14:64210428-64313755	-	7.60143	7.91844	6.82594	9.26665	13.1879	16.7403	10.1999	15.5595	0.816862	0.00470903
chr16:43569681-43577748	+	13.936	27.7145	22.7531	17.5037	12.0889	6.6961	7.64989	9.5751	-1.18559	0.00636805
chr12:77323845-77332329	+	17.7367	26.7247	26.1661	29.8592	14.2869	10.0442	16.5748	10.772	-0.959388	0.00652014
chr13:45795509-45956575	-	91.2172	54.4393	72.81	72.0739	104.404	132.248	142.798	107.72	0.745687	0.00698121
chr2:68358814-68410141	-	35.4733	38.6024	42.0933	36.037	43.9597	49.3837	44.6244	45.4817	0.269358	0.00701679
chr1:139040000-139062971	+	39.2741	37.6126	39.818	31.9185	47.2566	55.2428	63.7491	46.6786	0.518702	0.007389
chr4:109083089-109087485	-	12.6691	15.8369	15.9272	16.474	9.89093	9.20714	5.09993	4.78755	-1.07128	0.00742951
chr7:97883472-97894013	+	21.5374	25.7349	25.0284	16.474	12.0889	16.7403	12.7498	10.772	-0.761934	0.00891652
chr9:42057271-42072346	-	15.2029	21.7757	17.0648	8.23702	4.39597	6.6961	6.37491	7.18133	-1.33729	0.00917657
chr17:90700744-90704367	-	55.7438	66.3169	54.6075	51.4814	28.5738	43.5247	43.3494	34.7098	-0.603503	0.00964814
chr3:152420015-152428832	+	13.936	21.7757	15.9272	17.5037	9.89093	10.8812	11.4748	13.1658	-0.606478	0.0100523
chr5:65565989-65594548	+	20.2705	39.5922	46.6439	28.8296	18.6829	17.5773	11.4748	11.9689	-1.18065	0.0120515
chr1:185386246-185397267	+	19.0036	24.7451	13.6519	20.5926	14.2869	9.20714	10.1999	10.772	-0.810648	0.0120901
chr5:33843112-33868878	+	45.6086	25.7349	31.8544	33.9777	25.2768	18.4143	20.3997	19.1502	-0.720658	0.0123709
chr1:163883383-163888305	+	32.9395	25.7349	19.3402	23.6814	18.6829	15.0662	14.0248	16.7564	-0.656215	0.0130056
chr9:122856699-122857161	-	10.1352	4.94903	9.10125	9.26665	14.2869	12.5552	17.8497	16.7564	0.877272	0.0130111
chr9:120453527-120464961	+	16.4698	11.8777	9.10125	16.474	24.1778	18.4143	24.2247	29.9222	0.843204	0.0138658
chr8:84771784-84772315	-	81.0819	74.2354	92.1502	75.1628	90.1173	123.041	105.823	107.72	0.403346	0.013968
chr6:140543720-140568881	+	36.7403	65.3271	85.3242	33.9777	12.0889	31.8065	17.8497	16.7564	-1.49566	0.0142869
chr2:169883526-169886586	+	2.53381	6.92864	7.96359	7.20739	20.8808	16.7403	15.2998	10.772	1.37051	0.0148308
chr5:53199901-53200471	-	22.8043	20.7859	21.6155	14.4148	5.49496	9.20714	14.0248	10.772	-1.01133	0.015903
chr15:83791954-83800184	+	10.1352	2.96942	4.55063	5.14814	14.2869	18.4143	8.92487	23.9378	1.52365	0.0159906
chr2:68390914-68410141	-	51.9431	43.5514	39.818	53.5406	60.4445	58.5909	57.3742	65.8288	0.359163	0.0161867
chr9:44828784-44829271	-	22.8043	19.7961	15.9272	16.474	24.1778	34.3175	34.4245	23.9378	0.639758	0.0163967
chr5:147450653-147455188	+	51.9431	55.4291	67.1217	40.1555	35.1677	37.6656	25.4996	37.1035	-0.664366	0.0174761
chr12:98792024-98794619	-	15.2029	16.8267	18.2025	16.474	13.1879	14.2292	15.2998	14.3627	-0.224844	0.0177254
chr12:52516079-52519967	+	19.0036	37.6126	52.3322	41.1851	13.1879	20.9253	12.7498	17.9533	-1.21182	0.0182564
chr17:25235182-25235627	-	5.06762	6.92864	6.82594	13.3852	17.5839	15.9032	12.7498	14.3627	0.911918	0.0184759
chr10:43127779-43160844	-	8.86834	1.97961	11.3766	5.14814	21.9798	18.4143	22.9497	15.5595	1.52735	0.020109
chr15:89268503-89269962	+	10.1352	11.8777	22.7531	15.4444	8.79193	7.53311	3.82495	7.18133	-1.13946	0.0213225
chr13:11759671-11785141	-	36.7403	33.6534	28.4414	22.6518	47.2566	37.6656	40.7994	47.8755	0.514943	0.0228915
chr11:6313788-6317080	+	8.86834	18.8063	19.3402	14.4148	8.79193	8.37013	8.92487	5.98444	-0.937647	0.0230818
chr12:53139381-53142768	+	19.0036	27.7145	25.0284	25.7407	13.1879	21.7623	12.7498	15.5595	-0.623929	0.0232292
chr19:24346237-24360151	-	22.8043	18.8063	21.6155	12.3555	10.9899	10.8812	10.1999	14.3627	-0.702866	0.0250068
chr6:120870766-120876346	+	8.86834	13.8573	7.96359	8.23702	12.0889	15.0662	25.4996	20.3471	0.907191	0.0256988
chrX:47811158-47887198	-	46.8755	29.6942	31.8544	24.7111	14.2869	25.9474	15.2998	20.3471	-0.811077	0.0264663
chrX:101213774-101215578	-	17.7367	9.89805	19.3402	11.3259	20.8808	21.7623	29.3246	23.9378	0.718098	0.0266304
chr2:158382504-158383163	+	55.7438	51.4699	43.2309	56.6295	94.5133	61.9389	75.2239	62.2382	0.505248	0.0274524
chr11:20725685-20727639	-	25.3381	34.6432	32.992	33.9777	19.7819	29.2954	19.1247	15.5595	-0.599912	0.0279448
chr2:181112000-181114729	-	10.1352	10.8879	7.96359	9.26665	12.0889	14.2292	14.0248	25.1346	0.775415	0.0285412
chr12:51619814-51661713	-	19.0036	34.6432	35.2673	28.8296	17.5839	22.5993	12.7498	15.5595	-0.78163	0.0288249
chrX:94098283-94102380	-	32.9395	37.6126	29.5791	30.8888	25.2768	24.2734	30.5996	26.3315	-0.299188	0.0293812
chr5:36519273-36525048	-	15.2029	7.91844	13.6519	11.3259	15.3859	18.4143	21.6747	17.9533	0.610324	0.031447
chr11:65706984-65712297	-	16.4698	9.89805	11.3766	8.23702	19.7819	18.4143	14.0248	19.1502	0.63429	0.0316155
chr7:78356027-78462942	-	12.6691	9.89805	10.2389	10.2963	15.3859	20.9253	12.7498	13.1658	0.529771	0.0319348
chr1:22373344-22379540	-	65.8791	97.9907	84.1866	65.8962	56.0486	61.9389	59.9241	45.4817	-0.49096	0.0321012
chr3:97792739-97796808	-	19.0036	13.8573	12.5142	16.474	25.2768	16.7403	24.2247	22.7409	0.52477	0.0322287
chr9:65794622-65795495	-	77.2812	94.0315	113.766	76.1924	56.0486	79.5162	57.3742	63.4351	-0.49483	0.0337294
chr18:22375133-22434675	+	19.0036	11.8777	12.5142	15.4444	8.79193	8.37013	12.7498	5.98444	-0.712958	0.0345958
chr10:53674566-53690148	-	15.2029	19.7961	14.7895	12.3555	5.49496	9.20714	14.0248	5.98444	-0.840209	0.0353392
chr9:63616686-63619231	+	53.21	49.4903	47.7816	65.8962	67.0385	59.4279	75.2239	82.5853	0.393736	0.0356819
chr12:51621780-51661713	-	15.2029	19.7961	23.8908	22.6518	12.0889	9.20714	6.37491	17.9533	-0.837734	0.0380948
chr4:21982386-21993632	+	10.1352	8.90825	9.10125	9.26665	20.8808	15.0662	14.0248	9.5751	0.670551	0.0388476
chr9:66540062-66566903	-	20.2705	35.633	67.1217	26.7703	14.2869	7.53311	16.5748	21.544	-1.32143	0.0413509
chr2:70770004-70786995	-	126.691	92.0519	93.2878	132.822	68.1375	82.8643	86.6988	89.7666	-0.441976	0.0418499
chr7:18942216-18950619	+	15.2029	15.8369	9.10125	18.5333	18.6829	20.9253	21.6747	25.1346	0.558595	0.0465124
chr12:51647994-51661713	-	35.4733	56.4189	62.5711	29.8592	31.8708	29.2954	25.4996	22.7409	-0.752531	0.0467726
chr14:21516626-21517498	+	88.6834	70.2762	73.9477	93.6961	117.592	98.7675	103.274	88.5697	0.321747	0.0480655
chr3:153411462-153411871	-	8.86834	21.7757	20.4778	13.3852	18.6829	33.4805	30.5996	32.316	0.835095	0.0489341
chr5:101781375-101798516	+	11.4021	18.8063	12.5142	20.5926	27.4748	19.2513	22.9497	22.7409	0.5456	0.0491535
chr19:57751630-57797503	+	26.605	16.8267	17.0648	30.8888	29.6728	38.5026	33.1495	31.1191	0.535347	0.0505179
chr5:73510886-73534697	+	51.9431	39.5922	44.3686	41.1851	61.5435	43.5247	77.7739	71.8133	0.524071	0.0507634
chr1:22346293-22379540	-	129.224	166.287	202.503	144.148	118.691	121.367	138.973	112.507	-0.385634	0.0537338
chr17:51803431-51809287	-	12.6691	9.89805	11.3766	11.3259	29.6728	24.2734	10.1999	21.544	0.920585	0.0538317
chr1:53256629-53282092	-	45.6086	39.5922	50.0569	30.8888	32.9698	21.7623	30.5996	32.316	-0.497984	0.0538593
chr1:13221307-13286025	-	39.2741	58.3985	59.1581	52.511	82.4244	77.8422	90.5237	52.6631	0.535615	0.0541607
chr8:45759053-45775703	+	6.33453	6.92864	7.96359	16.474	16.4849	19.2513	20.3997	10.772	0.827581	0.0541936
chr2:113363836-113365829	+	43.0748	35.633	47.7816	27.7999	45.0587	72.8201	52.2742	52.6631	0.530216	0.0545961
chr17:27450125-27473124	-	7.60143	35.633	36.405	8.23702	0	3.34805	2.54996	5.98444	-2.88664	0.0571361
chr17:90362760-90597629	-	24.0712	19.7961	23.8908	31.9185	28.5738	32.6435	33.1495	49.0724	0.525114	0.0577792
chr1:139085883-139110485	+	10.1352	6.92864	14.7895	13.3852	18.6829	15.9032	14.0248	17.9533	0.557194	0.0595723
chr12:59050268-59051708	-	13.936	11.8777	12.5142	9.26665	19.7819	15.9032	19.1247	11.9689	0.488593	0.0612932
chr4:117582600-117615241	+	7.60143	14.8471	10.2389	12.3555	14.2869	13.3922	17.8497	21.544	0.574427	0.062413
chr13:45735115-45956575	-	29.1388	24.7451	9.10125	27.7999	29.6728	47.7097	43.3494	43.088	0.851582	0.0635717
chr2:92214049-92230724	+	97.5517	122.736	125.142	119.437	75.8304	98.7675	107.098	95.751	-0.300541	0.0650777
chr4:150439343-150477468	+	20.2705	16.8267	10.2389	12.3555	10.9899	10.0442	7.64989	10.772	-0.597285	0.0671224
chr1:182853957-182858610	+	12.6691	11.8777	11.3766	12.3555	16.4849	19.2513	11.4748	15.5595	0.378698	0.0681827
chr15:69013358-69029910	+	15.2029	4.94903	6.82594	6.17777	15.3859	9.20714	16.5748	16.7564	0.804914	0.0682037
chr17:66436080-66438391	-	13.936	11.8777	20.4778	8.23702	9.89093	9.20714	6.37491	7.18133	-0.739736	0.0692574
chr6:31166476-31181149	-	19.0036	9.89805	4.55063	12.3555	20.8808	20.9253	16.5748	21.544	0.803052	0.0694312
chr13:103884143-103889285	-	19.0036	29.6942	25.0284	17.5037	16.4849	15.9032	8.92487	17.9533	-0.622294	0.0695678
chr2:131511984-131516443	+	65.8791	45.531	51.1945	48.3925	63.7415	73.6571	54.8242	75.4039	0.342999	0.0711752
chr17:64624528-64625451	+	6.33453	14.8471	4.55063	7.20739	14.2869	9.20714	20.3997	15.5595	0.851933	0.072316
chr12:24878191-24939348	+	13.936	6.92864	14.7895	12.3555	16.4849	21.7623	15.2998	16.7564	0.55027	0.0724457
chr12:52516079-52542636	+	12.6691	42.5616	35.2673	37.0666	17.5839	18.4143	11.4748	14.3627	-1.04472	0.0740179
chr1:190871592-190888764	-	8.86834	11.8777	9.10125	12.3555	13.1879	10.8812	22.9497	17.9533	0.622481	0.0746116
chr8:67713683-67720953	-	5.06762	11.8777	10.2389	11.3259	15.3859	11.7182	16.5748	14.3627	0.591848	0.0759689
chr5:20543585-20569354	+	11.4021	8.90825	9.10125	14.4148	14.2869	15.9032	12.7498	13.1658	0.356347	0.0765673
chr6:127468032-127478129	+	11.4021	10.8879	6.82594	13.3852	12.0889	18.4143	17.8497	13.1658	0.533525	0.0771991
chr18:39227368-39246924	+	13.936	9.89805	12.5142	5.14814	14.2869	20.0883	14.0248	16.7564	0.650923	0.0771996
chr14:17963061-17963321	+	16.4698	13.8573	9.10125	6.17777	12.0889	20.9253	20.3997	23.9378	0.762208	0.0776017
chr15:41797474-41826052	+	30.4057	26.7247	22.7531	29.8592	26.3758	35.9915	39.5244	39.4973	0.365545	0.0787534
chr13:35790101-35816575	+	8.86834	11.8777	20.4778	14.4148	17.5839	25.1104	16.5748	23.9378	0.580615	0.0793709
chr2:139996073-140057499	-	17.7367	8.90825	13.6519	8.23702	21.9798	16.7403	14.0248	19.1502	0.566903	0.0812202
chr14:27438599-27442620	+	13.936	23.7553	23.8908	24.7111	9.89093	17.5773	15.2998	15.5595	-0.565069	0.0822508
chr13:45852328-45956575	-	84.8827	66.3169	52.3322	73.1036	86.8203	123.041	76.4989	87.3728	0.434022	0.0823342
chr16:94383912-94393174	+	26.605	19.7961	17.0648	17.5037	13.1879	11.7182	17.8497	4.78755	-0.768137	0.0845253
chr9:59801914-59843138	+	30.4057	16.8267	19.3402	26.7703	14.2869	16.7403	19.1247	16.7564	-0.480355	0.0845539
chr16:17373350-17389457	-	12.6691	10.8879	17.0648	9.26665	19.7819	12.5552	43.3494	21.544	0.962703	0.0853616
chr9:83988776-84012619	+	19.0036	11.8777	14.7895	15.4444	23.0788	15.9032	26.7746	17.9533	0.453869	0.0902037
chr12:3237285-3238112	+	20.2705	31.6738	34.1297	21.6222	29.6728	13.3922	11.4748	5.98444	-0.831381	0.0906507
chr13:63061035-63068285	+	12.6691	16.8267	9.10125	11.3259	16.4849	21.7623	12.7498	19.1502	0.490685	0.0909694
chr9:112176095-112187766	-	17.7367	16.8267	12.5142	11.3259	4.39597	6.6961	15.2998	9.5751	-0.699382	0.0935529
chr17:26739543-26743131	+	77.2812	72.2558	70.5347	79.2813	90.1173	75.3311	96.8986	78.9946	0.189369	0.0950369
chr5:150643169-150647548	-	15.2029	5.93883	4.55063	8.23702	9.89093	15.0662	22.9497	11.9689	0.819437	0.0969791
chr7:81484426-81485109	-	17.7367	16.8267	19.3402	17.5037	15.3859	14.2292	7.64989	15.5595	-0.434861	0.0972032
chr9:22643745-22679064	+	55.7438	29.6942	34.1297	29.8592	37.3657	56.9169	57.3742	58.6475	0.493039	0.0976536
chr14:47016277-47016795	+	13.936	14.8471	11.3766	3.08888	20.8808	18.4143	17.8497	19.1502	0.81894	0.0976765
chr5:73510886-73544155	+	10.1352	7.91844	10.2389	13.3852	25.2768	25.9474	7.64989	29.9222	1.09122	0.0984168
chr5:106634831-106638635	-	20.2705	15.8369	19.3402	28.8296	17.5839	18.4143	12.7498	11.9689	-0.473044	0.100792
chr19:4792398-4794009	-	67.146	85.1232	86.4619	55.5999	89.0183	85.3753	91.7987	89.7666	0.274271	0.101024
chr8:72367904-72380306	-	25.3381	31.6738	26.1661	31.9185	18.6829	16.7403	30.5996	22.7409	-0.374804	0.102002
chr15:39566943-39616510	+	159.63	443.433	604.096	194.6	154.958	169.914	152.998	173.549	-1.10558	0.102396
chr15:16823159-16832278	+	17.7367	13.8573	14.7895	17.5037	16.4849	13.3922	6.37491	5.98444	-0.597038	0.104445
chr11:22053432-22068506	-	20.2705	14.8471	9.10125	14.4148	23.0788	15.0662	26.7746	20.3471	0.540256	0.104602
chr17:78237742-78335355	+	11.4021	6.92864	4.55063	13.3852	15.3859	11.7182	12.7498	14.3627	0.580093	0.105245
chr9:122131893-122137601	+	27.8719	35.633	69.397	17.5037	17.5839	18.4143	21.6747	19.1502	-0.969247	0.108002
chr2:155157774-155163483	+	15.2029	14.8471	20.4778	15.4444	18.6829	10.8812	10.1999	8.37822	-0.454559	0.108638
chr5:106618071-106638635	-	19.0036	24.7451	27.3038	21.6222	16.4849	18.4143	22.9497	17.9533	-0.289936	0.108856
chr9:120432353-120441581	+	44.3417	24.7451	19.3402	19.5629	28.5738	41.0136	38.2495	53.86	0.582395	0.109092
chr9:8634047-8658377	+	48.1424	37.6126	35.2673	65.8962	45.0587	84.5383	62.4741	81.3884	0.548917	0.10935
chr9:55838120-55859918	-	22.8043	29.6942	27.3038	27.7999	15.3859	20.9253	14.0248	29.9222	-0.422986	0.11347
chr13:84251230-84260240	+	12.6691	14.8471	17.0648	13.3852	5.49496	20.0883	6.37491	5.98444	-0.611391	0.11365
chr10:117355935-117367988	-	16.4698	20.7859	15.9272	13.3852	20.8808	24.2734	16.5748	39.4973	0.604683	0.114038
chr15:98740337-98742829	-	5.06762	16.8267	6.82594	15.4444	23.0788	13.3922	24.2247	14.3627	0.76512	0.114047
chr9:75116186-75123055	+	15.2029	8.90825	9.10125	8.23702	20.8808	8.37013	19.1247	21.544	0.754348	0.114077
chr1:175121728-175153230	-	27.8719	22.7655	29.5791	31.9185	19.7819	18.4143	17.8497	31.1191	-0.363416	0.117389
chr8:77344640-77365160	-	19.0036	28.7043	30.7167	39.1258	25.2768	24.2734	15.2998	9.5751	-0.65942	0.118458
chr7:97660813-97664766	+	13.936	21.7757	14.7895	23.6814	14.2869	11.7182	14.0248	15.5595	-0.416271	0.118594
chr2:104470749-104471847	-	140.626	157.379	156.997	158.563	125.285	160.706	136.423	116.098	-0.188235	0.119854
chr15:69013358-69049461	+	24.0712	8.90825	10.2389	8.23702	24.1778	20.0883	16.5748	15.5595	0.570259	0.120163
chr4:132656693-132673032	+	10.1352	11.8777	14.7895	10.2963	9.89093	20.9253	20.3997	17.9533	0.554444	0.120373
chr5:81646410-81663424	+	12.6691	11.8777	5.68828	7.20739	13.1879	13.3922	14.0248	10.772	0.456447	0.121028
chr7:114319453-114321251	-	26.605	21.7757	39.818	36.037	36.2667	44.3617	39.5244	37.1035	0.340039	0.123877
chr1:192221333-192242037	+	10.1352	9.89805	11.3766	16.474	21.9798	13.3922	25.4996	11.9689	0.605201	0.124533
chr17:66037493-66053091	-	19.0036	18.8063	22.7531	23.6814	30.7718	17.5773	34.4245	37.1035	0.508902	0.125572
chr4:150439343-150534945	+	17.7367	14.8471	4.55063	7.20739	15.3859	14.2292	21.6747	19.1502	0.667729	0.12615
chr9:3634439-3635157	+	16.4698	14.8471	23.8908	24.7111	21.9798	24.2734	25.4996	28.7253	0.330277	0.127034
chr12:3617606-3648389	+	195.103	176.185	172.924	150.326	186.829	215.112	179.772	197.487	0.165939	0.127982
chr16:94403314-94412123	+	39.2741	17.8165	39.818	25.7407	42.8607	41.8506	56.0992	33.5129	0.507228	0.128111
chr1:52708164-52709755	-	15.2029	25.7349	26.1661	26.7703	37.3657	25.1104	38.2495	26.3315	0.436676	0.129869
chr6:37903533-37931500	+	26.605	9.89805	12.5142	11.3259	13.1879	9.20714	7.64989	4.78755	-0.792758	0.133029
chr14:21626719-21664748	+	12.6691	20.7859	20.4778	27.7999	8.79193	16.7403	16.5748	13.1658	-0.564346	0.13303
chr9:77164765-77190737	-	53.21	28.7043	19.3402	47.3629	56.0486	49.3837	53.5492	47.8755	0.477031	0.137202
chr10:121288880-121306883	-	3.80072	10.8879	4.55063	14.4148	7.69294	25.1104	17.8497	13.1658	0.923205	0.137544
chr9:49506853-49507653	-	10.1352	5.93883	20.4778	2.05926	12.0889	20.0883	15.2998	19.1502	0.787094	0.144579
chr17:70761075-70787209	+	55.7438	51.4699	34.1297	35.0073	58.2466	44.3617	59.9241	58.6475	0.326773	0.146676
chr3:138546321-138555491	+	12.6691	8.90825	19.3402	14.4148	21.9798	17.5773	19.1247	14.3627	0.400655	0.148965
chr2:37580673-37647285	-	124.157	103.93	80.7736	118.407	103.305	85.3753	87.9737	67.0257	-0.314072	0.151118
chr17:26736789-26743131	+	43.0748	48.5004	47.7816	53.5406	45.0587	37.6656	42.0744	47.8755	-0.159782	0.1516
chr6:119920110-119921028	+	77.2812	98.9805	105.802	98.8442	135.176	87.0493	124.948	118.492	0.289851	0.152001
chr2:29893001-29922371	+	10.1352	19.7961	13.6519	12.3555	5.49496	10.0442	10.1999	13.1658	-0.523902	0.153436
chr8:18641565-18689059	+	12.6691	11.8777	9.10125	23.6814	18.6829	21.7623	14.0248	31.1191	0.578152	0.155851
chr5:128268492-128269377	-	49.4093	24.7451	25.0284	50.4517	50.5536	48.5467	48.4493	47.8755	0.385172	0.156431
chr1:192980346-192986882	-	13.936	5.93883	11.3766	6.17777	12.0889	11.7182	22.9497	10.772	0.620122	0.15664
chr7:75136298-75149088	-	46.8755	43.5514	50.0569	32.9481	58.2466	41.0136	54.8242	56.2537	0.278341	0.160724
chr11:85077265-85104026	-	21.5374	10.8879	19.3402	21.6222	14.2869	13.3922	2.54996	11.9689	-0.798363	0.161724
chr6:47576536-47577667	-	16.4698	12.8675	20.4778	7.20739	12.0889	12.5552	3.82495	1.19689	-0.942723	0.163876
chr5:118593333-118593570	+	188.769	219.737	202.503	198.718	269.253	193.35	214.197	247.756	0.191325	0.167935
chr9:32153040-32208265	+	51.9431	38.6024	25.0284	42.2147	51.6526	51.0578	47.1743	45.4817	0.308189	0.168044
chr17:55490943-55498406	+	34.2064	30.684	19.3402	36.037	29.6728	37.6656	52.2742	39.4973	0.403777	0.168206
chr19:42562552-42564341	+	15.2029	16.8267	20.4778	16.474	13.1879	18.4143	8.92487	14.3627	-0.329672	0.168867
chr18:73675161-73678039	-	12.6691	6.92864	27.3038	22.6518	6.59395	10.8812	10.1999	9.5751	-0.900875	0.170958
chr16:33421321-33434974	+	122.89	118.777	93.2878	128.703	148.364	109.649	158.098	132.855	0.243654	0.171981
chr16:32950292-32961744	+	87.4165	89.0825	100.114	106.052	90.1173	47.7097	77.7739	92.1604	-0.314268	0.17432
chr16:46436354-46438068	-	22.8043	14.8471	10.2389	12.3555	20.8808	27.6214	15.2998	17.9533	0.440452	0.174827
chr10:90895099-90923602	+	13.936	8.90825	15.9272	11.3259	20.8808	15.9032	22.9497	10.772	0.493008	0.175813
chr7:141987751-141988436	+	22.8043	22.7655	19.3402	6.17777	14.2869	6.6961	10.1999	7.18133	-0.889841	0.180097
chr8:16023739-16037308	-	17.7367	18.8063	6.82594	11.3259	28.5738	19.2513	14.0248	17.9533	0.545043	0.180885
chr2:23537328-23545579	-	16.4698	33.6534	25.0284	28.8296	19.7819	19.2513	14.0248	23.9378	-0.433472	0.182583
chr18:75114790-75126919	+	29.1388	35.633	50.0569	18.5333	34.0687	16.7403	21.6747	14.3627	-0.61881	0.18283
chr18:22912582-22952310	-	29.1388	13.8573	18.2025	39.1258	16.4849	22.5993	6.37491	14.3627	-0.74593	0.184935
chr12:81474587-81510965	-	15.2029	9.89805	7.96359	10.2963	13.1879	14.2292	15.2998	10.772	0.302848	0.187425
chr2:33260478-33324703	-	29.1388	33.6534	29.5791	27.7999	25.2768	42.6876	36.9745	46.6786	0.335346	0.189055
chr12:116317830-116324210	+	24.0712	20.7859	15.9272	26.7703	19.7819	20.0883	16.5748	9.5751	-0.40728	0.190942
chr11:70874746-70893688	+	26.605	20.7859	21.6155	18.5333	17.5839	21.7623	19.1247	17.9533	-0.195907	0.194442
chr15:95374728-95385156	-	13.936	9.89805	12.5142	17.5037	15.3859	25.1104	14.0248	15.5595	0.380018	0.197196
chr8:79118175-79136663	+	35.4733	21.7757	27.3038	25.7407	29.6728	19.2513	22.9497	13.1658	-0.375143	0.198902
chr15:73259548-73268893	-	10.1352	5.93883	5.68828	13.3852	9.89093	8.37013	14.0248	21.544	0.614983	0.201365
chr8:3258383-3258934	-	21.5374	23.7553	14.7895	18.5333	17.5839	11.7182	17.8497	16.7564	-0.298813	0.201543
chr16:16453992-16477513	-	15.2029	25.7349	13.6519	29.8592	10.9899	17.5773	14.0248	16.7564	-0.508869	0.2032
chr12:28859252-28867153	+	20.2705	8.90825	15.9272	6.17777	16.4849	15.0662	16.5748	21.544	0.442035	0.203224
chr2:117152992-117172086	+	21.5374	17.8165	21.6155	26.7703	17.5839	17.5773	22.9497	16.7564	-0.228895	0.204355
chr5:36922968-36940261	+	22.8043	25.7349	23.8908	32.9481	38.4647	32.6435	31.8745	23.9378	0.26835	0.204526
chr12:24878191-24882794	+	31.6726	25.7349	17.0648	28.8296	18.6829	24.2734	16.5748	21.544	-0.349539	0.205159
chr2:104192435-104214275	-	6.33453	5.93883	7.96359	16.474	17.5839	13.3922	10.1999	9.5751	0.467225	0.207991
chr7:141987751-141992300	+	46.8755	51.4699	46.6439	49.4221	58.2466	46.8727	67.574	49.0724	0.189924	0.210939
chr16:94832299-94833219	-	73.4805	51.4699	42.0933	54.5703	83.5234	63.613	66.299	55.0569	0.276832	0.212692
chr1:119741355-119765922	-	15.2029	3.95922	6.82594	12.3555	13.1879	15.9032	11.4748	11.9689	0.454291	0.214508
chr2:158035996-158058827	+	20.2705	31.6738	25.0284	30.8888	30.7718	29.2954	29.3246	34.7098	0.202341	0.217878
chr18:39097630-39111900	+	6.33453	8.90825	5.68828	15.4444	8.79193	14.2292	15.2998	10.772	0.432549	0.217968
chr15:12230274-12233926	+	17.7367	15.8369	15.9272	24.7111	16.4849	18.4143	10.1999	14.3627	-0.319689	0.218114
chr11:7078888-7109112	+	11.4021	22.7655	17.0648	13.3852	26.3758	16.7403	17.8497	20.3471	0.331556	0.219142
chr18:10582055-10586041	-	31.6726	31.6738	22.7531	17.5037	19.7819	14.2292	12.7498	29.9222	-0.434088	0.219643
chr1:22346293-22397563	-	34.2064	28.7043	38.6803	29.8592	26.3758	35.9915	28.0496	20.3471	-0.247028	0.221644
chr17:65592291-65595054	-	15.2029	7.91844	11.3766	11.3259	17.5839	10.0442	16.5748	14.3627	0.353953	0.222586
chr5:105891118-105911508	+	10.1352	11.8777	9.10125	22.6518	7.69294	13.3922	7.64989	8.37822	-0.534759	0.224247
chr4:9630773-9639347	-	20.2705	30.684	25.0284	33.9777	17.5839	28.4584	24.2247	17.9533	-0.317804	0.224643
chr1:59191889-59199191	-	5.06762	23.7553	32.992	13.3852	8.79193	7.53311	10.1999	8.37822	-1.10738	0.224728
chr12:24878191-24924294	+	88.6834	53.4495	55.7452	88.548	71.4345	93.7454	96.8986	83.7822	0.272029	0.225689
chr11:62283597-62292218	+	26.605	17.8165	22.7531	20.5926	25.2768	43.5247	24.2247	21.544	0.384477	0.230028
chr1:66772906-66802168	-	15.2029	12.8675	7.96359	21.6222	9.89093	11.7182	11.4748	7.18133	-0.517937	0.230384
chr1:22373344-22397563	-	24.0712	42.5616	38.6803	24.7111	18.6829	13.3922	31.8745	31.1191	-0.451738	0.230614
chr9:22036312-22036860	-	50.6762	28.7043	32.992	53.5406	51.6526	45.1987	56.0992	46.6786	0.266893	0.231061
chr14:12418005-12457829	-	25.3381	15.8369	13.6519	16.474	21.9798	20.0883	20.3997	20.3471	0.215971	0.23613
chr13:93341756-93356079	+	95.0179	80.1742	61.4334	65.8962	62.6425	68.635	61.1991	68.2226	-0.214652	0.236674
chr5:3747021-3772787	-	117.822	103.93	83.0489	105.022	132.978	102.116	127.498	104.129	0.187561	0.237946
chr7:99935162-99955540	-	79.815	88.0926	59.1581	101.933	87.9193	90.3974	91.7987	114.901	0.226838	0.239459
chr7:46901027-46903588	-	13.936	10.8879	3.41297	7.20739	15.3859	10.8812	28.0496	7.18133	0.79499	0.239735
chr12:82340662-82342499	+	19.0036	16.8267	12.5142	10.2963	17.5839	16.7403	19.1247	15.5595	0.234868	0.243944
chr18:39126833-39150118	+	44.3417	45.531	44.3686	57.6591	43.9597	55.2428	58.6492	58.6475	0.174003	0.246391
chr9:32181842-32208265	+	16.4698	6.92864	11.3766	17.5037	20.8808	10.0442	22.9497	20.3471	0.505621	0.248211
chr2:70786877-70786995	-	36.7403	22.7655	20.4778	17.5037	20.8808	16.7403	17.8497	20.3471	-0.362674	0.24891
chr2:18284623-18308949	-	21.5374	23.7553	34.1297	35.0073	29.6728	32.6435	36.9745	33.5129	0.214832	0.248997
chr5:130187401-130198116	+	15.2029	6.92864	14.7895	14.4148	21.9798	20.9253	10.1999	17.9533	0.469038	0.249062
chr9:32181842-32190061	+	13.936	7.91844	10.2389	19.5629	15.3859	14.2292	34.4245	13.1658	0.579759	0.252869
chr11:12343744-12378359	-	15.2029	13.8573	7.96359	15.4444	9.89093	17.5773	21.6747	25.1346	0.501484	0.255239
chr2:68307041-68314603	-	13.936	11.8777	7.96359	10.2963	9.89093	13.3922	19.1247	13.1658	0.334489	0.257751
chr4:84971131-85006524	+	16.4698	2.96942	7.96359	9.26665	13.1879	15.0662	8.92487	13.1658	0.457264	0.258079
chr4:101612862-101616865	+	7.60143	10.8879	10.2389	9.26665	15.3859	11.7182	7.64989	13.1658	0.334816	0.261099
chr18:79086551-79087180	-	78.5481	47.5106	45.5063	62.8073	68.1375	70.3091	57.3742	78.9946	0.22966	0.26307
chr18:63791796-63865506	+	10.1352	11.8777	15.9272	13.3852	13.1879	18.4143	12.7498	15.5595	0.223165	0.263205
chr7:51887912-51953301	+	2.53381	22.7655	7.96359	10.2963	12.0889	11.7182	19.1247	17.9533	0.483113	0.263471
chr16:72933213-72935786	+	34.2064	16.8267	38.6803	23.6814	16.4849	30.9695	16.5748	19.1502	-0.447059	0.265239
chr13:64243634-64248499	-	27.8719	39.5922	45.5063	41.1851	36.2667	49.3837	61.1991	40.6942	0.282841	0.26615
chr13:59512324-59544451	-	11.4021	7.91844	17.0648	17.5037	10.9899	10.8812	10.1999	8.37822	-0.413884	0.266586
chr14:21618891-21637640	+	15.2029	15.8369	5.68828	11.3259	16.4849	17.5773	15.2998	11.9689	0.351957	0.266707
chr4:9583812-9610938	-	6.33453	19.7961	20.4778	9.26665	4.39597	15.0662	7.64989	7.18133	-0.704274	0.268074
chr4:13835633-13846957	+	15.2029	18.8063	13.6519	19.5629	26.3758	28.4584	14.0248	17.9533	0.368925	0.271251
chr13:91524585-91564694	+	168.498	104.919	88.7372	142.089	151.661	158.195	137.698	137.642	0.2148	0.276725
chr3:66994517-66996590	+	7.60143	12.8675	17.0648	12.3555	10.9899	8.37013	12.7498	4.78755	-0.43521	0.278936
chr11:104350487-104378826	-	38.0072	31.6738	22.7531	39.1258	41.7617	49.3837	49.7243	26.3315	0.345866	0.279681
chr5:146259505-146271735	+	12.6691	12.8675	21.6155	12.3555	7.69294	15.9032	11.4748	11.9689	-0.339187	0.281573
chr1:190871592-190899571	-	92.4841	58.3985	58.0205	89.5776	86.8203	97.0935	73.9489	87.3728	0.209944	0.284123
chr1:25221760-25228547	-	46.8755	58.3985	31.8544	44.274	41.7617	36.8286	38.2495	35.9066	-0.248055	0.288595
chr5:32819866-32835688	-	17.7367	20.7859	29.5791	16.474	28.5738	14.2292	10.1999	13.1658	-0.354096	0.289297
chr11:108923152-108931579	+	8.86834	11.8777	22.7531	8.23702	12.0889	15.0662	36.9745	14.3627	0.601378	0.28944
chr14:23363801-23386353	-	15.2029	7.91844	11.3766	9.26665	13.1879	20.0883	10.1999	11.9689	0.341294	0.291188
chr3:104463859-104479850	-	19.0036	19.7961	15.9272	11.3259	19.7819	11.7182	12.7498	8.37822	-0.327787	0.291342
chr6:5100432-5115480	+	21.5374	4.94903	6.82594	17.5037	16.4849	15.9032	17.8497	14.3627	0.346262	0.29238
chr13:18810432-18814293	+	13.936	10.8879	7.96359	20.5926	18.6829	15.9032	20.3997	11.9689	0.326887	0.293752
chr1:87880368-87881939	+	6.33453	12.8675	14.7895	18.5333	9.89093	3.34805	15.2998	7.18133	-0.556264	0.294869
chr5:14539410-14540801	+	21.5374	16.8267	20.4778	18.5333	14.2869	24.2734	16.5748	9.5751	-0.257879	0.296037
chr8:86860426-86862110	-	31.6726	22.7655	22.7531	37.0666	31.8708	20.9253	16.5748	23.9378	-0.292212	0.299792
chr19:4784724-4794009	-	21.5374	19.7961	26.1661	21.6222	20.8808	25.1104	10.1999	17.9533	-0.26544	0.300244
chr16:31153706-31160388	-	35.4733	16.8267	23.8908	32.9481	29.6728	38.5026	24.2247	45.4817	0.337266	0.305901
chr11:4517741-4531305	-	5.06762	12.8675	12.5142	7.20739	20.8808	9.20714	8.92487	13.1658	0.470552	0.306124
chr16:17367404-17389457	-	6.33453	8.90825	12.5142	12.3555	9.89093	18.4143	11.4748	10.772	0.333716	0.308881
chr8:85875634-85879810	+	5.06762	15.8369	15.9272	6.17777	14.2869	10.8812	11.4748	19.1502	0.375433	0.310397
chr14:60843208-60875307	+	7.60143	14.8471	10.2389	18.5333	17.5839	18.4143	11.4748	15.5595	0.299369	0.310981
chr10:69994372-69999498	+	15.2029	15.8369	9.10125	19.5629	7.69294	14.2292	14.0248	10.772	-0.353818	0.314661
chr9:108533587-108534618	+	13.936	28.7043	21.6155	23.6814	26.3758	23.4364	34.4245	21.544	0.26653	0.315119
chr17:81647809-81649638	-	153.296	138.573	147.895	156.503	141.77	167.403	165.748	153.202	0.0750859	0.321344
chr9:96602713-96611499	-	54.4769	48.5004	37.5427	56.6295	36.2667	44.3617	40.7994	51.4662	-0.189403	0.323948
chr9:24473774-24485729	-	20.2705	7.91844	10.2389	18.5333	15.3859	19.2513	20.3997	14.3627	0.284948	0.324135
chr7:132759389-132779385	-	13.936	12.8675	10.2389	13.3852	16.4849	10.8812	19.1247	13.1658	0.24247	0.324823
chr9:22887581-22887996	+	16.4698	9.89805	11.3766	9.26665	14.2869	18.4143	8.92487	17.9533	0.341813	0.329089
chr13:55233895-55248077	+	26.605	37.6126	39.818	21.6222	18.6829	21.7623	36.9745	23.9378	-0.310048	0.330319
chr9:70703287-70722771	+	15.2029	5.93883	17.0648	16.474	6.59395	8.37013	10.1999	13.1658	-0.512566	0.331174
chr19:29753600-29786449	-	24.0712	9.89805	13.6519	23.6814	12.0889	17.5773	14.0248	8.37822	-0.453524	0.333043
chr6:47501168-47502590	+	11.4021	13.8573	18.2025	15.4444	10.9899	16.7403	14.0248	7.18133	-0.267518	0.333823
chr2:34432003-34444406	+	8.86834	9.89805	5.68828	14.4148	10.9899	12.5552	8.92487	14.3627	0.268877	0.339759
chr10:5403841-5426275	-	1.26691	32.6636	35.2673	13.3852	2.19798	4.18506	6.37491	10.772	-1.81135	0.339978
chr2:136116177-136116962	-	22.8043	11.8777	17.0648	11.3259	17.5839	18.4143	26.7746	14.3627	0.290378	0.34171
chr17:50606295-50611195	+	58.2776	64.3373	51.1945	48.3925	74.7314	66.124	54.8242	52.6631	0.160461	0.342215
chr1:190885334-190899571	-	10.1352	9.89805	22.7531	12.3555	9.89093	15.9032	10.1999	4.78755	-0.435233	0.342596
chr3:135655500-135669339	-	31.6726	30.684	26.1661	26.7703	32.9698	25.9474	30.5996	38.3004	0.148776	0.343196
chr19:27849711-27900903	-	11.4021	15.8369	7.96359	17.5037	20.8808	17.5773	8.92487	23.9378	0.436347	0.352382
chr18:75519739-75521869	-	11.4021	12.8675	4.55063	12.3555	19.7819	10.8812	10.1999	11.9689	0.35961	0.356275
chr1:25126641-25131401	-	29.1388	28.7043	42.0933	32.9481	29.6728	28.4584	31.8745	29.9222	-0.148005	0.357627
chr10:9798122-9800068	-	31.6726	26.7247	32.992	21.6222	26.3758	23.4364	28.0496	22.7409	-0.167803	0.362283
chr6:8537817-8579739	+	78.5481	79.1844	73.9477	66.9258	78.0284	73.6571	73.9489	100.539	0.127395	0.36352
chr11:29705535-29708770	+	12.6691	27.7145	12.5142	30.8888	16.4849	10.0442	17.8497	15.5595	-0.483242	0.364806
chr1:16440323-16509408	-	29.1388	36.6228	25.0284	27.7999	36.2667	25.1104	34.4245	38.3004	0.177349	0.370328
chr9:96591950-96611499	-	108.954	93.0417	102.389	122.526	107.701	106.301	89.2487	93.3573	-0.10622	0.370704
chr1:155953154-155962560	-	11.4021	17.8165	10.2389	16.474	12.0889	16.7403	17.8497	17.9533	0.20859	0.371497
chr5:25347361-25349940	-	19.0036	5.93883	10.2389	12.3555	14.2869	12.5552	17.8497	11.9689	0.253302	0.374761
chr11:54543579-54568496	+	11.4021	14.8471	11.3766	10.2963	12.0889	5.02208	8.92487	14.3627	-0.246388	0.374767
chr18:6111685-6115850	-	21.5374	26.7247	52.3322	19.5629	25.2768	20.9253	22.9497	20.3471	-0.424982	0.375451
chr2:31604614-31605343	+	10.1352	8.90825	10.2389	19.5629	12.0889	10.0442	10.1999	5.98444	-0.350222	0.376539
chr17:86488160-86496111	+	76.0143	58.3985	68.2594	60.748	65.9395	54.4058	42.0744	73.0102	-0.162069	0.379232
chr10:120947204-120952255	-	17.7367	5.93883	10.2389	16.474	4.39597	11.7182	3.82495	16.7564	-0.457489	0.379515
chr13:43094749-43096806	+	19.0036	15.8369	5.68828	15.4444	12.0889	15.0662	21.6747	21.544	0.330304	0.380031
chr11:31055458-31061586	+	12.6691	24.7451	19.3402	16.474	12.0889	13.3922	17.8497	17.9533	-0.256888	0.380032
chr5:53181722-53188082	-	6.33453	18.8063	13.6519	16.474	12.0889	10.0442	8.92487	9.5751	-0.443758	0.380893
chr5:113550423-113558463	+	11.4021	30.684	19.3402	21.6222	16.4849	15.9032	14.0248	17.9533	-0.367649	0.381969
chr3:121228310-121235764	-	17.7367	27.7145	29.5791	39.1258	12.0889	29.2954	26.7746	22.7409	-0.328659	0.383897
chr8:91468317-91485278	+	12.6691	11.8777	5.68828	8.23702	9.89093	6.6961	17.8497	19.1502	0.478073	0.384382
chr2:156508813-156514210	+	36.7403	36.6228	22.7531	19.5629	17.5839	18.4143	28.0496	29.9222	-0.299857	0.39058
chr4:150468695-150510038	+	12.6691	19.7961	7.96359	16.474	10.9899	22.5993	14.0248	27.5284	0.401129	0.390951
chr13:36232122-36246494	+	12.6691	8.90825	20.4778	18.5333	13.1879	14.2292	22.9497	25.1346	0.317462	0.391804
chr8:67882981-67908889	-	13.936	13.8573	20.4778	23.6814	17.5839	14.2292	15.2998	14.3627	-0.227032	0.392606
chr16:9761391-9761983	-	16.4698	19.7961	6.82594	20.5926	19.7819	29.2954	33.1495	9.5751	0.527585	0.396517
chr11:60270318-60275002	-	21.5374	11.8777	18.2025	17.5037	13.1879	25.9474	19.1247	26.3315	0.291385	0.39744
chr16:97038898-97056765	-	17.7367	16.8267	7.96359	16.474	14.2869	15.9032	16.5748	22.7409	0.236393	0.397815
chr6:36913633-36937400	-	11.4021	9.89805	10.2389	11.3259	10.9899	10.0442	11.4748	13.1658	0.091594	0.398713
chr15:39506966-39517871	+	12.6691	11.8777	15.9272	13.3852	15.3859	10.0442	12.7498	10.772	-0.137826	0.400501
chr10:43393871-43413547	+	12.6691	11.8777	10.2389	20.5926	21.9798	13.3922	19.1247	11.9689	0.263291	0.402101
chr6:71599317-71607606	-	17.7367	7.91844	7.96359	13.3852	15.3859	10.8812	20.3997	10.772	0.289245	0.407087
chr19:36958373-36970038	+	13.936	13.8573	13.6519	8.23702	7.69294	10.0442	12.7498	11.9689	-0.226766	0.407852
chr8:48367311-48417245	-	10.1352	11.8777	13.6519	22.6518	25.2768	25.1104	12.7498	11.9689	0.36502	0.409646
chr7:98243949-98266247	-	38.0072	34.6432	37.5427	53.5406	40.6627	35.1545	33.1495	38.3004	-0.152915	0.410687
chr17:42377160-42377640	+	8.86834	34.6432	28.4414	16.474	13.1879	8.37013	17.8497	20.3471	-0.56543	0.412762
chr10:25220611-25289730	-	17.7367	26.7247	35.2673	14.4148	16.4849	19.2513	21.6747	16.7564	-0.344079	0.415785
chr3:86532085-86542711	+	19.0036	16.8267	15.9272	19.5629	25.2768	12.5552	14.0248	11.9689	-0.160177	0.418063
chr5:117500713-117505639	+	70.9467	72.2558	72.81	56.6295	72.5335	79.5162	66.299	70.6164	0.0838875	0.422322
chr4:34839332-34839986	-	15.2029	19.7961	14.7895	20.5926	18.6829	22.5993	10.1999	9.5751	-0.205027	0.423035
chr12:4762327-4764147	-	24.0712	26.7247	25.0284	30.8888	23.0788	16.7403	28.0496	28.7253	-0.143733	0.423271
chr4:68792825-68798924	-	20.2705	17.8165	20.4778	21.6222	15.3859	21.7623	26.7746	29.9222	0.226913	0.426583
chr19:45630865-45640521	-	11.4021	23.7553	20.4778	17.5037	15.3859	21.7623	24.2247	22.7409	0.201702	0.426871
chr18:63791796-63825238	+	29.1388	12.8675	14.7895	17.5037	27.4748	13.3922	20.3997	31.1191	0.314319	0.428926
chr5:9504725-9512524	-	16.4698	11.8777	11.3766	12.3555	10.9899	13.3922	17.8497	16.7564	0.179713	0.429231
chr19:57751630-57755618	+	19.0036	18.8063	14.7895	23.6814	7.69294	14.2292	24.2247	19.1502	-0.224304	0.429497
chr4:117582600-117593162	+	17.7367	19.7961	20.4778	22.6518	19.7819	36.8286	15.2998	28.7253	0.319171	0.432727
chr12:111592577-111618383	+	15.2029	8.90825	10.2389	12.3555	20.8808	6.6961	16.5748	19.1502	0.438655	0.436655
chr10:90069468-90077142	+	93.751	206.869	216.155	134.881	109.899	134.759	141.523	136.445	-0.318331	0.437824
chr19:57731552-57797503	+	20.2705	7.91844	11.3766	16.474	18.6829	27.6214	16.5748	9.5751	0.370623	0.437921
chr12:3835027-3873428	+	15.2029	8.90825	19.3402	12.3555	13.1879	14.2292	16.5748	19.1502	0.178161	0.439305
chr5:53170357-53188082	-	15.2029	3.95922	13.6519	9.26665	8.79193	16.7403	10.1999	15.5595	0.285567	0.44655
chr12:3617606-3686862	+	39.2741	29.6942	31.8544	39.1258	50.5536	60.2649	36.9745	25.1346	0.305273	0.446597
chr11:70874746-70887171	+	13.936	11.8777	15.9272	16.474	19.7819	25.1104	8.92487	21.544	0.372433	0.446972
chr12:52937135-52938506	+	12.6691	16.8267	9.10125	10.2963	6.59395	11.7182	8.92487	14.3627	-0.233064	0.44795
chr1:139053346-139062971	+	31.6726	34.6432	27.3038	22.6518	36.2667	30.1325	19.1247	16.7564	-0.184967	0.451517
chr6:116042871-116043805	-	10.1352	8.90825	18.2025	11.3259	8.79193	9.20714	16.5748	5.98444	-0.260125	0.453283
chr14:45244155-45246516	+	11.4021	37.6126	29.5791	18.5333	10.9899	18.4143	28.0496	14.3627	-0.43556	0.453534
chr8:84583559-84588859	+	11.4021	21.7757	19.3402	14.4148	8.79193	13.3922	16.5748	17.9533	-0.239054	0.461616
chr16:44520225-44521335	-	13.936	27.7145	27.3038	15.4444	15.3859	25.1104	28.0496	32.316	0.257088	0.462037
chr17:69207859-69210383	+	29.1388	30.684	25.0284	35.0073	28.5738	35.9915	31.8745	31.1191	0.0898314	0.462731
chr17:81408067-81445593	-	19.0036	6.92864	22.7531	15.4444	18.6829	17.5773	19.1247	16.7564	0.169831	0.466499
chr7:68003810-68004355	+	30.4057	30.684	34.1297	29.8592	41.7617	25.9474	29.3246	46.6786	0.200349	0.466559
chr9:55807013-55859918	-	7.60143	21.7757	17.0648	14.4148	9.89093	10.8812	14.0248	13.1658	-0.343506	0.48035
chr4:16151917-16158430	-	12.6691	15.8369	3.41297	7.20739	9.89093	14.2292	6.37491	19.1502	0.343517	0.483248
chr2:48870289-48873473	+	15.2029	12.8675	14.7895	15.4444	15.3859	10.8812	19.1247	22.7409	0.224745	0.484603
chr7:46614618-46635556	-	17.7367	14.8471	22.7531	12.3555	10.9899	10.8812	17.8497	19.1502	-0.201436	0.486782
chr4:87073188-87076157	-	15.2029	12.8675	15.9272	15.4444	16.4849	13.3922	15.2998	17.9533	0.0868489	0.48866
chr3:56057950-56091120	-	19.0036	14.8471	15.9272	25.7407	27.4748	14.2292	28.0496	19.1502	0.235415	0.490446
chr17:63471408-63490887	-	16.4698	11.8777	6.82594	17.5037	20.8808	12.5552	12.7498	14.3627	0.200917	0.492629
chr14:123592682-123599989	-	17.7367	16.8267	34.1297	10.2963	12.0889	11.7182	14.0248	22.7409	-0.382989	0.494611
chr1:38053616-38085652	-	13.936	18.8063	10.2389	20.5926	17.5839	12.5552	20.3997	3.59066	-0.232017	0.498492
chr7:92645990-92665865	-	16.4698	12.8675	19.3402	21.6222	20.8808	15.0662	2.54996	23.9378	-0.171166	0.500543
chr1:22533399-22538623	-	43.0748	59.3883	58.0205	57.6591	57.1476	50.2208	56.0992	37.1035	-0.121159	0.501029
chr2:129810488-129811237	+	11.4021	31.6738	14.7895	14.4148	32.9698	10.0442	28.0496	21.544	0.357528	0.513596
chr3:96041338-96042928	-	26.605	12.8675	22.7531	11.3259	15.3859	18.4143	8.92487	16.7564	-0.306315	0.51484
chr1:53865041-53914632	-	19.0036	14.8471	5.68828	6.17777	9.89093	18.4143	11.4748	11.9689	0.178807	0.515241
chr2:37624173-37647285	-	34.2064	28.7043	26.1661	28.8296	17.5839	34.3175	25.4996	31.1191	-0.11968	0.516117
chr11:26397746-26434500	+	13.936	9.89805	17.0648	21.6222	14.2869	23.4364	14.0248	19.1502	0.181409	0.516791
chr3:122781567-122818067	+	20.2705	31.6738	32.992	29.8592	19.7819	18.4143	40.7994	23.9378	-0.157356	0.522676
chr18:82955524-82957449	+	5.06762	14.8471	12.5142	8.23702	20.8808	11.7182	5.09993	17.9533	0.45262	0.52747
chr2:68307041-68359034	-	12.6691	15.8369	7.96359	12.3555	16.4849	19.2513	11.4748	9.5751	0.217916	0.533852
chr19:57629085-57657238	+	15.2029	13.8573	3.41297	17.5037	16.4849	13.3922	5.09993	2.39378	-0.419347	0.53631
chr4:48604581-48617331	+	79.815	56.4189	59.1581	77.2221	67.0385	65.287	76.4989	80.1915	0.0842885	0.539464
chr7:46590607-46635556	-	73.4805	95.0213	111.49	76.1924	95.6123	112.16	86.6988	86.1759	0.0958275	0.539794
chr13:35815909-35816575	+	146.961	176.185	191.126	149.296	132.978	160.706	188.697	141.233	-0.0895911	0.541686
chr19:57751630-57777945	+	59.5445	35.633	35.2673	53.5406	42.8607	49.3837	50.9993	53.86	0.0993624	0.543669
chr1:7120194-7120615	+	39.2741	41.5718	51.1945	59.7184	54.9496	28.4584	39.5244	51.4662	-0.136904	0.55044
chr3:116645366-116651499	-	10.1352	15.8369	10.2389	13.3852	10.9899	10.8812	12.7498	10.772	-0.127763	0.550743
chr6:119052601-119057515	-	13.936	12.8675	10.2389	17.5037	14.2869	10.8812	17.8497	5.98444	-0.154626	0.55108
chr12:51772274-51772705	-	15.2029	14.8471	10.2389	10.2963	12.0889	14.2292	8.92487	10.772	-0.136609	0.559754
chr14:103275789-103291362	-	13.936	15.8369	27.3038	31.9185	23.0788	30.1325	17.8497	27.5284	0.147708	0.560574
chr8:123382527-123383443	+	7.60143	17.8165	23.8908	19.5629	17.5839	9.20714	24.2247	5.98444	-0.272945	0.561869
chr18:80858544-80917878	-	8.86834	10.8879	10.2389	13.3852	15.3859	11.7182	12.7498	8.37822	0.152955	0.562017
chr6:84989325-85005036	-	13.936	13.8573	20.4778	16.474	12.0889	21.7623	20.3997	17.9533	0.157313	0.564496
chr6:52619977-52630349	-	12.6691	10.8879	9.10125	15.4444	17.5839	11.7182	3.82495	10.772	-0.131927	0.571787
chr4:48604581-48639045	+	15.2029	13.8573	21.6155	16.474	23.0788	21.7623	10.1999	25.1346	0.255785	0.576358
chr10:63289052-63307909	+	16.4698	14.8471	5.68828	22.6518	13.1879	20.0883	19.1247	13.1658	0.136273	0.579286
chr12:81314260-81316104	-	5.06762	24.7451	31.8544	15.4444	15.3859	19.2513	31.8745	17.9533	0.131408	0.585132
chr1:143667625-143677855	-	5.06762	10.8879	13.6519	19.5629	13.1879	8.37013	14.0248	3.59066	-0.327909	0.586914
chr3:26133242-26134052	-	29.1388	15.8369	20.4778	25.7407	16.4849	27.6214	39.5244	22.7409	0.222099	0.587145
chr1:52479238-52490755	-	12.6691	21.7757	20.4778	11.3259	12.0889	15.9032	19.1247	10.772	-0.194601	0.589829
chr6:31418931-31433131	+	7.60143	13.8573	10.2389	24.7111	12.0889	20.0883	2.54996	13.1658	-0.236104	0.59041
chr2:140042094-140057499	-	16.4698	29.6942	27.3038	17.5037	25.2768	20.0883	28.0496	23.9378	0.0978055	0.590936
chr2:166834471-166836457	+	11.4021	9.89805	3.41297	23.6814	14.2869	8.37013	10.1999	20.3471	0.136688	0.59618
chr11:109971685-109977873	-	30.4057	29.6942	20.4778	25.7407	34.0687	25.1104	20.3997	19.1502	-0.106845	0.597233
chr14:29055887-29062540	-	19.0036	19.7961	9.10125	28.8296	15.3859	13.3922	17.8497	15.5595	-0.303178	0.601205
chr4:150439343-150510038	+	10.1352	11.8777	5.68828	12.3555	7.69294	8.37013	20.3997	11.9689	0.273906	0.606325
chr13:9710146-9735466	-	13.936	10.8879	13.6519	10.2963	9.89093	15.0662	10.1999	21.544	0.217322	0.609619
chr10:90049816-90077142	+	50.6762	71.266	65.9841	42.2147	56.0486	54.4058	61.1991	38.3004	-0.132445	0.609662
chrX:69544409-69545269	+	21.5374	11.8777	12.5142	13.3852	15.3859	13.3922	10.1999	14.3627	-0.153149	0.611642
chr5:23540375-23565265	-	25.3381	18.8063	7.96359	19.5629	20.8808	17.5773	19.1247	17.9533	0.0757795	0.623141
chr4:107851308-107857320	+	12.6691	5.93883	21.6155	14.4148	12.0889	10.0442	11.4748	9.5751	-0.339445	0.624473
chr3:89001773-89007877	+	21.5374	13.8573	14.7895	26.7703	15.3859	24.2734	20.3997	22.7409	0.105622	0.625605
chr6:37029763-37058028	-	78.5481	47.5106	46.6439	55.5999	52.7516	56.9169	45.8993	53.86	-0.124494	0.625636
chr6:88355483-88358642	-	32.9395	41.5718	29.5791	42.2147	31.8708	33.4805	34.4245	38.3004	-0.0835159	0.629419
chr9:42437115-42443075	-	11.4021	11.8777	12.5142	8.23702	9.89093	18.4143	11.4748	9.5751	0.164679	0.630774
chr18:39120119-39150118	+	24.0712	34.6432	31.8544	44.274	31.8708	36.8286	31.8745	41.8911	0.0793291	0.631055
chr10:25267308-25289730	-	22.8043	20.7859	20.4778	15.4444	30.7718	14.2292	19.1247	26.3315	0.186056	0.631246
chr5:32478066-32491189	+	54.4769	46.5208	54.6075	59.7184	53.8506	56.9169	40.7994	55.0569	-0.059501	0.639564
chr15:82851513-82857284	-	101.352	71.266	63.7088	68.985	87.9193	77.8422	101.999	61.0413	0.106931	0.640093
chr4:82835446-82854115	-	36.7403	36.6228	22.7531	33.9777	23.0788	48.5467	47.1743	29.9222	0.193066	0.641944
chr2:142739523-142740991	-	15.2029	15.8369	10.2389	14.4148	7.69294	15.9032	12.7498	15.5595	-0.101619	0.644517
chr18:23583084-23602674	+	8.86834	9.89805	27.3038	12.3555	9.89093	15.9032	15.2998	21.544	0.100434	0.658387
chr5:100475689-100485855	-	24.0712	8.90825	9.10125	14.4148	16.4849	13.3922	12.7498	15.5595	0.0425475	0.665535
chr1:139040000-139110485	+	10.1352	10.8879	10.2389	10.2963	16.4849	12.5552	8.92487	8.37822	0.15722	0.667107
chr8:67904117-67908889	-	15.2029	12.8675	14.7895	18.5333	21.9798	15.0662	10.1999	22.7409	0.189005	0.671765
chr6:99632257-99651791	-	12.6691	17.8165	40.9556	17.5037	20.8808	19.2513	14.0248	17.9533	-0.302707	0.672671
chr13:68887959-68982544	-	11.4021	14.8471	9.10125	15.4444	13.1879	13.3922	12.7498	13.1658	0.0475157	0.674051
chr17:44638513-44639826	-	17.7367	5.93883	7.96359	15.4444	14.2869	13.3922	10.1999	10.772	0.0472458	0.676749
chr6:8537817-8582790	+	173.566	109.868	139.932	124.585	132.978	129.737	133.873	120.886	-0.0825614	0.67757
chr6:17844909-17855028	+	6.33453	8.90825	13.6519	21.6222	12.0889	10.0442	12.7498	17.9533	0.0647627	0.678339
chr7:114058540-114060419	-	19.0036	16.8267	13.6519	17.5037	16.4849	18.4143	15.2998	19.1502	0.0500226	0.678474
chr3:131599865-131607463	+	7.60143	15.8369	4.55063	12.3555	6.59395	17.5773	8.92487	11.9689	0.159636	0.679138
chr3:123601441-123634340	-	31.6726	29.6942	48.9192	32.9481	32.9698	28.4584	40.7994	53.86	0.123981	0.681947
chr7:132771578-132779385	-	21.5374	14.8471	17.0648	12.3555	12.0889	21.7623	8.92487	19.1502	-0.087641	0.685166
chr12:75114191-75154281	-	20.2705	7.91844	6.82594	21.6222	15.3859	13.3922	7.64989	8.37822	-0.338048	0.688756
chr15:85359454-85393506	+	11.4021	12.8675	11.3766	13.3852	7.69294	15.0662	10.1999	14.3627	-0.0512027	0.689681
chr12:78590534-78637579	+	12.6691	13.8573	15.9272	7.20739	12.0889	12.5552	11.4748	8.37822	-0.158398	0.694877
chr3:123671341-123672477	-	8.86834	14.8471	29.5791	7.20739	8.79193	15.0662	11.4748	10.772	-0.392057	0.698584
chr11:104368680-104378826	-	17.7367	20.7859	29.5791	30.8888	23.0788	25.1104	25.4996	28.7253	0.0490535	0.699535
chr7:46515668-46635556	-	11.4021	13.8573	17.0648	17.5037	7.69294	13.3922	19.1247	16.7564	-0.0707104	0.705399
chr9:106985994-107006879	-	29.1388	8.90825	11.3766	17.5037	15.3859	19.2513	20.3997	13.1658	0.027233	0.714221
chr15:73257034-73268893	-	26.605	20.7859	10.2389	21.6222	19.7819	30.9695	20.3997	14.3627	0.109708	0.726936
chr3:56079859-56091120	-	79.815	71.266	71.6724	65.8962	73.6324	77.0052	71.399	70.6164	0.0198722	0.735248
chr2:69977719-69988896	+	13.936	8.90825	6.82594	14.4148	13.1879	10.8812	7.64989	15.5595	0.100899	0.735679
chr9:72591751-72593360	+	10.1352	17.8165	18.2025	26.7703	17.5839	18.4143	15.2998	13.1658	-0.177918	0.737061
chr4:141516836-141522392	-	13.936	12.8675	10.2389	9.26665	10.9899	15.0662	7.64989	17.9533	0.157738	0.741013
chr4:129838978-129847868	+	15.2029	11.8777	11.3766	9.26665	8.79193	10.0442	19.1247	8.37822	-0.0424792	0.744766
chr7:44915841-44916470	-	10.1352	6.92864	14.7895	13.3852	23.0788	13.3922	6.37491	10.772	0.245162	0.747887
chr11:49212695-49215945	+	11.4021	26.7247	28.4414	22.6518	14.2869	28.4584	19.1247	17.9533	-0.160558	0.748084
chr1:87364104-87380008	+	209.039	213.798	195.677	155.474	173.641	184.98	214.197	175.943	-0.0478077	0.75055
chr2:33324653-33340833	-	10.1352	17.8165	23.8908	18.5333	31.8708	10.8812	16.5748	20.3471	0.179025	0.751674
chr19:50252534-50262367	-	19.0036	14.8471	10.2389	10.2963	10.9899	10.0442	20.3997	17.9533	0.126919	0.751682
chr1:140362949-140383095	+	35.4733	27.7145	22.7531	44.274	29.6728	27.6214	39.5244	38.3004	0.0533354	0.752725
chr13:45697821-45956575	-	67.146	30.684	40.9556	38.0962	47.2566	53.5688	39.5244	40.6942	0.0335555	0.754037
chr9:18295300-18302183	+	19.0036	11.8777	12.5142	6.17777	18.6829	13.3922	6.37491	16.7564	0.155274	0.760996
chr12:111858210-111872433	-	29.1388	37.6126	38.6803	29.8592	41.7617	47.7097	21.6747	37.1035	0.131963	0.764487
chr12:24994812-24997330	+	17.7367	20.7859	14.7895	11.3259	21.9798	13.3922	15.2998	10.772	-0.0731152	0.771466
chr5:71623855-71642326	-	8.86834	9.89805	10.2389	18.5333	6.59395	17.5773	14.0248	7.18133	-0.067127	0.774235
chr8:77310731-77365160	-	21.5374	20.7859	18.2025	23.6814	23.0788	10.8812	30.5996	19.1502	-0.00854828	0.774475
chr6:31418931-31451584	+	10.1352	7.91844	13.6519	14.4148	9.89093	5.85909	10.1999	19.1502	-0.0322734	0.777268
chr17:81428182-81445593	-	17.7367	26.7247	14.7895	30.8888	24.1778	22.5993	20.3997	23.9378	0.015519	0.778151
chr2:139977607-140057499	-	45.6086	61.3679	45.5063	48.3925	42.8607	48.5467	75.2239	46.6786	0.0866515	0.778319
chr5:96128943-96134132	-	7.60143	5.93883	20.4778	10.2963	10.9899	13.3922	7.64989	11.9689	-0.0102413	0.779438
chr5:110755397-110756766	-	32.9395	52.4597	51.1945	51.4814	51.6526	44.3617	47.1743	35.9066	-0.070582	0.779779
chr3:56085242-56091120	-	7.60143	8.90825	14.7895	18.5333	16.4849	16.7403	6.37491	7.18133	-0.0911531	0.784053
chr6:134506196-134513419	-	22.8043	11.8777	13.6519	9.26665	15.3859	15.9032	22.9497	8.37822	0.120474	0.787937
chr15:39585590-39616510	+	29.1388	54.4393	46.6439	53.5406	53.8506	44.3617	43.3494	45.4817	0.0255295	0.788787
chr12:85863564-85879475	+	12.6691	12.8675	11.3766	20.5926	21.9798	12.5552	12.7498	8.37822	-0.0469831	0.795519
chr5:132258924-132259136	-	7.60143	12.8675	13.6519	9.26665	14.2869	17.5773	8.92487	7.18133	0.144866	0.799378
chr7:121047838-121057399	+	40.541	42.5616	59.1581	65.8962	43.9597	50.2208	47.1743	56.2537	-0.0750263	0.800688
chr8:77384751-77411128	-	26.605	10.8879	11.3766	17.5037	15.3859	19.2513	14.0248	10.772	-0.159311	0.800802
chr12:24878191-24934622	+	63.3453	37.6126	40.9556	44.274	47.2566	44.3617	34.4245	51.4662	-0.0688637	0.801173
chr8:64811680-64834568	-	45.6086	57.4087	29.5791	27.7999	47.2566	30.1325	42.0744	44.2849	0.0298396	0.803882
chr12:102991350-103021876	+	103.886	109.868	97.8385	93.6961	103.305	108.812	105.823	81.3884	-0.0213746	0.805255
chr2:24719045-24720056	-	17.7367	11.8777	12.5142	22.6518	17.5839	18.4143	14.0248	10.772	-0.0916053	0.807106
chr16:31796866-31812824	+	21.5374	10.8879	18.2025	17.5037	16.4849	10.8812	20.3997	16.7564	-0.078525	0.810245
chr8:36937560-36938758	-	13.936	15.8369	10.2389	14.4148	24.1778	7.53311	12.7498	10.772	0.0212136	0.81082
chr5:28358274-28368313	+	11.4021	8.90825	14.7895	14.4148	14.2869	14.2292	10.1999	11.9689	0.0336971	0.820155
chr5:33843112-33846267	+	38.0072	57.4087	47.7816	45.3036	42.8607	45.1987	44.6244	50.2693	-0.0430992	0.827274
chr14:56748835-56772006	-	10.1352	17.8165	18.2025	21.6222	16.4849	19.2513	11.4748	23.9378	0.0700554	0.828888
chr15:95346762-95385156	-	15.2029	13.8573	10.2389	21.6222	15.3859	10.8812	15.2998	15.5595	-0.0927879	0.830855
chr2:25965663-25966948	-	30.4057	35.633	25.0284	25.7407	20.8808	20.9253	28.0496	47.8755	0.0113606	0.845038
chr19:7026292-7032649	-	8.86834	15.8369	13.6519	14.4148	13.1879	10.8812	16.5748	13.1658	0.0280941	0.847171
chr2:127465048-127465978	-	6.33453	11.8777	13.6519	15.4444	14.2869	5.85909	11.4748	13.1658	-0.079032	0.848062
chr7:78450887-78462942	-	15.2029	18.8063	28.4414	9.26665	21.9798	16.7403	15.2998	10.772	-0.146507	0.849559
chr6:50143719-50163649	+	43.0748	51.4699	30.7167	43.2444	48.3556	46.0357	29.3246	51.4662	0.0560578	0.850588
chr17:70761075-70766089	+	19.0036	12.8675	10.2389	21.6222	19.7819	13.3922	16.5748	14.3627	0.00856166	0.850597
chr13:98266151-98272852	+	13.936	16.8267	18.2025	6.17777	16.4849	11.7182	17.8497	9.5751	0.0126332	0.852829
chr10:119929901-119945171	+	19.0036	4.94903	9.10125	15.4444	26.3758	9.20714	8.92487	8.37822	0.124953	0.852852
chr15:62107148-62107465	+	44.3417	63.3475	45.5063	58.6888	38.4647	46.8727	58.6492	63.4351	-0.0307098	0.852923
chr4:150500003-150510038	+	11.4021	19.7961	17.0648	15.4444	18.6829	21.7623	14.0248	11.9689	0.0605641	0.853728
chr15:82825231-82857284	-	22.8043	10.8879	13.6519	28.8296	19.7819	27.6214	15.2998	14.3627	0.016798	0.855446
chr6:8537817-8573298	+	53.21	17.8165	35.2673	29.8592	28.5738	28.4584	50.9993	19.1502	-0.0983384	0.85646
chr1:39263319-39300733	+	34.2064	44.5412	17.0648	36.037	31.8708	33.4805	30.5996	33.5129	-0.0263443	0.859811
chr5:106634831-106666845	-	8.86834	13.8573	21.6155	9.26665	13.1879	10.8812	10.1999	20.3471	0.0268831	0.861223
chr8:79118175-79120540	+	11.4021	12.8675	10.2389	15.4444	7.69294	13.3922	16.5748	15.5595	0.0913843	0.866857
chr16:85013627-85030365	-	29.1388	21.7757	34.1297	22.6518	25.2768	26.7844	26.7746	25.1346	-0.0507911	0.869399
chr2:140008699-140057499	-	26.605	18.8063	36.405	33.9777	23.0788	37.6656	30.5996	26.3315	0.0232532	0.871314
chr12:108157754-108165172	-	58.2776	55.4291	72.81	41.1851	71.4345	51.0578	49.7243	58.6475	0.0198975	0.876115
chr5:81509724-81512784	+	11.4021	13.8573	26.1661	6.17777	8.79193	20.0883	10.1999	17.9533	-0.0143436	0.876644
chr13:69512890-69515903	-	10.1352	16.8267	17.0648	7.20739	10.9899	6.6961	11.4748	20.3471	-0.049446	0.877308
chr7:78247155-78260414	-	5.06762	11.8777	21.6155	16.474	10.9899	14.2292	8.92487	19.1502	-0.0463651	0.883877
chr8:79371784-79372364	-	12.6691	28.7043	18.2025	4.11851	15.3859	11.7182	8.92487	13.1658	-0.372664	0.883893
chr15:81382980-81392322	-	8.86834	4.94903	14.7895	18.5333	13.1879	6.6961	12.7498	13.1658	-0.041623	0.884053
chr15:4047465-4059996	+	17.7367	18.8063	19.3402	22.6518	19.7819	20.9253	20.3997	17.9533	0.00961699	0.887308
chr17:55496292-55498406	+	32.9395	30.684	12.5142	23.6814	17.5839	21.7623	36.9745	17.9533	-0.0824568	0.887403
chr9:42437115-42444588	-	10.1352	6.92864	13.6519	17.5037	9.89093	9.20714	17.8497	11.9689	0.0207124	0.887494
chr10:90069468-90163304	+	5.06762	23.7553	12.5142	18.5333	13.1879	15.9032	11.4748	9.5751	-0.255851	0.893735
chr6:8737017-8758458	-	17.7367	10.8879	14.7895	18.5333	9.89093	13.3922	14.0248	25.1346	0.0114873	0.89643
chr16:33466855-33468183	+	29.1388	35.633	27.3038	28.8296	31.8708	25.9474	33.1495	31.1191	0.0140314	0.897524
chr3:103310309-103311513	+	19.0036	19.7961	9.10125	2.05926	8.79193	9.20714	7.64989	15.5595	-0.277837	0.899489
chr8:106981126-106981339	+	17.7367	8.90825	10.2389	9.26665	8.79193	8.37013	12.7498	14.3627	-0.0598683	0.90245
chr9:70559037-70562861	+	35.4733	20.7859	39.818	30.8888	18.6829	47.7097	36.9745	31.1191	0.0830147	0.903264
chr14:64825601-64828668	-	13.936	8.90825	11.3766	10.2963	15.3859	9.20714	6.37491	14.3627	0.0261271	0.905273
chr17:33381199-33382586	-	21.5374	28.7043	11.3766	14.4148	26.3758	20.0883	22.9497	9.5751	0.0550222	0.913247
chr3:106531137-106539603	-	11.4021	12.8675	10.2389	7.20739	5.49496	9.20714	7.64989	23.9378	0.150095	0.915018
chr5:90946790-90974415	+	13.936	21.7757	10.2389	18.5333	21.9798	10.0442	17.8497	13.1658	-0.0326823	0.916674
chr1:140362949-140450304	+	43.0748	37.6126	27.3038	33.9777	27.4748	33.4805	45.8993	33.5129	-0.0163652	0.91948
chr11:19998120-20008477	+	34.2064	43.5514	32.992	21.6222	45.0587	25.1104	26.7746	32.316	-0.034327	0.919894
chr9:59426123-59454469	-	11.4021	7.91844	15.9272	19.5629	20.8808	15.0662	7.64989	13.1658	0.0504864	0.920968
chr6:143029160-143072694	-	20.2705	11.8777	18.2025	17.5037	19.7819	17.5773	11.4748	17.9533	-0.0228674	0.92217
chr6:135772193-135780336	-	35.4733	18.8063	27.3038	24.7111	25.2768	26.7844	24.2247	26.3315	-0.0507909	0.939955
chr8:111918291-111918956	-	13.936	14.8471	11.3766	7.20739	21.9798	8.37013	14.0248	7.18133	0.122261	0.943262
chr11:62146306-62161910	+	7.60143	21.7757	10.2389	14.4148	15.3859	10.0442	10.1999	16.7564	-0.0445928	0.94452
chr12:98489905-98518832	-	6.33453	32.6636	35.2673	21.6222	29.6728	20.9253	12.7498	17.9533	-0.238067	0.951547
chr11:43704534-43705477	+	29.1388	43.5514	21.6155	51.4814	38.4647	54.4058	29.3246	21.544	-0.0204104	0.954668
chr15:35072430-35115645	-	20.2705	28.7043	38.6803	52.511	30.7718	27.6214	36.9745	39.4973	-0.0556224	0.957833
chr4:56906215-56912130	-	8.86834	15.8369	11.3766	13.3852	7.69294	13.3922	16.5748	11.9689	0.00471258	0.957919
chr13:11680966-11688013	-	44.3417	24.7451	56.8828	21.6222	24.1778	35.1545	52.2742	32.316	-0.0363197	0.958096
chr18:35793465-35801367	+	21.5374	51.4699	40.9556	36.037	23.0788	35.9915	52.2742	35.9066	-0.026681	0.962857
chr10:90914696-90948672	+	17.7367	7.91844	18.2025	9.26665	7.69294	14.2292	11.4748	17.9533	-0.0489979	0.966063
chr14:54758439-54759745	-	15.2029	11.8777	11.3766	14.4148	19.7819	16.7403	22.9497	3.59066	0.254281	0.969084
chr4:48636840-48650418	+	20.2705	10.8879	13.6519	19.5629	19.7819	15.9032	12.7498	14.3627	-0.0357502	0.974493
chr16:11116795-11128703	-	11.4021	25.7349	27.3038	22.6518	16.4849	24.2734	22.9497	20.3471	-0.0512169	0.975499
chr2:41110754-41113094	-	13.936	13.8573	10.2389	12.3555	5.49496	10.8812	20.3997	19.1502	0.15045	0.975508
chr14:31482791-31492456	-	39.2741	49.4903	14.7895	32.9481	26.3758	44.3617	28.0496	29.9222	-0.0848053	0.976736
chr2:83653358-83664192	+	19.0036	9.89805	6.82594	14.4148	8.79193	17.5773	11.4748	10.772	-0.0445977	0.97845
chrX:94098283-94114263	-	12.6691	10.8879	17.0648	8.23702	26.3758	11.7182	2.54996	22.7409	0.37552	0.97957
chr3:51308050-51326035	-	55.7438	70.2762	83.0489	70.0147	87.9193	58.5909	59.9241	74.2071	0.00803073	0.991471
chr1:139081173-139110485	+	11.4021	17.8165	15.9272	13.3852	12.0889	19.2513	25.4996	7.18133	0.129348	0.991517
chr2:37640851-37647285	-	24.0712	6.92864	6.82594	13.3852	16.4849	8.37013	7.64989	14.3627	-0.127862	0.995825
chr4:151830418-151835883	-	29.1388	27.7145	35.2673	35.0073	26.3758	28.4584	38.2495	34.7098	0.0075314	0.999215
