# Supplementary material for: Transcriptomic Analysis of High Fat Diet Fed Mouse Brain Cortex
Source: Front Genet. 2019 Feb 19;10:83. doi: 10.3389/fgene.2019.00083 (PMC6389608; doi:10.3389/fgene.2019.00083)
Supplement: TABLE S6 — For each host gene of circRNAs, the number of detected circRNAs with different exon composition is counted. This data is used to depict the graph in Figure 4B. [file Table_6.XLSX]

## Sheet: circRNA_counts
Supplementary Table S6
Host gene ID	circRNA counts
NM_001081206.1	23
NM_001256383.1	17
NM_175225.5	14
NM_001085492.1	14
NM_030113.2	13
NM_001128086.2	13
NM_001042617.1	12
NM_001166501.1	11
NM_181347.3	11
NM_027671.5	10
NM_016866.2	10
NM_001289611.1	10
NM_175642.4	9
NM_053270.1	9
NM_146122.3	9
NM_177185.4	9
NM_178267.3	9
NM_001177397.1	9
NM_181398.3	9
NM_001291141.1	9
NM_001199305.1	9
NM_001284219.1	9
NM_023328.3	9
NM_001284221.1	9
NM_001284218.1	9
NM_001289924.1	9
NM_007982.2	9
NM_001130409.1	9
NM_009261.3	8
NM_001316672.1	8
NM_009282.3	8
NM_181415.4	8
NM_181750.2	7
NM_053011.2	7
NM_175211.5	7
NM_001081358.2	7
NM_030595.1	7
NM_026856.2	7
NM_177751.3	7
NM_010158.2	7
NM_009441.2	7
NM_020252.3	7
NM_029870.2	7
NM_001201569.1	7
NM_175164.4	7
NM_199021.3	6
NM_001081027.2	6
NM_172664.3	6
NM_177855.3	6
NM_138679.5	6
NM_001081184.1	6
NM_198702.2	6
NM_144920.3	6
NM_025829.4	6
NM_013799.3	6
NM_001029895.3	6
NM_199446.1	6
NM_173018.2	6
NM_001195632.1	6
NM_001198587.3	6
NM_172544.3	6
NM_001162465.1	6
NM_007886.2	6
NM_052973.2	6
NM_001001983.2	6
NM_001252435.1	6
NR_045516.1	6
NM_001252436.1	6
NM_011749.4	6
NM_172836.3	6
NM_178775.4	5
NM_001001883.3	5
NM_031186.3	5
NR_121616.1	5
NM_001159606.1	5
NM_001170746.1	5
NM_015823.3	5
NM_001170745.1	5
NM_001201414.1	5
NM_001190734.1	5
NM_001190733.1	5
NM_153599.3	5
NM_133236.3	5
NM_001286729.1	5
NM_011083.2	5
NM_177698.4	5
NM_001033359.2	5
NM_001170787.1	5
NM_001177616.1	5
NM_001177617.1	5
NM_001177619.1	5
NM_001177623.1	5
NM_181316.4	5
NM_001029838.2	5
NM_178667.4	5
NM_053268.2	5
NM_001177618.1	5
NM_033264.2	5
NM_001177615.1	5
NM_001177620.1	5
NM_001252341.1	5
NM_001081035.1	5
NM_001081045.1	5
NM_172805.3	5
NM_001167983.1	5
NM_172579.3	5
NM_001081017.2	5
NM_023868.2	5
NM_011307.2	5
NR_121592.1	5
NM_008729.2	5
NM_001289653.1	5
NM_016843.3	5
NM_172440.3	5
NM_001025572.1	5
NM_015800.3	5
NM_011104.3	5
NM_001014981.1	5
NM_013862.5	4
NM_011785.3	4
NM_025303.3	4
NM_008719.2	4
NM_001081081.2	4
NM_001037136.1	4
NM_019933.2	4
NM_001113383.1	4
NM_172674.2	4
NM_010804.4	4
NR_045538.1	4
NM_146121.2	4
NM_001033960.1	4
NM_001001178.1	4
NM_177783.6	4
NM_001081133.2	4
NM_010763.2	4
NM_001077687.1	4
NM_001077688.1	4
NM_030695.2	4
NM_001305273.1	4
NM_021436.2	4
NM_001285902.1	4
NM_080469.4	4
NM_001110846.1	4
NM_153163.4	4
NM_001159533.2	4
NM_001255998.2	4
NM_001166371.1	4
NM_013789.2	4
NM_008087.2	4
NM_030263.5	4
NM_001317391.1	4
NM_010487.2	4
NM_001081341.1	4
NM_001310841.1	4
NM_001025600.1	4
NM_001162917.1	4
NM_001081216.1	4
NM_027394.2	4
NM_144557.5	4
NM_001164572.1	4
NM_001195048.1	4
NM_008778.3	4
NM_001195049.1	4
NM_001195047.1	4
NM_001081423.2	4
NM_001083341.1	4
NM_172803.2	4
NM_016893.5	4
NR_045554.1	4
NM_001122989.1	4
NM_172587.3	4
NM_001113417.1	4
NM_001205241.1	4
NM_017479.3	4
NM_173758.3	4
NM_027906.1	4
NM_001114879.1	4
NM_029492.4	4
NM_030138.2	4
NM_001163630.1	4
NM_001163631.1	4
NM_009122.2	4
NM_001163632.1	4
NM_027712.3	4
NM_177639.6	4
NM_001128180.1	4
NM_001128181.1	4
NR_104580.1	4
NM_001013385.2	4
NM_001291045.1	4
NM_008540.2	4
NM_027727.2	4
NM_001081222.1	4
NM_001290826.1	4
NM_001290829.1	4
NM_198300.3	4
NM_009032.3	4
NM_001290122.1	4
NM_001290127.1	4
NM_175510.3	3
NM_001110212.2	3
NM_001159966.1	3
NR_027640.1	3
NM_001038619.1	3
NM_172646.2	3
NM_019445.2	3
NM_026604.4	3
NM_177645.4	3
NM_177646.3	3
NM_001190817.1	3
NM_007869.3	3
NM_001012518.3	3
NM_001080754.1	3
NM_001033347.2	3
NM_001285458.1	3
NM_172661.3	3
NM_001304456.1	3
NM_011883.4	3
NM_001304454.1	3
NM_153422.2	3
NM_001293682.1	3
NM_001163455.2	3
NM_001293622.1	3
NM_023066.3	3
NM_001290367.1	3
NM_001172095.1	3
NM_144787.2	3
NM_001113209.2	3
NM_007983.2	3
NM_001159630.1	3
NM_001281955.1	3
NM_211357.2	3
NM_175234.4	3
NM_008974.4	3
NM_001164745.1	3
NM_001110796.2	3
NM_011995.4	3
NM_010075.2	3
NM_001198886.1	3
NM_207282.3	3
NM_001136060.2	3
NM_020295.3	3
NM_001289527.1	3
NM_010305.1	3
NM_001284345.1	3
NM_007937.3	3
NM_001285511.1	3
NM_178854.4	3
NM_144910.2	3
NM_007964.2	3
NM_009125.2	3
NM_001081203.1	3
NM_001190352.1	3
NM_028291.4	3
NM_001289529.1	3
NM_001177884.1	3
NM_175231.2	3
NM_172710.3	3
NM_013791.2	3
NM_001167751.1	3
NM_024260.5	3
NR_110471.1	3
NR_110469.1	3
NM_007971.2	3
NM_023060.3	3
NM_008514.4	3
NM_008171.3	3
NM_010418.2	3
NM_001109753.1	3
NM_153579.4	3
NM_008746.5	3
NM_025408.2	3
NM_175268.4	3
NM_212473.1	3
NM_029426.2	3
NM_053171.2	3
NM_011857.3	3
NM_173189.2	3
NM_030254.3	3
NM_177378.4	3
NM_001252059.1	3
NM_177224.2	3
NM_001310530.1	3
NM_028102.1	3
NM_001033322.2	3
NM_011436.3	3
NM_173038.3	3
NM_001305935.1	3
NM_199195.1	3
NM_175143.5	3
NM_019927.2	3
NM_001184709.1	3
NM_001184710.1	3
NM_178256.4	3
NM_053123.4	3
NM_011682.4	3
NM_010349.2	3
NM_133442.2	3
NM_001277293.1	3
NM_172546.2	3
NM_153406.3	3
NM_001145826.1	3
NM_130891.2	3
NM_153055.3	3
NM_001004164.2	3
NM_027604.4	3
NM_009622.1	3
NM_001282994.1	3
NM_172496.3	3
NM_176841.4	3
NM_146016.2	3
NM_001281818.1	3
NM_001029936.3	3
NM_174852.3	3
NM_010897.2	3
NM_197987.2	3
NM_001285438.1	3
NM_001039167.1	3
NM_001285437.1	3
NM_007597.3	3
NM_011947.3	3
NM_001271386.1	3
NM_001316665.1	3
NM_001316664.1	3
NM_029911.5	3
NM_001316666.1	3
NM_001093778.1	3
NM_001093776.1	3
NM_001163126.1	3
NM_024124.3	3
NM_178681.4	3
NM_198111.2	3
NM_001286263.1	3
NM_008612.2	3
NM_001033213.1	3
NM_022801.4	3
NM_001284189.1	3
NM_152134.3	3
NM_001081348.3	3
NM_009881.3	3
NM_001123386.1	3
NM_001033268.2	3
NM_008745.3	3
NM_001282961.1	3
NM_001025074.2	3
NM_009712.3	3
NM_012026.2	3
NM_029665.3	3
NM_001081058.2	3
NM_019930.2	3
NM_177814.4	3
NM_172813.3	3
NM_001081251.1	3
NM_027045.1	3
NM_001253755.1	3
NM_172605.3	3
NM_207215.2	3
NM_177393.4	3
NM_024188.6	3
NM_001081402.1	3
NM_019635.2	3
NM_199080.2	3
NM_199079.1	3
NM_177821.6	3
NM_019413.2	3
NM_010954.4	3
NM_001113208.1	3
NM_001310673.1	3
NM_001037997.3	3
NM_001286415.1	3
NM_008000.2	3
NM_030133.3	3
NM_172829.2	3
NM_001285813.1	3
NM_010087.4	3
NM_001285811.1	3
NM_207650.4	3
NM_001285817.1	3
NM_025696.3	3
NM_001302951.1	3
NM_001302947.1	3
NM_023792.2	3
NM_001114339.2	3
NM_001034964.1	3
NM_001034962.1	3
NM_178362.1	3
NM_009166.3	3
NM_013907.2	3
NM_177464.4	3
NM_001114663.1	2
NM_010154.2	2
NM_145991.2	2
NM_177644.5	2
NM_001199003.1	2
NM_027188.3	2
NM_001310442.1	2
NM_001302702.1	2
NM_008678.3	2
NM_001310477.1	2
NM_001160139.1	2
NM_007733.2	2
NM_026430.3	2
NM_153556.2	2
NM_001111312.1	2
NM_001111311.1	2
NM_008515.4	2
NM_007495.4	2
NM_001293313.1	2
NM_001033285.1	2
NM_001038607.2	2
NM_001081080.1	2
NM_019570.3	2
NM_008667.3	2
NM_001037726.1	2
NM_001122676.1	2
NM_145506.4	2
NR_029543.1	2
NM_008575.4	2
NM_001302802.1	2
NM_001160257.1	2
NM_001005507.2	2
NM_001039184.1	2
NM_001290282.1	2
NM_001290280.1	2
NM_138755.2	2
NM_001109691.1	2
NM_001109690.1	2
NM_001110232.1	2
NM_001110231.1	2
NM_029924.2	2
NM_001290656.1	2
NM_001145830.1	2
NM_001085521.2	2
NM_080455.2	2
NM_001310447.1	2
NM_001160293.1	2
NM_001110229.1	2
NM_001001309.2	2
NM_001042528.2	2
NM_001276360.1	2
NM_001177668.1	2
NM_172856.3	2
NM_019688.2	2
NM_001113246.2	2
NM_029437.2	2
NM_001128103.2	2
NM_177652.2	2
NM_001319156.1	2
NM_001285459.1	2
NM_033524.3	2
NM_013735.4	2
NM_001291136.1	2
NM_001085495.2	2
NM_001289445.1	2
NM_015731.3	2
NM_001289446.1	2
NM_024185.4	2
NM_009295.2	2
NM_001113569.1	2
NM_001277256.1	2
NM_001162417.1	2
NM_010852.2	2
NM_021450.2	2
NM_001111331.1	2
NM_019789.4	2
NR_110989.1	2
NM_025822.3	2
NM_138666.3	2
NM_001163009.1	2
NM_001163008.1	2
NM_001167748.1	2
NM_001113419.2	2
NM_001113420.1	2
NM_013540.2	2
NM_001039195.1	2
NM_001177773.1	2
NM_001177774.1	2
NM_001163387.1	2
NM_173182.2	2
NM_001310460.1	2
NM_001163516.3	2
NM_001081411.1	2
NM_001282045.1	2
NM_001282044.1	2
NM_029721.2	2
NM_001289701.1	2
NM_001079830.2	2
NM_001025067.2	2
NM_008246.2	2
NM_011863.2	2
NM_001289477.1	2
NM_023502.2	2
NM_013841.3	2
NM_001293641.1	2
NM_025662.5	2
NM_028940.2	2
NM_001159633.1	2
NM_133891.3	2
NM_207109.2	2
NM_011211.3	2
NM_026647.3	2
NM_175275.4	2
NM_001110240.1	2
NM_172426.2	2
NM_008385.4	2
NM_001277149.1	2
NM_001111026.2	2
NM_001111027.2	2
NM_009822.3	2
NM_175518.5	2
NM_172381.2	2
NM_027326.3	2
NM_001290636.1	2
NM_175029.3	2
NM_001145967.1	2
NM_198412.2	2
NM_001164584.1	2
NM_001164583.1	2
NM_183300.2	2
NM_001199136.1	2
NM_172703.3	2
NM_001177853.1	2
NM_001177850.1	2
NM_175201.5	2
NM_001038993.3	2
NR_030478.1	2
NM_146254.4	2
NM_001290696.1	2
NM_198618.5	2
NM_001302081.1	2
NM_029036.2	2
NM_153160.4	2
NM_019763.2	2
NM_001160017.1	2
NM_001310448.1	2
NM_011074.3	2
NM_172885.2	2
NM_153572.2	2
NM_001310471.1	2
NM_053090.3	2
NM_001081383.1	2
NM_001177700.1	2
NM_133910.3	2
NM_001113362.1	2
NM_178407.3	2
NM_008066.3	2
NM_028194.2	2
NM_001159574.1	2
NM_030886.2	2
NM_177292.3	2
NM_172424.4	2
NM_009879.3	2
NM_001081388.2	2
NM_001081109.1	2
NM_029920.7	2
NM_172887.2	2
NM_001080977.1	2
NM_028234.1	2
NM_172707.3	2
NM_194340.2	2
NM_173370.3	2
NM_178741.3	2
NM_001301644.1	2
NM_001199059.1	2
NM_019983.2	2
NM_009990.3	2
NM_011908.2	2
NM_001289626.1	2
NM_001289629.1	2
NM_001083315.2	2
NM_001109764.1	2
NM_177077.2	2
NM_181595.3	2
NM_001171000.2	2
NM_001171001.1	2
NM_001164414.1	2
NM_016877.4	2
NM_001272064.1	2
NM_001163640.1	2
NM_028705.3	2
NM_027547.2	2
NM_011630.3	2
NM_053202.2	2
NM_013681.3	2
NM_001111015.1	2
NM_177412.1	2
NM_001290335.1	2
NM_053204.2	2
NM_001272076.1	2
NM_172477.4	2
NM_001164733.1	2
NM_001035228.2	2
NM_001326560.1	2
NM_181402.3	2
NM_001109688.2	2
NM_001081113.1	2
NM_172385.2	2
NM_010513.2	2
NM_001081414.2	2
NM_133740.2	2
NM_130880.1	2
NM_001081345.2	2
NM_182809.2	2
NM_013886.4	2
NM_028343.4	2
NM_153591.4	2
NM_001081267.2	2
NM_011035.2	2
NM_178635.3	2
NM_001029877.3	2
NM_009386.2	2
NM_175388.3	2
NM_001287164.1	2
NM_021554.2	2
NM_010207.2	2
NR_037291.1	2
NM_175032.3	2
NM_001113517.1	2
NM_017402.4	2
NM_011394.3	2
NM_172752.4	2
NM_001310707.1	2
NM_001310708.1	2
NM_008391.4	2
NM_028220.3	2
NM_001172152.1	2
NM_027626.1	2
NM_025827.3	2
NM_173369.3	2
NM_001168591.1	2
NM_010901.2	2
NM_019663.3	2
NM_027545.2	2
NM_001081049.1	2
NM_001310839.1	2
NM_001310840.1	2
NM_178709.4	2
NM_172771.2	2
NM_172536.3	2
NM_173185.2	2
NM_144937.4	2
NM_177184.3	2
NM_027150.1	2
NM_146003.2	2
NM_001311110.1	2
NM_177909.5	2
NM_173781.4	2
NM_001253831.1	2
NM_172920.4	2
NM_028906.2	2
NM_033604.2	2
NM_175025.4	2
NM_001253836.1	2
NM_146229.2	2
NM_030692.4	2
NM_177353.3	2
NM_001294138.1	2
NM_001044386.1	2
NM_001290385.1	2
NM_018818.2	2
NM_177592.4	2
NM_001199357.1	2
NM_001199360.1	2
NM_198105.2	2
NM_009484.3	2
NM_001142748.1	2
NM_001142741.1	2
NM_001142743.1	2
NM_001142760.1	2
NM_001277188.1	2
NM_001170800.1	2
NM_001033391.2	2
NM_001170801.1	2
NM_175155.4	2
NM_001111065.1	2
NM_008580.4	2
NM_018747.4	2
NM_001291816.1	2
NM_175407.3	2
NM_027772.2	2
NM_001168289.1	2
NM_001081428.1	2
NM_172788.3	2
NM_026201.3	2
NM_172549.3	2
NM_029166.2	2
NR_028262.1	2
NM_146239.2	2
NM_177368.4	2
NM_146241.2	2
NM_001037846.3	2
NM_001037848.3	2
NM_011391.1	2
NM_029057.1	2
NM_175003.3	2
NM_173748.4	2
NM_001290545.1	2
NM_001002764.1	2
NM_027569.2	2
NM_001025430.1	2
NM_008942.2	2
NM_198298.1	2
NM_029606.3	2
NM_145688.2	2
NM_029586.2	2
NM_001252252.1	2
NM_001252251.1	2
NM_001252253.1	2
NM_010956.4	2
NM_001252288.1	2
NM_033523.4	2
NM_009562.2	2
NM_033565.2	2
NM_019505.3	2
NM_153587.2	2
NM_172952.3	2
NM_015812.4	2
NM_001282061.2	2
NM_001252074.2	2
NM_001079883.1	2
NM_001099628.1	2
NM_001135192.1	2
NM_026164.2	2
NM_009706.2	2
NM_001135559.1	2
NM_178363.3	2
NM_027405.3	2
NM_001324488.1	2
NM_029654.4	2
NM_007872.4	2
NM_001271753.1	2
NM_009790.5	2
NM_001313934.1	2
NM_028731.5	2
NM_011056.3	2
NM_030174.2	2
NM_001145676.1	2
NM_011982.3	2
NM_009680.3	2
NM_001199141.1	2
NM_172120.4	2
NM_001039189.2	2
NM_007772.2	2
NM_008739.3	2
NM_153534.2	2
NM_001163420.1	2
NM_025282.3	2
NM_024186.5	2
NM_145456.2	2
NM_172445.3	2
NM_001039388.2	2
NM_016709.2	2
NM_198600.2	2
NR_049198.1	2
NM_009785.1	2
NM_001304991.1	2
NM_144844.2	2
NM_001253361.1	2
NM_001253368.1	2
NM_001310445.1	2
NM_019460.2	2
NM_001166531.1	2
NM_001166532.1	2
NM_008166.2	2
NM_001284399.1	2
NM_207214.3	2
NM_001253716.1	2
NM_001253715.1	2
NM_001253712.1	2
NM_026322.4	2
NM_177338.5	2
NM_015795.1	2
NM_009955.3	2
NM_001302095.1	2
NM_207636.2	2
NM_177111.3	2
NM_028407.3	2
NM_018788.3	2
NM_001013753.2	2
NM_177151.3	2
NM_001081391.2	2
NM_001145888.1	2
NM_001114140.1	2
NM_026799.3	2
NM_001130166.1	2
NR_003368.2	2
NR_132747.1	2
NR_132746.1	2
NM_029640.2	2
NM_180662.2	2
NM_026813.1	2
NM_021423.3	2
NM_001033633.3	2
NM_025730.3	2
NM_175344.4	2
NM_001077499.2	2
NM_026149.4	2
NM_054088.3	2
NM_007478.3	2
NM_011323.3	2
NM_021477.5	2
NM_183188.2	2
NM_146072.4	2
NM_001285886.1	2
NM_001285884.1	2
NM_177357.3	2
NM_021496.3	2
NM_028523.3	2
NM_010140.3	2
NM_001198823.1	2
NM_001045529.3	2
NM_029582.2	2
NM_021497.2	2
NM_001085355.1	2
NM_011062.4	2
NM_001286662.1	2
NM_001290707.1	2
NM_011866.2	2
NM_001159517.1	2
NM_021881.2	2
NM_001081315.1	2
NR_073425.1	2
NM_001271630.1	2
NM_001145920.2	2
NM_001271627.1	2
NR_073392.1	2
NM_013880.3	2
NM_175378.1	2
NR_073185.1	2
NM_001271483.1	2
NM_030179.3	2
NM_001163622.1	2
NM_001163624.1	2
NM_180974.4	2
NM_172529.3	2
NM_009542.2	2
NM_019439.3	2
NM_201361.2	2
NM_001159497.1	2
NM_001159496.1	2
NM_011151.2	2
NM_001159498.1	2
NM_201354.2	2
NM_172631.3	2
NM_007831.3	2
NM_011546.3	2
NM_001039692.1	2
NM_001167777.1	2
NM_001161483.1	2
NM_199024.2	2
NM_001289654.1	2
NM_009793.3	2
NM_030749.2	2
NM_175375.3	2
NM_152809.2	2
NM_176832.2	2
NM_194355.2	2
NM_013685.2	2
NM_001083967.1	2
NM_001164169.1	2
NM_001164167.1	2
NM_001164170.1	2
NM_001164168.1	2
NM_053099.2	2
NM_001033341.2	2
NM_019706.3	2
NM_001303011.1	2
NM_007462.3	2
NM_178277.1	2
NM_134134.2	2
NM_001001984.2	2
NM_001166414.1	2
NM_011265.3	2
NM_001080706.1	2
NM_028029.4	2
NR_002847.2	2
NM_001291787.1	2
NM_025811.3	2
NM_008922.2	1
NM_001195816.1	1
NM_176916.4	1
NM_001301370.1	1
NM_001310451.1	1
NM_007561.4	1
NM_001077425.1	1
NM_001293301.1	1
NM_178690.4	1
NM_172485.3	1
NM_021433.3	1
NM_207583.2	1
NM_010164.2	1
NM_153154.2	1
NM_001276764.1	1
NM_133833.3	1
NM_018872.2	1
NM_001290797.1	1
NM_001290801.1	1
NM_173870.3	1
NM_011729.2	1
NM_019790.4	1
NM_133829.2	1
NM_178081.4	1
NM_172655.3	1
NM_139146.2	1
NM_144882.4	1
NM_001164566.1	1
NM_173444.2	1
NM_198127.2	1
NM_011780.3	1
NM_033563.2	1
NM_172849.3	1
NM_029777.3	1
NM_001122685.1	1
NM_133975.4	1
NM_027357.2	1
NM_133825.3	1
NM_133821.3	1
NM_028787.4	1
NM_001081011.2	1
NM_001081307.1	1
NM_009782.3	1
NM_028250.3	1
NM_001305643.1	1
NM_028759.1	1
NM_011137.3	1
NM_030724.3	1
NM_001081304.1	1
NM_009938.4	1
NM_029756.3	1
NM_026171.2	1
NM_010135.3	1
NM_144796.4	1
NM_145515.2	1
NM_001163754.1	1
NM_001159850.1	1
NM_010607.3	1
NM_001281847.1	1
NM_001281848.1	1
NM_172266.3	1
NM_001134829.1	1
NM_008882.2	1
NM_183028.3	1
NM_001271016.1	1
NM_025773.3	1
NM_026719.2	1
NM_001310483.1	1
NM_001290799.1	1
NM_207228.3	1
NM_001290721.1	1
NM_001290720.1	1
NR_110976.1	1
NM_001033135.3	1
NM_010212.4	1
NM_001289533.1	1
NM_001310540.1	1
NM_001310599.1	1
NM_001310598.1	1
NM_001159948.2	1
NM_028717.6	1
NM_146109.3	1
NM_009460.2	1
NR_051999.1	1
NM_026187.5	1
NM_008985.2	1
NM_001136222.1	1
NM_001310713.1	1
NM_023343.2	1
NM_029349.1	1
NM_011590.2	1
NM_133780.3	1
NM_011277.2	1
NM_001039482.1	1
NM_178071.6	1
NM_027430.2	1
NM_001083897.1	1
NM_198934.3	1
NM_153555.2	1
NM_026375.2	1
NM_029735.1	1
NM_026041.2	1
NM_001290625.1	1
NM_001290626.1	1
NM_001114125.1	1
NM_001290637.1	1
NM_001114124.2	1
NM_001285427.1	1
NM_001285428.1	1
NM_001285426.1	1
NM_001037099.2	1
NM_133207.2	1
NM_001290734.1	1
NM_178723.6	1
NM_172858.2	1
NM_008792.4	1
NM_008395.3	1
NM_001081132.1	1
NM_009105.4	1
NM_026162.6	1
NM_001081006.1	1
NM_029895.4	1
NM_001177631.1	1
NM_133501.2	1
NM_001177650.1	1
NM_001177648.1	1
NM_019406.3	1
NM_001290548.1	1
NM_178888.4	1
NM_175184.4	1
NM_029793.2	1
NM_178778.3	1
NM_172662.3	1
NM_007396.4	1
NM_175464.2	1
NM_001001182.3	1
NM_011529.2	1
NM_001164072.1	1
NM_001204167.1	1
NM_001204166.1	1
NM_009454.2	1
NM_001081260.2	1
NM_010434.2	1
NM_001037326.2	1
NM_177253.4	1
NM_145529.3	1
NM_029790.3	1
NM_133649.2	1
NM_133648.2	1
NM_001159569.1	1
NM_001159567.1	1
NM_026574.3	1
NM_001164274.1	1
NM_001024856.2	1
NM_080788.3	1
NM_008587.1	1
NM_001311147.1	1
NM_029432.2	1
NM_001033348.3	1
NM_001033298.3	1
NM_011917.2	1
NM_013510.4	1
NM_001006664.3	1
NM_001277187.1	1
NM_001042488.2	1
NM_001042487.1	1
NM_001164663.1	1
NM_173368.3	1
NM_174988.3	1
NM_001109906.2	1
NM_030743.5	1
NM_029815.2	1
NM_001081092.1	1
NM_015765.2	1
NM_001112738.1	1
NM_013935.3	1
NM_011484.2	1
NM_001128084.2	1
NM_001165997.1	1
NM_001024616.1	1
NM_198033.2	1
NR_029460.1	1
NM_001177661.1	1
NM_001113213.1	1
NM_013615.3	1
NM_178694.4	1
NM_144884.2	1
NR_125959.1	1
NR_033442.1	1
NM_011958.3	1
NM_001177313.1	1
NM_001099298.2	1
NM_001098425.1	1
NM_001018042.3	1
NM_175752.3	1
NM_001025093.2	1
NM_001284370.1	1
NM_001110209.1	1
NM_001290735.1	1
NM_001290745.1	1
NM_026934.3	1
NM_001085453.1	1
NM_007615.4	1
NM_001045523.1	1
NM_019769.3	1
NM_011743.2	1
NM_178795.4	1
NM_026678.4	1
NM_177214.4	1
NM_008569.2	1
NM_001038635.2	1
NM_030559.3	1
NM_153501.2	1
NM_001177840.1	1
NM_019632.3	1
NM_008444.4	1
NM_019825.3	1
NM_175692.3	1
NM_001252578.1	1
NM_001252579.1	1
NM_023565.3	1
NR_111895.1	1
NM_010611.3	1
NM_133701.2	1
NM_030708.2	1
NM_133218.2	1
NM_001163328.1	1
NM_015728.5	1
NM_001163350.1	1
NM_001163351.1	1
NM_009472.4	1
NM_011100.4	1
NM_001163580.1	1
NM_028915.3	1
NM_001013024.2	1
NM_172679.2	1
NM_021343.3	1
NR_046161.1	1
NM_001177732.1	1
NM_026641.2	1
NM_008467.4	1
NM_001162999.2	1
NM_001271726.1	1
NM_178246.3	1
NM_026406.3	1
NM_020505.2	1
NM_023214.7	1
NM_029655.3	1
NM_170778.2	1
NM_178936.3	1
NM_133857.3	1
NM_026231.2	1
NM_008689.2	1
NM_007917.4	1
NM_001313980.1	1
NM_001040690.2	1
NM_007560.4	1
NM_001277216.1	1
NM_174868.4	1
NM_001080755.2	1
NM_001287139.1	1
NM_011372.2	1
NM_177660.3	1
NR_105046.1	1
NR_105047.1	1
NM_178772.3	1
NM_011990.2	1
NM_013928.5	1
NM_001310536.1	1
NM_001099624.3	1
NM_001271728.1	1
NM_030706.3	1
NM_001271727.1	1
NM_001271725.1	1
NM_139304.1	1
NM_023320.2	1
NR_104341.1	1
NM_010937.2	1
NM_001293694.1	1
NM_011504.1	1
NM_001289571.1	1
NM_001040400.2	1
NM_001277220.1	1
NM_001161770.1	1
NM_001161769.1	1
NM_010723.3	1
NM_001164198.1	1
NM_001164199.1	1
NM_001164200.1	1
NM_001166000.1	1
NM_001165999.1	1
NM_145990.4	1
NM_030231.3	1
NM_001284190.1	1
NM_001004178.1	1
NM_001114399.1	1
NM_011385.2	1
NM_145711.4	1
NM_001081201.1	1
NR_135158.1	1
NM_019724.4	1
NR_104380.1	1
NM_001290434.1	1
NM_001122889.1	1
NM_013889.2	1
NM_001310758.1	1
NM_138590.4	1
NM_001081141.1	1
NM_001276355.1	1
NM_026079.3	1
NM_144904.2	1
NM_019967.2	1
NM_001081012.1	1
NM_001081264.1	1
NM_013845.5	1
NM_001177983.1	1
NM_019840.2	1
NM_010014.3	1
NM_177259.4	1
NM_001080926.1	1
NM_175472.3	1
NM_133885.4	1
NM_181585.5	1
NM_009176.5	1
NM_001080819.1	1
NM_133872.2	1
NM_001290753.2	1
NM_172415.3	1
NM_001290803.1	1
NM_001112722.1	1
NM_172518.3	1
NM_001276502.1	1
NM_001276465.1	1
NM_001290995.1	1
NM_207682.2	1
NM_008441.2	1
NM_022022.3	1
NM_001081557.3	1
NM_001039079.2	1
NM_008860.3	1
NM_021518.3	1
NM_133723.2	1
NM_001177855.1	1
NM_001177856.1	1
NM_138952.3	1
NR_106198.1	1
NM_026872.1	1
NM_001080386.1	1
NM_001290470.1	1
NM_130889.2	1
NM_009011.4	1
NM_029931.3	1
NM_025909.3	1
NM_173350.3	1
NM_026279.3	1
NM_026031.3	1
NR_030480.1	1
NM_028800.3	1
NM_001035525.1	1
NM_133886.2	1
NM_001035526.1	1
NR_028565.1	1
NM_027935.2	1
NM_001127189.3	1
NR_033639.1	1
NM_198619.2	1
NR_104375.1	1
NM_001161851.2	1
NM_173401.5	1
NM_001291004.1	1
NM_173371.4	1
NM_001195565.1	1
NM_133879.2	1
NM_177186.4	1
NM_001312914.1	1
NM_172706.3	1
NM_001161800.1	1
NM_172993.3	1
NM_001199244.1	1
NM_001199242.1	1
NM_001197147.1	1
NM_175473.3	1
NM_018759.2	1
NM_001267622.1	1
NM_145218.3	1
NM_177047.3	1
NM_001291240.1	1
NM_001291238.1	1
NM_001291233.1	1
NM_009986.4	1
NM_198620.1	1
NM_181850.2	1
NM_172992.3	1
NM_009274.2	1
NM_001310504.1	1
NM_001205133.1	1
NM_011278.5	1
NM_001304269.1	1
NM_001304270.1	1
NM_001243123.1	1
NM_027373.2	1
NM_001177379.1	1
NM_001159963.1	1
NM_178729.4	1
NM_001286348.1	1
NM_021416.3	1
NM_178142.5	1
NM_172153.3	1
NM_001163073.1	1
NM_001199245.1	1
NM_030265.3	1
NR_027710.1	1
NR_132764.1	1
NM_001081103.2	1
NM_001305222.1	1
NM_007715.6	1
NM_001289826.1	1
NM_026788.1	1
NM_145839.2	1
NM_172882.3	1
NM_029337.2	1
NM_001285806.1	1
NM_026805.1	1
NM_007708.3	1
NM_172721.2	1
NM_001163470.1	1
NM_001039723.2	1
NM_019765.5	1
NM_207110.1	1
NM_001081204.1	1
NM_175310.6	1
NM_026033.2	1
NM_178728.5	1
NM_001113364.1	1
NM_172994.2	1
NR_028417.1	1
NM_001310618.1	1
NM_010251.2	1
NM_007683.3	1
NM_001115010.1	1
NM_172714.4	1
NM_172405.3	1
NM_001163538.1	1
NM_001080808.1	1
NM_013832.4	1
NM_001281999.1	1
NR_027838.1	1
NM_001110140.3	1
NM_027494.3	1
NM_013837.2	1
NM_001130476.2	1
NM_033561.2	1
NM_011639.3	1
NM_029869.1	1
NM_011669.3	1
NM_201369.3	1
NM_007961.4	1
NM_001164316.1	1
NM_008167.2	1
NM_017383.3	1
NM_177328.3	1
NM_001130188.1	1
NM_001191027.1	1
NM_001252266.1	1
NM_010492.3	1
NM_080285.1	1
NM_001252107.1	1
NM_001252108.1	1
NM_001252109.1	1
NM_017478.3	1
NR_040260.1	1
NM_194061.2	1
NM_001033430.4	1
NM_139294.5	1
NM_145567.1	1
NM_001142781.1	1
NM_146168.1	1
NM_019715.2	1
NM_178639.4	1
NM_145223.2	1
NM_025351.3	1
NM_001134383.1	1
NM_001134384.1	1
NM_001083320.2	1
NM_001286785.1	1
NR_104594.1	1
NM_001083321.2	1
NM_001286786.1	1
NM_001113198.1	1
NM_001197322.1	1
NM_001197321.1	1
NM_018884.2	1
NM_026011.3	1
NM_001036684.2	1
NM_009723.5	1
NM_178085.3	1
NM_153516.2	1
NM_130447.3	1
NM_178803.2	1
NM_001005605.2	1
NM_009637.4	1
NM_001309437.1	1
NM_001309436.1	1
NM_001113559.2	1
NM_025911.2	1
NM_198967.5	1
NM_177192.3	1
NM_001112796.2	1
NM_138587.4	1
NM_001081678.1	1
NM_177296.4	1
NM_001311100.1	1
NM_001311099.1	1
NM_001170849.1	1
NM_001170848.1	1
NM_012042.3	1
NM_025816.3	1
NM_177883.4	1
NM_009543.3	1
NM_173001.3	1
NM_001038695.3	1
NM_183138.2	1
NM_011818.3	1
NM_001178049.1	1
NM_008601.3	1
NM_133923.6	1
NM_029780.3	1
NM_026376.3	1
NM_001166383.1	1
NM_001166382.1	1
NM_201371.2	1
NM_023898.4	1
NM_029250.2	1
NM_001024468.3	1
NM_007532.5	1
NM_001033877.4	1
NM_175645.3	1
NM_001081022.1	1
NM_001038701.2	1
NM_008071.3	1
NR_015533.2	1
NM_001252524.1	1
NM_001310762.1	1
NM_011858.4	1
NM_001310760.1	1
NM_001163774.1	1
NM_001163775.1	1
NR_045120.1	1
NM_001199235.1	1
NM_001199234.1	1
NM_001199236.1	1
NM_032610.2	1
NM_008074.2	1
NM_173010.3	1
NM_001033962.1	1
NM_007461.2	1
NM_001291167.1	1
NM_001291192.1	1
NM_007488.3	1
NM_029078.3	1
NM_001008548.4	1
NM_177324.2	1
NM_001304266.1	1
NM_001004468.2	1
NM_206856.3	1
NM_009980.4	1
NM_028708.2	1
NM_001302387.1	1
NM_011334.4	1
NM_001017955.2	1
NR_045119.1	1
NM_198631.2	1
NM_001081655.1	1
NM_007590.3	1
NM_013648.6	1
NM_020262.3	1
NM_001122766.1	1
NM_172741.2	1
NM_025948.2	1
NM_001309388.1	1
NM_007458.2	1
NR_102727.1	1
NM_001136069.2	1
NM_021884.3	1
NM_028031.3	1
NM_001081163.1	1
NM_011046.3	1
NM_001081454.2	1
NM_021492.3	1
NM_021876.3	1
NM_023671.2	1
NM_172280.2	1
NM_001243758.1	1
NM_001143849.2	1
NR_029791.1	1
NM_029211.2	1
NM_022979.2	1
NM_181517.3	1
NM_025999.3	1
NM_025846.2	1
NR_029437.1	1
NM_138649.1	1
NM_001033318.3	1
NM_144925.3	1
NM_146200.1	1
NM_178641.5	1
NM_021314.4	1
NM_028095.1	1
NM_207302.1	1
NM_177089.5	1
NM_175561.4	1
NM_001319151.1	1
NM_001145965.1	1
NM_001194940.2	1
NM_001168290.1	1
NM_172755.3	1
NM_007944.3	1
NM_173431.2	1
NM_009229.4	1
NM_010568.2	1
NM_010111.5	1
NM_146207.2	1
NM_020560.2	1
NM_018743.4	1
NM_001081269.2	1
NM_133791.4	1
NM_001253754.1	1
NM_001253756.1	1
NM_001167981.1	1
NM_001293639.1	1
NM_178633.3	1
NM_001252623.1	1
NM_001301298.1	1
NM_021356.2	1
NM_027758.4	1
NM_025788.3	1
NM_033327.2	1
NM_011936.2	1
NM_130457.2	1
NM_172466.2	1
NM_029441.3	1
NM_001310630.1	1
NR_037865.1	1
NM_139272.2	1
NM_001302458.1	1
NM_001302457.1	1
NM_001302460.1	1
NM_011919.5	1
NM_001302459.1	1
NM_001270996.1	1
NM_173012.3	1
NM_001308481.1	1
NM_001308482.1	1
NM_001001735.2	1
NM_026032.1	1
NM_008033.3	1
NM_207213.2	1
NM_177240.3	1
NM_001177527.1	1
NM_007789.3	1
NR_106033.1	1
NM_022419.3	1
NM_001122832.1	1
NM_008539.3	1
NM_001081981.2	1
NM_001081982.2	1
NM_025648.3	1
NM_001081324.1	1
NM_009172.2	1
NM_030563.2	1
NM_001093757.1	1
NM_008609.4	1
NM_144931.3	1
NM_181594.3	1
NM_133953.2	1
NM_001033321.1	1
NM_198671.2	1
NM_001145897.1	1
NM_001145896.1	1
NM_001286363.1	1
NM_001286362.1	1
NM_145608.2	1
NM_177906.4	1
NM_027144.2	1
NM_028719.1	1
NM_153413.2	1
NM_029851.2	1
NM_001045524.1	1
NM_001282086.1	1
NM_027823.1	1
NM_001080814.1	1
NM_001174079.1	1
NM_009859.4	1
NM_175481.5	1
NM_007619.2	1
NM_001033324.2	1
NM_001311065.1	1
NM_001113204.1	1
NM_029936.2	1
NM_180600.3	1
NM_172924.3	1
NM_025812.2	1
NM_019651.2	1
NM_008684.2	1
NM_011840.2	1
NM_008927.3	1
NM_145617.3	1
NM_029784.2	1
NM_007399.4	1
NM_001033536.1	1
NM_010864.2	1
NM_173731.2	1
NM_001277982.1	1
NR_102729.1	1
NM_007502.4	1
NM_028768.3	1
NM_010878.3	1
NM_027354.2	1
NM_001205332.1	1
NM_009211.2	1
NM_001114347.1	1
NM_029633.2	1
NR_108102.1	1
NR_045693.1	1
NM_177589.3	1
NM_029775.2	1
NM_001291503.1	1
NM_007465.3	1
NM_025844.2	1
NM_146221.4	1
NM_020586.2	1
NM_175189.4	1
NM_001081373.2	1
NM_008775.3	1
NM_029573.2	1
NM_019793.3	1
NM_025857.2	1
NM_017382.5	1
NM_020043.3	1
NM_001111145.1	1
NM_001301307.1	1
NM_026337.1	1
NM_025690.3	1
NM_010295.2	1
NM_029434.3	1
NM_027448.2	1
NM_153509.2	1
NM_011643.3	1
NM_001166138.1	1
NM_001324530.1	1
NM_013699.2	1
NM_024222.2	1
NM_010918.2	1
NM_173364.5	1
NM_019634.2	1
NM_001160403.1	1
NM_001271810.1	1
NM_001305675.1	1
NM_001290485.1	1
NM_008032.3	1
NM_008067.4	1
NM_010788.4	1
NM_007977.2	1
NM_001039059.1	1
NM_001039061.1	1
NM_001034907.2	1
NM_001110311.1	1
NM_001135727.2	1
NR_110970.1	1
NM_001135728.2	1
NM_178935.5	1
NM_001168568.1	1
NM_001168569.1	1
NR_033143.1	1
NM_001177952.1	1
NM_001177950.1	1
NM_001177951.1	1
NM_001177953.1	1
NM_001290643.1	1
NR_110966.1	1
NM_013680.4	1
NM_001017959.2	1
NM_010685.4	1
NM_177215.3	1
NM_001110310.1	1
NR_028381.1	1
NR_028380.1	1
NM_001077354.2	1
NM_001105245.1	1
NM_001167994.1	1
NM_001167995.1	1
NR_037145.1	1
NM_001313751.1	1
NM_001313752.1	1
NM_001313753.1	1
NM_001290664.1	1
NM_012011.1	1
NM_177387.3	1
NM_026203.3	1
NM_001013411.2	1
NM_001025286.2	1
NM_011264.3	1
NM_030250.2	1
NM_001013441.2	1
NM_176919.4	1
NM_001110218.1	1
NM_001170786.1	1
NM_001170785.1	1
NM_153399.2	1
NM_001081344.2	1
NM_001114333.2	1
NM_025446.3	1
NM_001033258.4	1
NM_013875.5	1
NM_001042593.1	1
NM_172787.2	1
NM_001162537.2	1
NM_172495.5	1
NM_001146349.1	1
NM_019740.2	1
NM_172473.3	1
NM_198007.2	1
NM_025705.3	1
NM_026101.4	1
NM_207221.2	1
NM_001242396.1	1
NM_170730.2	1
NM_009670.4	1
NM_001111121.1	1
NM_021568.2	1
NM_018797.2	1
NM_011217.2	1
NM_001161837.1	1
NM_001161839.1	1
NM_001161840.1	1
NM_001277295.1	1
NR_102387.1	1
NM_177092.4	1
NM_001081037.2	1
NM_001168292.1	1
NM_008786.2	1
NM_026141.3	1
NM_001284354.1	1
NM_172937.3	1
NM_001077707.1	1
NM_001033432.3	1
NM_001177776.1	1
NM_001145209.1	1
NM_011603.5	1
NM_183116.2	1
NM_029881.3	1
NM_026138.2	1
NM_025614.3	1
NM_008229.2	1
NM_026113.4	1
NM_028430.1	1
NM_001031772.2	1
NR_037920.1	1
NM_001253857.1	1
NM_001283013.1	1
NM_199322.1	1
NM_013651.4	1
NM_001033375.2	1
NM_007771.3	1
NM_175158.3	1
NM_177798.3	1
NM_001310609.1	1
NM_001013391.2	1
NM_001081193.2	1
NM_027900.4	1
NM_008073.3	1
NM_030207.2	1
NM_001252515.1	1
NM_175258.4	1
NM_001015046.2	1
NM_144825.2	1
NM_175543.3	1
NM_001034013.2	1
NM_016686.4	1
NM_028296.3	1
NM_027258.1	1
NM_028860.2	1
NM_001083587.1	1
NM_023324.2	1
NM_027260.3	1
NM_023906.3	1
NM_001045520.3	1
NM_001252460.1	1
NM_001252459.1	1
NM_153080.2	1
NM_001039093.1	1
NM_011308.3	1
NM_009671.5	1
NM_177708.5	1
NM_001102611.1	1
NM_009536.4	1
NM_021536.7	1
NM_007384.3	1
NM_001029934.1	1
NM_016910.3	1
NM_001114334.1	1
NM_029478.3	1
NM_177167.4	1
NM_198292.3	1
NM_176850.2	1
NM_015732.4	1
NM_013851.2	1
NM_001113486.1	1
NM_001113487.1	1
NM_198022.2	1
NM_001306081.1	1
NM_029878.3	1
NM_001290628.1	1
NR_102382.1	1
NM_001282119.1	1
NM_194052.3	1
NM_194051.3	1
NM_027557.1	1
NM_001164231.1	1
NM_001304744.1	1
NM_175255.3	1
NM_011543.4	1
NM_144521.2	1
NM_001252188.1	1
NM_019921.3	1
NM_028360.2	1
NM_029704.2	1
NM_001316367.1	1
NM_001081158.2	1
NM_016810.3	1
NM_001024205.2	1
NM_028259.4	1
NM_133215.1	1
NM_198013.3	1
NM_001172099.1	1
NM_172563.3	1
NM_134012.3	1
NM_026313.1	1
NM_054051.1	1
NM_008707.3	1
NM_001285988.1	1
NM_147219.2	1
NM_172948.3	1
NM_001037754.3	1
NM_001037755.3	1
NM_001195023.1	1
NM_001193266.1	1
NM_153457.7	1
NM_178065.4	1
NM_172401.4	1
NM_001167768.1	1
NM_001167767.1	1
NM_001324476.1	1
NM_027706.1	1
NM_001081378.1	1
NM_201357.2	1
NM_001324521.1	1
NM_172951.3	1
NM_001014973.2	1
NM_008858.3	1
NM_144788.2	1
NM_001164370.1	1
NM_001081195.1	1
NM_001313920.1	1
NM_010431.2	1
NM_001313919.1	1
NM_172804.2	1
NM_177267.4	1
NM_080440.3	1
NM_001309810.2	1
NM_001309848.1	1
NM_001309847.1	1
NM_025292.7	1
NM_001309814.1	1
NM_001081191.1	1
NM_029553.3	1
NM_198311.1	1
NM_183186.2	1
NM_028446.1	1
NM_028262.3	1
NM_001135001.1	1
NM_001081458.2	1
NM_001081457.2	1
NM_175930.5	1
NR_015551.1	1
NM_172421.5	1
NM_175431.4	1
NM_001310519.1	1
NM_001160220.1	1
NM_030723.2	1
NM_021710.3	1
NM_001310583.1	1
NM_011968.3	1
NM_001306218.1	1
NM_001081453.1	1
NR_104398.2	1
NR_104397.2	1
NM_001310596.1	1
NM_008910.3	1
NR_132135.1	1
NM_025461.6	1
NM_028821.3	1
NM_001163502.1	1
NM_001163501.1	1
NM_029880.3	1
NM_001304475.1	1
NM_175337.2	1
NR_105903.1	1
NM_029705.3	1
NM_001167914.1	1
NM_011112.3	1
NR_028261.1	1
NM_011625.1	1
NM_001311120.1	1
NM_010829.2	1
NM_001081426.2	1
NR_131896.1	1
NM_144536.3	1
NM_001302635.1	1
NM_001005740.1	1
NM_001302636.1	1
NM_001077495.2	1
NM_008112.4	1
NM_146041.2	1
NM_026056.4	1
NM_026842.4	1
NM_028493.2	1
NM_134071.3	1
NR_029418.1	1
NM_009027.3	1
NM_029153.1	1
NM_027711.1	1
NM_001146045.1	1
NM_001100458.1	1
NM_029447.2	1
NM_001081020.2	1
NM_026072.1	1
NM_001308506.1	1
NM_001039389.2	1
NM_001170430.1	1
NM_001170431.1	1
NM_001301781.1	1
NM_001290313.1	1
NM_001290311.1	1
NM_001081353.1	1
NM_001271464.1	1
NM_001146043.2	1
NM_001271392.1	1
NM_001271389.1	1
NM_001048267.1	1
NM_178716.3	1
NM_001252629.1	1
NM_011420.2	1
NM_001005868.2	1
NM_008442.2	1
NM_001079849.2	1
NM_145457.4	1
NM_144839.1	1
NM_001190188.1	1
NM_027436.3	1
NR_040642.1	1
NM_175500.4	1
NM_139227.4	1
NM_026283.2	1
NM_001310666.1	1
NM_011960.2	1
NM_016700.4	1
NM_001301330.1	1
NM_027518.2	1
NM_028966.3	1
NM_001163433.1	1
NM_001293635.1	1
NM_008477.2	1
NM_023190.3	1
NM_025682.3	1
NM_001162366.1	1
NM_001162365.1	1
NM_009029.2	1
NM_001033439.3	1
NM_029320.3	1
NM_207515.2	1
NM_026861.2	1
NM_080556.3	1
NM_001285780.1	1
NM_009380.3	1
NM_001177633.1	1
NM_172379.3	1
NM_011695.2	1
NM_001163513.1	1
NR_037236.1	1
NM_133761.3	1
NM_025907.3	1
NM_001310452.1	1
NM_029389.2	1
NM_177816.3	1
NM_025959.3	1
NM_019637.3	1
NR_002142.2	1
NM_016972.2	1
NM_001024645.1	1
NM_001253753.1	1
NM_144842.4	1
NM_008466.5	1
NM_028228.3	1
NM_021458.2	1
NM_146055.3	1
NM_001252666.1	1
NM_001252662.1	1
NM_001252665.1	1
NM_013514.4	1
NM_001252664.1	1
NM_023045.2	1
NM_016723.2	1
NM_026047.4	1
NM_001316758.1	1
NM_009865.3	1
NM_001081299.1	1
NM_001170866.1	1
NM_134094.4	1
NM_011766.5	1
[truncated: 248 more rows]
