# Supplementary material for: Transcriptomic Analysis of High Fat Diet Fed Mouse Brain Cortex
Source: Front Genet. 2019 Feb 19;10:83. doi: 10.3389/fgene.2019.00083 (PMC6389608; doi:10.3389/fgene.2019.00083)
Supplement: TABLE S7 — The number of exons used to produce each circRNA is counted. This data is used to depict the graph in Figure 4C. [file Table_7.XLSX]

## Sheet: exon_counts
Supplementary Table S7
circRNA locus	Exon counts
chr1:5089009-5098133	4
chr1:5093363-5133262	7
chr1:7120194-7120615	1
chr1:8414203-8448132	3
chr1:8445027-8448132	2
chr1:8554725-8595542	3
chr1:8554725-8607152	4
chr1:8554725-8624881	5
chr1:8583205-8595542	2
chr1:8583205-8607152	3
chr1:8583205-8624881	4
chr1:8624779-8682029	6
chr1:8677807-8682029	5
chr1:11747965-11829891	4
chr1:13221307-13224713	2
chr1:13221307-13286025	3
chr1:14229493-14253102	4
chr1:16345704-16509408	11
chr1:16389821-16509408	7
chr1:16440323-16509408	4
chr1:16463035-16509408	3
chr1:16581927-16602353	5
chr1:19118830-19148417	4
chr1:21457404-21469564	4
chr1:21535061-21593614	2
chr1:22346293-22379540	3
chr1:22346293-22397563	4
chr1:22373344-22379540	2
chr1:22373344-22397563	3
chr1:22397451-22486652	20
chr1:22397451-22538623	23
chr1:22421741-22428621	4
chr1:22533399-22538623	3
chr1:22533399-22596584	5
chr1:24044114-24067978	8
chr1:24044114-24086611	10
chr1:24085411-24086611	2
chr1:24451762-24510887	5
chr1:24559654-24575459	3
chr1:24711512-24731899	4
chr1:25093765-25112275	5
chr1:25111692-25131401	6
chr1:25126641-25131401	3
chr1:25221760-25228547	3
chr1:25420558-25432576	3
chr1:25487925-25532639	5
chr1:25487925-25559865	8
chr1:25531870-25559865	5
chr1:25547416-25559865	3
chr1:30829843-30837266	2
chr1:30829843-30863255	3
chr1:33512016-33514217	2
chr1:34223804-34229246	3
chr1:36815455-36823153	7
chr1:37377578-37380060	4
chr1:37490260-37498740	4
chr1:37801720-37811027	5
chr1:38053616-38085652	16
chr1:38107568-38108467	2
chr1:39263319-39300733	4
chr1:39263319-39313068	6
chr1:39263322-39300733	4
chr1:39287468-39300733	3
chr1:39555478-39565332	5
chr1:43141698-43153254	2
chr1:43780065-43807377	6
chr1:43790464-43807377	5
chr1:43960084-43978835	11
chr1:44156937-44167882	7
chr1:51180252-51181895	2
chr1:52188679-52215694	11
chr1:52189423-52207359	7
chr1:52196165-52212366	6
chr1:52212203-52215694	3
chr1:52479238-52490755	3
chr1:52489921-52490755	1
chr1:52708164-52709755	1
chr1:53216231-53282092	5
chr1:53256629-53282092	4
chr1:53865041-53914632	9
chr1:53885329-53891260	3
chr1:53885329-53914632	7
chr1:53904249-53914632	4
chr1:54040201-54040527	1
chr1:55695745-55702133	2
chr1:55695745-55715603	4
chr1:56831439-56891265	5
chr1:57799305-57855524	4
chr1:58548639-58558057	4
chr1:59191889-59199191	5
chr1:59642418-59655532	3
chr1:59813588-59815411	2
chr1:60194504-60206416	5
chr1:60434243-60453762	9
chr1:63515577-63536984	6
chr1:64078707-64079334	1
chr1:64550849-64570276	5
chr1:64550849-64576329	7
chr1:66471976-66491131	5
chr1:66521455-66530853	5
chr1:66590195-66593798	2
chr1:66762048-66802168	6
chr1:66772906-66802168	5
chr1:66801049-66802168	1
chr1:68250580-68259313	3
chr1:68250580-68298441	5
chr1:75194841-75196669	8
chr1:75256843-75258637	4
chr1:78688237-78690378	2
chr1:81191751-81192052	1
chr1:82340319-82342862	2
chr1:82858356-82895647	13
chr1:84782827-84814969	4
chr1:86083147-86085270	2
chr1:87364104-87365279	2
chr1:87364104-87374111	3
chr1:87364104-87380008	5
chr1:87880368-87881939	2
chr1:87915100-87918721	6
chr1:87915100-87921681	7
chr1:89604598-89634294	5
chr1:89627761-89634294	3
chr1:89663661-89671271	3
chr1:89834434-89843243	3
chr1:91084946-91105297	9
chr1:91093560-91112297	9
chr1:91384565-91385346	2
chr1:97645542-97654689	2
chr1:105691906-105696596	5
chr1:106006015-106019905	5
chr1:106011702-106019905	4
chr1:106281363-106287116	2
chr1:116428472-116455217	5
chr1:118543102-118548028	4
chr1:119548894-119579077	9
chr1:119567796-119579077	4
chr1:119691601-119765922	13
chr1:119706155-119765922	10
chr1:119715947-119773271	10
chr1:119741355-119765922	5
chr1:123376627-123384332	3
chr1:123384285-123398628	3
chr1:123423613-123445321	3
chr1:123650288-123905176	4
chr1:123686221-123905176	3
chr1:123854166-123905176	2
chr1:125568547-125579327	6
chr1:127889156-127891096	2
chr1:128151744-128153399	2
chr1:128167893-128175232	4
chr1:128190638-128193756	2
chr1:128193460-128221703	6
chr1:128193460-128223641	7
chr1:128211205-128223641	4
chr1:128211205-128231467	5
chr1:129595370-129596180	1
chr1:131344349-131356905	5
chr1:132991700-132992225	1
chr1:132991700-132994583	2
chr1:134834435-134842733	5
chr1:135304430-135309198	3
chr1:139023105-139042043	3
chr1:139040000-139042043	2
chr1:139040000-139062971	6
chr1:139040000-139081273	7
chr1:139040000-139110485	11
chr1:139040000-139144000	16
chr1:139053346-139062971	4
chr1:139053346-139110485	9
chr1:139060275-139110485	7
chr1:139081173-139110485	5
chr1:139085883-139110485	4
chr1:140362949-140383095	5
chr1:140362949-140431433	9
chr1:140362949-140450304	10
chr1:140362949-140484233	11
chr1:140425193-140431433	4
chr1:140425193-140450304	5
chr1:143667625-143677855	4
chr1:143691275-143695462	3
chr1:150406462-150407577	3
chr1:151476140-151478625	3
chr1:152844036-152844407	1
chr1:152854310-152856611	3
chr1:154700371-154725920	3
chr1:155173986-155197435	6
chr1:155601454-155624958	3
chr1:155953154-155962560	5
chr1:155958561-155962560	4
chr1:156869441-156907718	9
chr1:156869441-156907778	9
chr1:156900586-156907778	4
chr1:157174143-157179252	4
chr1:157286731-157299264	2
chr1:158266462-158295770	3
chr1:158572952-158580361	3
chr1:158597157-158612534	5
chr1:160682041-160702460	3
chr1:160700712-160702460	2
chr1:160710147-160740931	7
chr1:160722133-160740931	6
chr1:161098263-161099285	2
chr1:162231654-162313696	7
chr1:162285997-162313696	5
chr1:162353520-162355509	2
chr1:163883383-163888305	2
chr1:164340729-164347879	4
chr1:164379359-164403077	4
chr1:165388658-165429315	9
chr1:165474954-165481014	4
chr1:165604610-165608604	3
chr1:165911288-165913349	2
chr1:167234692-167237648	3
chr1:170787346-170819432	7
chr1:172092245-172099767	3
chr1:172173943-172187460	6
chr1:174581916-174612651	4
chr1:174608382-174612651	2
chr1:174694187-174699676	5
chr1:175121728-175122995	3
chr1:175121728-175153230	5
chr1:176044835-176090039	3
chr1:176824752-176878106	11
chr1:177043775-177067333	4
chr1:177078774-177131096	6
chr1:177096967-177109738	3
chr1:177096967-177131096	4
chr1:179043737-179050378	2
chr1:179405283-179411785	3
chr1:179784090-179786131	3
chr1:179999362-180040200	4
chr1:180031505-180040200	3
chr1:181120355-181123984	2
chr1:181956394-181961919	2
chr1:182853957-182858610	2
chr1:184943206-184945000	2
chr1:185266901-185267279	2
chr1:185386246-185397267	5
chr1:186736116-186739863	3
chr1:189242887-189258898	3
chr1:190834006-190899571	6
chr1:190844487-190899571	5
chr1:190871592-190888764	3
chr1:190871592-190899571	4
chr1:190885334-190899571	3
chr1:191749540-191763671	4
chr1:192116269-192130460	8
chr1:192123539-192126027	3
chr1:192221333-192242037	4
chr1:192238725-192242037	2
chr1:192980346-192986882	2
chr1:194643686-194649638	2
chr10:4028395-4035318	5
chr10:5403841-5426275	8
chr10:6935175-6956132	5
chr10:6935187-6956132	5
chr10:7140319-7154485	4
chr10:7152864-7154485	2
chr10:7152864-7160807	3
chr10:7640045-7640815	2
chr10:7798467-7810458	7
chr10:8298056-8330223	3
chr10:8780519-8789601	4
chr10:8780519-8814457	6
chr10:9798122-9800068	2
chr10:10733159-10746791	3
chr10:11178734-11185462	4
chr10:12421597-12455564	6
chr10:12436281-12455564	5
chr10:12439627-12455564	4
chr10:13690524-13801949	2
chr10:17908034-17916032	2
chr10:18089448-18096336	7
chr10:18092845-18094908	5
chr10:18603407-18619793	7
chr10:20023608-20059090	7
chr10:20067829-20082468	4
chr10:20434465-20443369	5
chr10:21017913-21058250	5
chr10:21304530-21307779	2
chr10:22705693-22712091	6
chr10:23798746-23806040	4
chr10:25220611-25289730	6
chr10:25267308-25289730	4
chr10:25993367-25994385	1
chr10:26327687-26352375	11
chr10:29196265-29199280	2
chr10:29221786-29222300	2
chr10:30722646-30771840	2
chr10:31534663-31534896	1
chr10:32329765-32402373	2
chr10:33996667-34012137	6
chr10:36991757-36993884	3
chr10:39832518-39846913	8
chr10:40254264-40254464	2
chr10:40394325-40436212	3
chr10:40466638-40469955	3
chr10:41494519-41507559	6
chr10:42196466-42197901	1
chr10:42783442-42791291	3
chr10:42783442-42829039	20
chr10:42789300-42797733	5
chr10:43074593-43160844	4
chr10:43127779-43160844	3
chr10:43393871-43395692	2
chr10:43393871-43413547	3
chr10:45419137-45420708	2
chr10:45588380-45618629	5
chr10:49523682-49528040	2
chr10:49523682-49535499	3
chr10:49523682-49578302	5
chr10:50748806-50767507	6
chr10:52284103-52290923	3
chr10:52429193-52436663	4
chr10:52544607-52545267	1
chr10:53674566-53690148	5
chr10:53694695-53699343	3
chr10:59083448-59104491	3
chr10:59083448-59136196	5
chr10:62750547-62751016	2
chr10:62776568-62776963	2
chr10:62832894-62840378	3
chr10:63289052-63307909	6
chr10:67157907-67189849	3
chr10:69994372-69999498	3
chr10:70142579-70154836	2
chr10:74210367-74230380	3
chr10:74482037-74504808	4
chr10:75230682-75248644	4
chr10:75245079-75261957	5
chr10:75274017-75279961	3
chr10:75684292-75700095	3
chr10:75694715-75700095	2
chr10:76797795-76800914	4
chr10:79860824-79862047	2
chr10:80766163-80771366	3
chr10:80803583-80803888	2
chr10:83558598-83564537	4
chr10:84947412-84948020	1
chr10:85143016-85157194	9
chr10:88400652-88414598	4
chr10:88400652-88419560	6
chr10:88411916-88419560	5
chr10:88809082-88810085	3
chr10:89068100-89088293	4
chr10:89112791-89125224	3
chr10:89772587-89794624	11
chr10:89787105-89794624	5
chr10:90042546-90077142	6
chr10:90049816-90077142	5
chr10:90069468-90077142	4
chr10:90069468-90163304	5
chr10:90510596-90577195	5
chr10:90895099-90897426	2
chr10:90895099-90923602	6
chr10:90895099-90948672	9
chr10:90914693-90923602	4
chr10:90914693-90948672	7
chr10:90914696-90923602	4
chr10:90914696-90948672	7
chr10:90921296-90948672	5
chr10:92103706-92136690	8
chr10:92109639-92136690	7
chr10:93221587-93239043	11
chr10:93235438-93236963	3
chr10:94906465-94922770	3
chr10:105303594-105323637	4
chr10:105413217-105413787	1
chr10:108583874-108636673	5
chr10:108583874-108642398	6
chr10:108583874-108691063	7
chr10:108627253-108642398	5
chr10:108627253-108691063	6
chr10:109727831-109742678	3
chr10:109751432-109770324	8
chr10:109764518-109770324	4
chr10:109816254-109824681	3
chr10:109816254-109841818	4
chr10:114444679-114487006	5
chr10:114486706-114518196	6
chr10:116177718-116188468	3
chr10:116517317-116549105	4
chr10:116517317-116549175	4
chr10:117099943-117102198	3
chr10:117355935-117367988	9
chr10:119929901-119945171	5
chr10:119938244-119945171	3
chr10:120035351-120038793	3
chr10:120825108-120852092	3
chr10:120947204-120952255	3
chr10:121279098-121306883	8
chr10:121288880-121306883	7
chr10:121925816-121931509	2
chr10:122904092-122920845	4
chr10:123146794-123181800	7
chr10:123163593-123181800	5
chr10:123168227-123181800	4
chr10:125228218-125233585	3
chr10:125294595-125302081	3
chr10:127444276-127454756	4
chr11:3140137-3153498	9
chr11:4517741-4531305	5
chr11:4803678-4820493	6
chr11:4808257-4820493	4
chr11:6113243-6125561	2
chr11:6193154-6193476	1
chr11:6313788-6317080	3
chr11:6313788-6324922	4
chr11:7078888-7109112	3
chr11:7078888-7130403	4
chr11:7137273-7139189	3
chr11:8518199-8519570	3
chr11:12343744-12378359	5
chr11:12365105-12378359	4
chr11:12369594-12378359	3
chr11:19998120-20008477	3
chr11:19998120-20018189	4
chr11:20703711-20712315	4
chr11:20725685-20727639	1
chr11:21136046-21148425	6
chr11:21263199-21278060	7
chr11:22053432-22068506	6
chr11:26397746-26434500	6
chr11:26534211-26550075	5
chr11:29400184-29430252	5
chr11:29422540-29430252	4
chr11:29482109-29498612	7
chr11:29533226-29545101	11
chr11:29705535-29708770	2
chr11:29777003-29805814	11
chr11:29784064-29785755	2
chr11:29848815-29906331	8
chr11:31055458-31061586	4
chr11:41967534-41976686	5
chr11:43704534-43705477	2
chr11:45883710-45895129	7
chr11:46221336-46224205	3
chr11:49212695-49215798	4
chr11:49212695-49215945	4
chr11:50301758-50308929	5
chr11:50304326-50308929	4
chr11:50307470-50308929	3
chr11:51271800-51273626	3
chr11:51729452-51734661	6
chr11:52236837-52245121	4
chr11:53368660-53375633	3
chr11:53368660-53380672	4
chr11:54543579-54568496	5
chr11:59421525-59438513	3
chr11:60270318-60275002	2
chr11:61532518-61535383	4
chr11:61909848-61922829	4
chr11:62146306-62161910	5
chr11:62147568-62161910	4
chr11:62151870-62161910	3
chr11:62283597-62292218	5
chr11:62351378-62354688	5
chr11:65021941-65041510	9
chr11:65053099-65075210	6
chr11:65706984-65712297	3
chr11:70874746-70884968	2
chr11:70874746-70887171	3
chr11:70874746-70893688	4
chr11:70874746-70900607	5
chr11:70874746-70908517	7
chr11:70900472-70908517	3
chr11:70900472-70925912	8
chr11:70917315-70917782	1
chr11:70917315-70925912	5
chr11:72712157-72714483	2
chr11:74435701-74441785	5
chr11:74656423-74657339	2
chr11:74928993-74990215	9
chr11:74945522-74990215	4
chr11:75264757-75266364	1
chr11:75390072-75391227	1
chr11:75751881-75759428	4
chr11:76748508-76754800	4
chr11:77571607-77585494	7
chr11:77691542-77693254	1
chr11:78006727-78009794	2
chr11:78009401-78009794	1
chr11:78013171-78018229	3
chr11:79425513-79475883	24
chr11:79453803-79458906	3
chr11:79468717-79475883	5
chr11:79619629-79620555	2
chr11:80223903-80227332	4
chr11:80952480-80971614	2
chr11:85077265-85104026	4
chr11:85326864-85339796	4
chr11:86532772-86535460	3
chr11:86661123-86665878	4
chr11:87145464-87163869	5
chr11:87146934-87149363	2
chr11:87159821-87167516	4
chr11:87237130-87237575	2
chr11:87598863-87601172	4
chr11:88073057-88078555	4
chr11:88169565-88170174	1
chr11:89041448-89049900	5
chr11:89042162-89049900	4
chr11:90340787-90345978	2
chr11:93578666-93599398	4
chr11:93905159-93912458	4
chr11:94036600-94048558	4
chr11:94097218-94099152	3
chr11:94291511-94309691	10
chr11:97229830-97238258	5
chr11:97231889-97238258	4
chr11:97726705-97732755	3
chr11:103046379-103055289	3
chr11:104350487-104357596	3
chr11:104350487-104378826	5
chr11:104356684-104378826	4
chr11:104368680-104378826	2
chr11:104423922-104425293	1
chr11:104508347-104528732	14
chr11:106096991-106123906	5
chr11:106110744-106123906	4
chr11:106117490-106123906	2
chr11:106511902-106513712	2
chr11:107110813-107111635	1
chr11:107592706-107604363	7
chr11:107592706-107620214	10
chr11:108664496-108757819	5
chr11:108664496-108808739	6
chr11:108923152-108931579	2
chr11:109971685-109977873	6
chr11:110326560-110329256	3
chr11:116358669-116362373	6
chr11:116944865-116948684	5
chr11:117290398-117291036	1
chr11:117700725-117723550	4
chr11:118610159-118811416	4
chr11:118670649-118811416	3
chr11:118760828-118811416	2
chr11:119811945-119823021	4
chr11:119980789-119982126	3
chr11:120409612-120416380	4
chr11:121496995-121500110	3
chr12:3237285-3238112	3
chr12:3442474-3457209	4
chr12:3596649-3648389	5
chr12:3617606-3644022	3
chr12:3617606-3648389	4
chr12:3617606-3686862	5
chr12:3632810-3648389	3
chr12:3749470-3751907	2
chr12:3835027-3873428	5
chr12:3865985-3873428	3
chr12:4762327-4764147	3
chr12:4961218-5006791	10
chr12:4961218-5013984	12
chr12:8268364-8275890	3
chr12:8698091-8706041	4
chr12:11271729-11290891	13
chr12:13482386-13484044	2
chr12:21217975-21230956	6
chr12:21217975-21239649	7
chr12:24878191-24882794	2
chr12:24878191-24924294	3
chr12:24878191-24934622	4
chr12:24878191-24939348	5
chr12:24994812-24997330	2
chr12:28859252-28867153	4
chr12:29849245-29855283	4
chr12:29849245-29895314	7
chr12:29886123-29895314	3
chr12:30257966-30288315	5
chr12:31760847-31802483	4
chr12:31790847-31802483	3
chr12:31833182-31839854	3
chr12:34373878-34393405	5
chr12:34373878-34402867	6
chr12:34429498-34437378	5
chr12:35078900-35086984	4
chr12:38147503-38228123	8
chr12:38173727-38228123	6
chr12:38438539-38438734	1
chr12:40621221-40640445	6
chr12:40621221-40649489	7
chr12:40631522-40640445	3
chr12:40668406-40676790	4
chr12:44295898-44299291	2
chr12:44295898-44308114	4
chr12:50419853-50428234	3
chr12:51619814-51661713	15
chr12:51621780-51661713	14
chr12:51627110-51661713	12
chr12:51643104-51661713	7
chr12:51647994-51661713	6
chr12:51655402-51661713	3
chr12:51716942-51723048	3
chr12:51772274-51772705	2
chr12:52516079-52519967	1
chr12:52516079-52542636	2
chr12:52937135-52938506	2
chr12:53139381-53142768	1
chr12:53139381-53147983	2
chr12:55407469-55414498	5
chr12:55676404-55677265	1
chr12:55776019-55795776	8
chr12:55786170-55795776	5
chr12:57325524-57332459	3
chr12:59050268-59051708	2
chr12:66550481-66655437	4
chr12:69603476-69610826	4
chr12:69632060-69658078	6
chr12:70078112-70102854	3
chr12:70990485-70993080	2
chr12:71074936-71076069	1
chr12:72303657-72308929	2
chr12:72783683-72786789	2
chr12:73168000-73219142	6
chr12:73179205-73219142	4
chr12:73181784-73219142	3
chr12:73926557-73928298	4
chr12:74229215-74238370	3
chr12:75087405-75087831	1
chr12:75087405-75131026	4
chr12:75087405-75154281	6
chr12:75114191-75137750	4
chr12:75114191-75154281	5
chr12:77277361-77332329	4
chr12:77323845-77332329	2
chr12:77331896-77332329	1
chr12:77331896-77365359	3
chr12:78454757-78504751	5
chr12:78590534-78637579	7
chr12:80397653-80404698	4
chr12:81314260-81316104	1
chr12:81474587-81510965	8
chr12:82311349-82342499	2
chr12:82340662-82342499	1
chr12:82340662-82363131	3
chr12:82357233-82372542	3
chr12:82357233-82387712	5
chr12:83047559-83052543	3
chr12:83091748-83116299	3
chr12:84124475-84136637	5
chr12:84171460-84174423	2
chr12:84298011-84308432	5
chr12:84934152-84951381	7
chr12:85028770-85034034	2
chr12:85049692-85050372	3
chr12:85240798-85250373	6
chr12:85857380-85879475	6
chr12:85863564-85879475	5
chr12:85863564-85891082	7
chr12:85863564-85892210	8
chr12:86256868-86269061	6
chr12:86260577-86269061	5
chr12:89187022-89193207	2
chr12:89187022-89260521	4
chr12:89187022-89533010	12
chr12:89503018-89533010	6
chr12:89976347-90204818	4
chr12:90168920-90204818	3
chr12:98489905-98496310	2
chr12:98489905-98518832	3
chr12:98518498-98518832	1
chr12:98792024-98794619	4
chr12:98946569-98964607	4
chr12:99388361-99388917	1
chr12:100206156-100206233	1
chr12:100206174-100206233	1
chr12:100403357-100419570	4
chr12:100415135-100419570	2
chr12:100446860-100495440	3
chr12:100595815-100619641	4
chr12:100615997-100619641	2
chr12:101883256-101890618	4
chr12:101932968-101948439	9
chr12:102991350-103001976	3
chr12:102991350-103011292	4
chr12:102991350-103021876	6
chr12:103011200-103021876	3
chr12:103141772-103149081	5
chr12:105648313-105651523	4
chr12:105657967-105671628	12
chr12:105799651-105805008	3
chr12:107989465-107989827	1
chr12:107989465-107989830	1
chr12:108157754-108165172	5
chr12:109620313-109627153	3
chr12:110545595-110561468	6
chr12:111592577-111604564	2
chr12:111592577-111618383	4
chr12:111592577-111629115	11
chr12:111858210-111872433	3
chr12:116317830-116324210	5
chr12:116346504-116357934	5
chr12:117575555-117595307	5
chr13:3556314-3557057	2
chr13:8819863-8861265	13
chr13:8835297-8837023	2
chr13:9560671-9576918	9
chr13:9710146-9735466	3
chr13:9720773-9735466	2
chr13:11646493-11649864	3
chr13:11680966-11688013	4
chr13:11680966-11714622	16
chr13:11759671-11785141	6
chr13:11769852-11785141	4
chr13:14278278-14285682	3
chr13:14278278-14311790	8
chr13:14285548-14300447	3
chr13:17738917-17772957	8
chr13:17750257-17772957	6
chr13:17763104-17772957	4
chr13:18782647-18794392	3
chr13:18810432-18814293	3
chr13:29691599-29717817	3
chr13:32225135-32234397	3
chr13:35790101-35816575	2
chr13:35815909-35815967	1
chr13:35815909-35816575	1
chr13:36232122-36246494	2
chr13:36232122-36342097	3
chr13:38954109-38955936	2
chr13:42055400-42055542	1
chr13:42055400-42123213	2
chr13:43094749-43096806	2
chr13:43406612-43436142	11
chr13:43419576-43425214	4
chr13:43430448-43436142	3
chr13:45697821-45795637	3
chr13:45697821-45956572	5
chr13:45697821-45956575	5
chr13:45735115-45956575	4
chr13:45795509-45852456	2
chr13:45795509-45956572	3
chr13:45795509-45956575	3
chr13:45852328-45956572	2
chr13:45852328-45956575	2
chr13:46615250-46640122	5
chr13:48590287-48606360	5
chr13:48885273-48885878	2
chr13:48932297-48934078	2
chr13:48945942-48949303	2
chr13:49095341-49102962	3
chr13:52887241-52898736	3
chr13:52887241-52919266	5
chr13:55034889-55069807	6
chr13:55050741-55060342	3
chr13:55050741-55069807	4
chr13:55055975-55069807	3
chr13:55069722-55093281	6
chr13:55233895-55248077	3
chr13:55245518-55248077	1
chr13:58191722-58199070	5
chr13:58859169-58861555	3
chr13:58859169-58878262	6
chr13:58871736-58878262	3
chr13:59460469-59544451	25
chr13:59473688-59544451	22
chr13:59495333-59500702	4
chr13:59495333-59504310	5
chr13:59495333-59528518	11
chr13:59495333-59544451	16
chr13:59504194-59544451	12
chr13:59507959-59544451	11
chr13:59512324-59544451	10
chr13:63033023-63068285	3
chr13:63061035-63068285	2
chr13:63156546-63171047	2
chr13:63156546-63199550	5
chr13:63156546-63210166	6
chr13:63170941-63199550	4
chr13:63170941-63210166	5
chr13:63190479-63199550	3
chr13:63190479-63210166	4
chr13:64209107-64225648	8
chr13:64243634-64247318	3
chr13:64243634-64248466	4
chr13:64243634-64248499	4
chr13:68887959-68982544	2
chr13:68982347-68982544	1
chr13:69510620-69515903	4
chr13:69512890-69515903	3
chr13:75892906-75917847	5
chr13:76756986-76759820	2
chr13:76756986-76806262	4
chr13:77066600-77126714	14
chr13:77192554-77193223	2
chr13:77316348-77334363	5
chr13:77902654-78006472	4
chr13:77951985-78006472	3
chr13:83575538-83592981	2
chr13:83625265-83635469	4
chr13:84251230-84260240	3
chr13:91524585-91564694	3
chr13:91524585-91642391	4
chr13:91968947-91988039	5
chr13:92235574-92300358	11
chr13:93341756-93349297	3
chr13:93341756-93356079	5
chr13:93386345-93393108	4
chr13:93790039-93794218	3
chr13:93790039-93807703	4
chr13:93862087-93880558	2
chr13:94224895-94233180	4
chr13:94394719-94418143	5
chr13:94501918-94532066	3
chr13:95746438-95837923	4
chr13:97091818-97097711	4
chr13:97141927-97150413	7
chr13:97929411-97936861	4
chr13:98029377-98053974	5
chr13:98074999-98077320	2
chr13:98266151-98272852	8
chr13:98867046-98884664	5
chr13:100126587-100128361	5
chr13:101757326-101758039	1
chr13:103884143-103889285	3
chr13:104046189-104052639	3
chr13:104294447-104314383	7
chr13:104792499-104797343	3
chr13:106812208-106847459	4
chr13:106812208-106848336	5
chr13:106910200-106910816	2
chr13:106982524-106988075	5
chr13:107738372-107748363	5
chr13:107769560-107788009	3
chr13:109740387-109772680	4
chr13:109933868-109939361	5
chr13:119381676-119396976	5
chr13:119430160-119440871	3
chr14:12411554-12440915	4
chr14:12411554-12454319	6
chr14:12411554-12457829	7
chr14:12418005-12440915	3
chr14:12418005-12454319	5
chr14:12418005-12457829	6
chr14:12439871-12440915	2
chr14:12439871-12454319	4
chr14:12439871-12457829	5
chr14:12449722-12457829	3
chr14:12505784-12536387	6
chr14:12705512-12715395	2
chr14:13951206-13954656	4
chr14:14013073-14013655	2
chr14:17826894-17963321	3
chr14:17925596-17963321	2
chr14:17963061-17963321	1
chr14:17963061-18011270	5
chr14:18574307-18630431	3
chr14:20351312-20367952	7
chr14:21516626-21517498	1
chr14:21618891-21637640	9
chr14:21626719-21637640	5
chr14:21626719-21664748	9
chr14:21774963-21783796	3
chr14:21837744-21838618	3
chr14:23363801-23386353	4
chr14:23526725-23591681	6
chr14:24190318-24192954	3
chr14:25502655-25581673	6
chr14:26422421-26428316	4
chr14:26438679-26465663	11
chr14:27438599-27442620	5
chr14:27438599-27450049	10
chr14:27438599-27466311	15
chr14:27438599-27467565	16
chr14:27483808-27486950	4
chr14:27490034-27490807	2
chr14:28040343-28141381	3
chr14:28040343-28271725	4
chr14:28080132-28141381	2
chr14:29055887-29062540	4
chr14:29097784-29105025	3
chr14:30482193-30484586	2
chr14:30738539-30777992	5
chr14:30765963-30777992	4
chr14:31030844-31036059	3
chr14:31061469-31074982	4
chr14:31061469-31089622	9
chr14:31482791-31492456	3
chr14:32238531-32242346	2
chr14:33402624-33411024	4
chr14:34259625-34268952	2
chr14:34691682-34695105	3
chr14:35309232-35323434	3
chr14:35321641-35323434	2
chr14:36918434-36941264	5
chr14:36926839-36941264	4
chr14:36938584-36941264	2
chr14:38397230-38407216	2
chr14:40840225-40874239	5
chr14:45244155-45246516	2
chr14:45334653-45343727	8
chr14:45354946-45366659	4
chr14:45601565-45629753	13
chr14:45616530-45629753	7
chr14:47016277-47016795	1
chr14:47708802-47712508	3
chr14:49033271-49042549	8
chr14:49033271-49052392	11
chr14:50807500-50807650	1
chr14:54662168-54667161	4
chr14:54758439-54759745	2
chr14:55502225-55503031	2
chr14:56748835-56772006	5
chr14:56794407-56804863	7
chr14:57846921-57865641	5
chr14:57856610-57865641	4
chr14:57856610-57878459	6
chr14:57865521-57878459	3
chr14:60843208-60875307	4
chr14:61383235-61403042	9
chr14:63864216-63878188	5
chr14:64210428-64313755	4
chr14:64233829-64313755	3
chr14:64825601-64828668	3
chr14:64851885-64887660	3
chr14:65066683-65080475	3
chr14:65075584-65080475	2
chr14:65209692-65212223	2
chr14:65293784-65299415	3
chr14:65293784-65303202	4
chr14:66187443-66190234	3
chr14:66813126-66834376	8
chr14:66824345-66834376	5
chr14:70141611-70142531	3
chr14:70235140-70267506	9
chr14:70256360-70267506	3
chr14:70612668-70613420	2
chr14:70678079-70682850	4
chr14:70895772-70926072	3
chr14:70901489-70926072	2
chr14:72563484-72584844	11
chr14:72652016-72683771	2
chr14:73262529-73295030	14
chr14:74775581-74786390	3
chr14:77268807-77380688	3
chr14:77578964-77592992	3
chr14:77637616-77668793	3
chr14:78925262-78937209	5
chr14:78982236-78984302	2
chr14:79009164-79026077	4
chr14:79009164-79038201	5
chr14:84477323-84477687	2
chr14:84532875-84533695	1
chr14:87457034-87511770	12
chr14:87472076-87487287	7
chr14:87472076-87511770	10
chr14:99133236-99150741	5
chr14:101665761-101668576	4
chr14:103247747-103282802	9
chr14:103275789-103291362	9
chr14:103282598-103291362	7
chr14:104503347-104510437	4
chr14:115369532-115370226	1
chr14:120324794-120325412	1
chr14:121905123-121908320	3
chr14:122133280-122139774	3
chr14:122690099-122738004	5
chr14:122701055-122738004	3
chr14:123369938-123371614	2
chr14:123571940-123599989	6
chr14:123592682-123599989	5
chr15:4035260-4059996	6
chr15:4047465-4057775	3
chr15:4047465-4059996	4
chr15:5160603-5170016	4
chr15:7976968-8079272	6
chr15:7976968-8079364	6
chr15:7976968-8082582	7
chr15:8139851-8141359	2
chr15:12136396-12184166	19
chr15:12230274-12233926	3
chr15:12339628-12343151	2
chr15:12889619-12905701	6
chr15:12912511-12915444	3
chr15:16823159-16832278	5
chr15:18963985-18966909	3
chr15:23173451-23173929	1
chr15:30619222-30619939	2
chr15:30619222-30647324	4
chr15:30619222-30669606	5
chr15:30634644-30669606	3
chr15:30905660-30922005	3
chr15:34999831-35115645	7
chr15:35072430-35115645	5
chr15:35099434-35115645	3
chr15:35445570-35472064	9
chr15:35533296-35534360	2
chr15:37563391-37661086	3
chr15:38676028-38681165	4
chr15:39292102-39345620	2
chr15:39345310-39345620	1
chr15:39436997-39437922	1
chr15:39436997-39478710	10
chr15:39436997-39535981	16
chr15:39436997-39616510	19
chr15:39452224-39478710	9
chr15:39452224-39511374	12
chr15:39452224-39517871	13
chr15:39452224-39585762	17
chr15:39452224-39616510	18
chr15:39506966-39517871	4
chr15:39534838-39616510	5
chr15:39566943-39616510	3
chr15:39585590-39616510	2
chr15:39585706-39616510	2
chr15:39585709-39616510	2
chr15:40752896-40774146	2
chr15:41535570-41653661	2
chr15:41797474-41826052	8
chr15:43492170-43513849	9
chr15:44388469-44420873	8
chr15:44396511-44420873	7
chr15:44718788-44748398	4
chr15:47820352-47849820	4
chr15:48287485-48314110	3
chr15:53088055-53107571	6
chr15:55208731-55218273	4
chr15:58052224-58069429	3
chr15:58968839-58972560	3
chr15:62107148-62107465	1
chr15:62242174-62242561	3
chr15:64137954-64149675	2
chr15:68101471-68170223	9
chr15:68165753-68170223	3
chr15:68995052-69017474	3
chr15:68995052-69029910	5
chr15:68995052-69049461	6
chr15:69013358-69017474	2
chr15:69013358-69029910	4
chr15:69013358-69049461	5
chr15:69024700-69049461	3
chr15:71519939-71533038	4
chr15:72736776-72757358	2
chr15:72999972-73031643	4
chr15:73257034-73268893	6
chr15:73259548-73268893	5
chr15:73292035-73298245	4
chr15:73292035-73304547	6
chr15:73292035-73309869	7
chr15:73303820-73309869	3
chr15:73303820-73343359	8
chr15:73320775-73343359	5
chr15:73330849-73394744	4
chr15:73605442-73606076	1
chr15:74528930-74529940	1
chr15:75666253-75667965	3
chr15:78671856-78674740	1
chr15:79114655-79115171	2
chr15:79535957-79537545	4
chr15:79536997-79537545	2
chr15:79541034-79543856	3
chr15:81382980-81392322	4
chr15:81600908-81601545	1
chr15:81628293-81628737	2
chr15:81631614-81632512	2
chr15:81716567-81722026	4
chr15:82175097-82185433	7
chr15:82825231-82857284	2
chr15:82851513-82857284	1
chr15:83791954-83800184	2
chr15:84171082-84176876	4
chr15:84171082-84186081	7
chr15:85359454-85393506	8
chr15:85365277-85393506	7
chr15:85375322-85393506	6
chr15:85386991-85393506	3
chr15:85391638-85393506	2
chr15:86091313-86100900	2
chr15:88811297-88812159	2
chr15:89242160-89246340	3
chr15:89268503-89269962	2
chr15:89543100-89549882	3
chr15:89547626-89549882	1
chr15:91321571-91350130	3
chr15:91497393-91516494	2
chr15:91764632-91787126	8
chr15:91786966-91814733	10
chr15:93424014-93465245	6
chr15:95229084-95241677	4
chr15:95346762-95385156	4
chr15:95374728-95385156	3
chr15:95383626-95385156	2
chr15:95429878-95435430	6
chr15:95912305-95920378	5
chr15:95912305-95931843	7
chr15:96609856-96624169	3
chr15:98592127-98599016	16
chr15:98740337-98742829	4
chr15:98740421-98742829	4
chr15:99149634-99149930	1
chr15:99283814-99285665	2
chr15:99401580-99402169	2
chr15:99738665-99745946	6
chr15:100115845-100142147	3
chr15:100936271-100936600	1
chr15:101002034-101011190	3
chr16:4137366-4138985	2
chr16:4294663-4312789	7
chr16:7224311-7224550	1
chr16:7285478-7306461	4
chr16:9761391-9761983	1
chr16:11104566-11128703	4
chr16:11116795-11128703	3
chr16:11445165-11447508	2
chr16:13629583-13647299	4
chr16:13697333-13699075	2
chr16:14138343-14140372	2
chr16:16114827-16140863	4
chr16:16453992-16477513	7
chr16:17015898-17018475	2
chr16:17302991-17303443	2
chr16:17348715-17356216	6
chr16:17367404-17389457	7
chr16:17373350-17389457	6
chr16:17378442-17389457	4
chr16:17381801-17389457	3
chr16:17671545-17674658	3
chr16:17683159-17697694	3
chr16:17856752-17859526	5
chr16:18307970-18316734	4
chr16:18894774-18899457	4
chr16:20656543-20657609	3
chr16:21434687-21435821	3
chr16:28372913-28398388	3
chr16:30543402-30547469	4
chr16:31101825-31160388	21
chr16:31127321-31141797	6
chr16:31136537-31160388	6
chr16:31153706-31160388	3
chr16:31743106-31797010	10
chr16:31743106-31812824	12
chr16:31788082-31797010	6
chr16:31788082-31812824	8
chr16:31796866-31812824	4
chr16:31805614-31812824	2
chr16:31977680-31990465	6
chr16:32950292-32959531	4
chr16:32950292-32961744	5
chr16:32981828-32988481	4
chr16:33421321-33434974	3
chr16:33421321-33457001	4
chr16:33421321-33468183	6
chr16:33434626-33468183	4
chr16:33456876-33468183	3
chr16:33466855-33468183	2
chr16:33989768-33993030	2
chr16:34171272-34189737	8
chr16:35267180-35274565	5
chr16:35449403-35466657	6
chr16:36000182-36002950	2
chr16:37174297-37188720	3
chr16:37174297-37216070	9
chr16:37200576-37216070	6
chr16:37236230-37261967	5
chr16:37236230-37291063	7
chr16:39007134-39011372	3
chr16:43569681-43577748	4
chr16:44200614-44205080	3
chr16:44520225-44521335	2
chr16:46436354-46438068	3
chr16:46436354-46464159	8
chr16:50262416-50280539	4
chr16:52268382-52296984	11
chr16:58424561-58433463	2
chr16:58424561-58463108	13
chr16:60424721-60425384	1
chr16:62827164-62830813	2
chr16:63652215-63653578	2
chr16:63772910-63773570	1
chr16:70433545-70441319	4
chr16:72742126-72742452	1
chr16:72904630-72935786	4
chr16:72933213-72935786	3
chr16:74352551-74352877	1
chr16:81432709-81443271	4
chr16:81490244-81589811	7
chr16:81576053-81589811	3
chr16:85013627-85030365	5
chr16:85079840-85082888	2
chr16:88034155-88056175	3
chr16:88051335-88056175	2
chr16:89877038-89885125	2
chr16:90464141-90475982	3
chr16:91782161-91793767	4
chr16:91926459-91926982	2
chr16:93847288-93853217	3
chr16:93849130-93853898	3
chr16:94262592-94268698	3
chr16:94383912-94393174	9
chr16:94383912-94403368	10
chr16:94383912-94412123	14
chr16:94403314-94412123	5
chr16:94403314-94420360	10
chr16:94403314-94468060	36
chr16:94419398-94424187	4
chr16:94611419-94677592	8
chr16:94832299-94833219	2
chr16:96002434-96017724	8
chr16:97038898-97056765	2
chr17:5040580-5127024	3
chr17:5264032-5279382	2
chr17:5886997-5891899	3
chr17:8898861-8930559	4
chr17:8941141-8953923	8
chr17:10238893-10274063	2
chr17:10238893-10282981	3
chr17:24088004-24111117	10
chr17:24091421-24111117	9
chr17:25110227-25113257	4
chr17:25234808-25235111	2
chr17:25235182-25235627	3
chr17:26266283-26267358	2
chr17:26736789-26743131	3
chr17:26736789-26763448	7
chr17:26736816-26743131	3
chr17:26739543-26743131	2
chr17:26739543-26763448	6
chr17:26757805-26759949	2
chr17:26757805-26763448	4
chr17:27450125-27454622	3
chr17:27450125-27473124	4
chr17:27472908-27503533	2
chr17:27502647-27503533	1
chr17:27705625-27706092	2
chr17:28428352-28441053	4
chr17:28713793-28728975	7
chr17:28805929-28807399	1
chr17:28805929-28821592	7
chr17:30513556-30530365	5
chr17:32774441-32777527	3
chr17:33242199-33244134	3
chr17:33381199-33382586	1
chr17:33381451-33382586	1
chr17:35013265-35013747	2
chr17:37054131-37054907	2
chr17:37054131-37056979	5
chr17:42377160-42377640	1
chr17:42845326-42852528	2
chr17:43037595-43040189	2
chr17:44638513-44639826	2
chr17:44638513-44658692	3
chr17:45033238-45048392	5
chr17:46543180-46543783	1
chr17:46824450-46830996	4
chr17:47337551-47348856	3
chr17:50036941-50055627	3
chr17:50606295-50611195	2
chr17:50606295-50640191	3
chr17:50917527-50920603	4
chr17:51767892-51785640	4
chr17:51767892-51809287	8
chr17:51775206-51809287	7
chr17:51803431-51809287	4
chr17:55481905-55498406	4
chr17:55490943-55498406	3
chr17:55496292-55498406	2
chr17:63471408-63490887	3
chr17:63896018-64037664	18
chr17:63973065-64037664	7
chr17:64029290-64037664	3
chr17:64287001-64293024	4
chr17:64624528-64625451	2
chr17:65592291-65595054	3
chr17:65837684-65838024	2
chr17:66024076-66049933	6
chr17:66024076-66053091	7
chr17:66027252-66053091	6
chr17:66037493-66053091	4
chr17:66049786-66053091	2
chr17:66436080-66438391	2
chr17:66809466-66817977	3
chr17:69207859-69210383	2
chr17:70657454-70662809	2
chr17:70761075-70766089	2
chr17:70761075-70787209	3
chr17:70761159-70787209	3
chr17:71630161-71632141	3
chr17:71789868-71810982	7
chr17:71800799-71810982	5
chr17:74241905-74258505	4
chr17:74373663-74382040	5
chr17:74622909-74625239	3
chr17:75225156-75227241	2
chr17:78237742-78281366	3
chr17:78237742-78303108	4
chr17:78237742-78315746	6
chr17:78237742-78335355	7
chr17:78313124-78315746	2
chr17:79650302-79659473	3
chr17:79650302-79681682	9
chr17:80044494-80053641	6
chr17:80445430-80460047	7
chr17:80653862-80655921	3
chr17:81388810-81445593	11
chr17:81408067-81445593	9
chr17:81428182-81445593	8
chr17:81647809-81649638	1
chr17:84334026-84386602	3
chr17:84993680-85005566	4
chr17:85003266-85005566	3
chr17:85065632-85076825	7
chr17:85075866-85083315	6
chr17:85988325-86003953	4
chr17:86051086-86120746	9
chr17:86098512-86120746	7
chr17:86474317-86476891	3
chr17:86474317-86482249	4
chr17:86474317-86496111	8
chr17:86488160-86496111	4
chr17:86488160-86559305	5
chr17:87435076-87435135	1
chr17:88008594-88015712	10
chr17:88462713-88463263	1
chr17:88462713-88479340	3
chr17:90208323-90597629	7
chr17:90362760-90597629	6
chr17:90362760-90704367	13
chr17:90560741-90597629	5
chr17:90560741-90704367	12
chr17:90588671-90700905	8
chr17:90700744-90704367	3
chr18:5210877-5214919	2
chr18:5540606-5583796	3
chr18:5705043-5748855	2
chr18:5705043-5773094	7
chr18:6061847-6070091	4
chr18:6111685-6115850	2
chr18:6448905-6450639	4
chr18:10004896-10016644	6
chr18:10129305-10140888	7
chr18:10574875-10586041	5
chr18:10582055-10586041	3
chr18:10588439-10596441	3
chr18:10593746-10596441	2
chr18:10740983-10778300	11
chr18:11923360-11926364	3
chr18:12684837-12698059	5
chr18:13715141-13717747	2
chr18:16640422-16650498	5
chr18:21008725-21020999	5
chr18:21010677-21020999	4
chr18:22375133-22411609	5
chr18:22375133-22434675	6
chr18:22912582-22921957	3
chr18:22912582-22952310	4
chr18:23583084-23597558	5
chr18:23583084-23602674	7
chr18:23583084-23631428	14
chr18:24609630-24612525	3
chr18:24897637-24903998	2
chr18:25020662-25028169	3
chr18:25339714-25344962	2
chr18:31666341-31667009	3
chr18:31827262-31835481	7
chr18:32191901-32212168	11
chr18:32861027-32863262	4
chr18:33077993-33109847	3
chr18:33077993-33129833	4
chr18:34268298-34279352	5
chr18:34268298-34306379	12
chr18:34803450-34813561	5
chr18:35317842-35341197	3
chr18:35317842-35348760	4
chr18:35584515-35584881	1
chr18:35610871-35613502	2
chr18:35793465-35801367	5
chr18:36581068-36594322	5
chr18:36581068-36600875	7
chr18:36787502-36788670	4
chr18:38451555-38456121	3
chr18:39097630-39102240	3
chr18:39097630-39111900	5
chr18:39097630-39150118	10
chr18:39120119-39132150	4
chr18:39120119-39150118	5
chr18:39126833-39150118	3
chr18:39227368-39246924	5
chr18:42320764-42326024	4
chr18:43565863-43577509	7
chr18:44405210-44405760	3
chr18:45592006-45592424	1
chr18:51302610-51303513	1
chr18:53189655-53203119	6
chr18:53895531-53906669	3
chr18:53895531-53919033	5
chr18:56807664-56812075	2
chr18:61140791-61141790	2
chr18:61157343-61157761	3
chr18:62428023-62437951	2
chr18:63755036-63760785	2
chr18:63791796-63825238	4
chr18:63791796-63865506	5
chr18:63794225-63825238	3
chr18:63794225-63865506	4
chr18:64386345-64388820	1
chr18:65178919-65198726	8
chr18:65622984-65625334	1
chr18:67519291-67519890	2
chr18:67519291-67530484	4
chr18:68064217-68064686	1
chr18:68064217-68106691	2
chr18:69564034-69564684	2
chr18:69633577-69643015	3
chr18:71321031-71342777	4
chr18:71542245-71549151	3
chr18:73648885-73678039	9
chr18:73657195-73662867	4
chr18:73657195-73678039	7
chr18:73675161-73678039	3
chr18:73969891-73971276	1
chr18:75052981-75063173	4
chr18:75080203-75082507	2
chr18:75080203-75126919	7
chr18:75114790-75126919	5
chr18:75519739-75521869	2
chr18:75605628-75611779	3
chr18:77097249-77105889	2
chr18:77133091-77150098	6
chr18:77635022-77643194	2
chr18:78856484-78859931	1
chr18:79086551-79087180	1
chr18:80445886-80460013	9
chr18:80836355-80917878	10
chr18:80844527-80877373	5
chr18:80844527-80917878	9
chr18:80858544-80917878	7
chr18:80869742-80917878	6
chr18:80877315-80917878	5
chr18:80909592-80917878	3
chr18:82955524-82957449	1
chr18:84315806-84354691	4
chr18:84552870-84563046	2
chr19:3793068-3807421	10
chr19:4320152-4321056	2
chr19:4342847-4394892	11
chr19:4784724-4785567	1
chr19:4784724-4794009	6
chr19:4787361-4794009	5
chr19:4792398-4794009	4
chr19:5113781-5114171	2
chr19:5800854-5800910	1
chr19:5801885-5801966	1
chr19:6341903-6342657	4
chr19:6341903-6343176	6
chr19:6472258-6473756	2
chr19:7026292-7032649	5
chr19:7456300-7467867	3
chr19:14516359-14544862	4
chr19:14516359-14564451	5
chr19:14544788-14564451	2
chr19:16660448-16678403	10
chr19:17675421-17678557	2
chr19:21678353-21684305	3
chr19:22766634-22793454	4
chr19:23694321-23720354	6
chr19:23892735-23894020	1
chr19:24346237-24360151	6
chr19:26619684-26654511	8
chr19:27849711-27900903	3
chr19:27849711-27923266	4
chr19:28530873-28531986	1
chr19:29735116-29755017	3
chr19:29735116-29786449	4
chr19:29743533-29755017	2
chr19:29743533-29786449	3
chr19:29753600-29755017	1
chr19:29753600-29786449	2
chr19:30039064-30039297	1
chr19:32223509-32352023	6
chr19:34812278-34841109	7
chr19:34821100-34827373	3
chr19:34840757-34841109	1
chr19:36956371-36973018	10
chr19:36958373-36970038	8
chr19:37044522-37088587	5
chr19:37068173-37088587	3
chr19:37087538-37088587	2
chr19:37087538-37139221	6
chr19:37325148-37330612	3
chr19:37570383-37609105	17
chr19:40311669-40318068	4
chr19:40363202-40365166	2
chr19:40393388-40402310	4
chr19:41232343-41256340	8
chr19:42562552-42564341	1
chr19:42562552-42576201	2
chr19:42562552-42583543	5
chr19:43866589-43875020	8
chr19:43901070-43903058	1
chr19:44934933-44948052	5
chr19:45630865-45640521	4
chr19:45635735-45636448	2
chr19:45635735-45640521	3
chr19:45757905-45768007	6
chr19:45885952-45892148	3
chr19:48693821-48722997	6
chr19:48704218-48713573	4
chr19:48704218-48722997	5
chr19:50252534-50262367	3
chr19:53907449-53912925	4
chr19:53987454-53988383	1
chr19:55380942-55391868	3
chr19:56570416-56576284	3
chr19:56574758-56576284	2
chr19:57132862-57134708	2
chr19:57378549-57379175	2
chr19:57629085-57642628	4
chr19:57629085-57657238	8
chr19:57650258-57657238	4
chr19:57731552-57777945	6
chr19:57731552-57797503	7
chr19:57751630-57755618	3
chr19:57751630-57777945	4
chr19:57751630-57797503	5
chr19:58263912-58270163	3
chr19:59018805-59028249	3
chr19:59305158-59327873	3
chr19:60543010-60564294	4
chr19:60764032-60764233	1
chr2:3496564-3502785	6
chr2:5973469-5988472	5
chr2:6585974-6615822	5
chr2:6664115-6721613	3
chr2:10058996-10064311	5
chr2:12174153-12182751	3
chr2:12242411-12253578	5
chr2:12355277-12386679	5
chr2:12355277-12410080	12
chr2:13216770-13241795	5
chr2:14026906-14045255	6
chr2:14115817-14117535	3
chr2:16669494-16729413	6
chr2:18071125-18109891	5
chr2:18101458-18126229	5
chr2:18101458-18146872	6
chr2:18159456-18171075	4
chr2:18284623-18308949	5
chr2:18284623-18317000	7
chr2:18306973-18317000	5
chr2:20529959-20530242	1
chr2:20879961-20889953	4
chr2:23537328-23545579	7
chr2:24631899-24639210	5
chr2:24719045-24720056	2
chr2:24813527-24825067	3
chr2:24847944-24877626	8
chr2:24856606-24877626	6
chr2:25596433-25602555	4
chr2:25952678-25966948	6
chr2:25965663-25966948	2
chr2:29156988-29166375	8
chr2:29227578-29248878	3
chr2:29893001-29922371	18
chr2:29978377-29980202	2
chr2:29978377-29983760	4
chr2:30110205-30111332	4
chr2:30963475-30963869	2
chr2:31096027-31105357	4
chr2:31604614-31605343	2
chr2:32182458-32183300	2
chr2:32204009-32204324	1
chr2:32204009-32208835	3
chr2:32310451-32328047	12
chr2:32802754-32808062	4
chr2:32809101-32812105	3
chr2:33052096-33064078	3
chr2:33260478-33284908	4
chr2:33260478-33324703	5
chr2:33260478-33340833	7
chr2:33273561-33284908	3
chr2:33273561-33324703	4
chr2:33324653-33340833	3
chr2:33336513-33340833	2
chr2:33825048-33834633	3
chr2:34432003-34444406	3
chr2:35643888-35661625	3
chr2:37469377-37475466	4
chr2:37469377-37502961	11
chr2:37469377-37509078	12
chr2:37469516-37509078	12
chr2:37580673-37627526	13
chr2:37580673-37647285	17
chr2:37590657-37647285	15
chr2:37596704-37647285	14
chr2:37624173-37647285	9
chr2:37627435-37647285	5
chr2:37635424-37647285	4
chr2:37640851-37647285	3
chr2:37844777-37856156	4
chr2:37936619-37983105	3
chr2:37936619-38003474	4
chr2:37961641-37983105	2
chr2:37961641-38003474	3
chr2:37961641-38021466	4
chr2:37961641-38039205	5
chr2:38126529-38136975	2
chr2:38126529-38159850	3
chr2:39039040-39041352	2
chr2:39121111-39133086	4
chr2:40715372-40751016	6
chr2:40725382-40751016	5
chr2:40919136-40928022	4
chr2:41110754-41113094	4
chr2:41110754-41123733	6
chr2:41375834-41445226	5
chr2:41408235-41445226	4
chr2:44752047-44756435	2
chr2:48870289-48873473	3
chr2:48927096-48940400	8
chr2:49272041-49279783	4
chr2:49272041-49298729	5
chr2:52464610-52469607	5
chr2:58906355-58983007	4
chr2:58934369-58983007	3
chr2:58980370-58983007	2
chr2:58980370-59004064	6
chr2:59214678-59266500	2
chr2:59907439-59932170	13
chr2:61613651-61627839	4
chr2:62764571-62837260	4
chr2:65688318-65690332	3
chr2:68263235-68314603	6
chr2:68263235-68359034	8
chr2:68263235-68410141	15
chr2:68307041-68314603	4
chr2:68307041-68359034	6
chr2:68307041-68410141	13
chr2:68358814-68369105	5
chr2:68358814-68410141	9
chr2:68366074-68410141	7
chr2:68390914-68410141	4
chr2:68934515-68947357	2
chr2:69047145-69071438	4
chr2:69914414-69922933	4
chr2:69970137-69973609	3
chr2:69977719-69988896	4
chr2:69977719-69993812	7
chr2:70738421-70757549	9
chr2:70738421-70786995	11
chr2:70742054-70786995	10
chr2:70750435-70786995	6
chr2:70770004-70786995	2
chr2:70786877-70786995	1
chr2:72031033-72045248	3
chr2:72174802-72180103	3
chr2:72946546-72971514	2
chr2:73659680-73679903	3
chr2:73706919-73721441	4
chr2:73842360-73853891	8
chr2:74568941-74573626	3
chr2:76523889-76524144	1
chr2:77719451-77720699	2
chr2:78913674-78920209	3
chr2:80520372-80525678	4
chr2:83653358-83664192	9
chr2:84602328-84603752	3
chr2:85069988-85072168	5
chr2:91555267-91560911	5
chr2:91565621-91568250	2
chr2:91805024-91810209	2
chr2:91805024-91825352	4
chr2:91810030-91825352	3
chr2:92214049-92230724	6
chr2:92221472-92230724	4
chr2:104192435-104214275	5
chr2:104201112-104214275	4
chr2:104221135-104238709	4
chr2:104470749-104471847	1
chr2:104608871-104609186	4
chr2:109131485-109137532	2
chr2:110756938-110761564	2
chr2:110756938-110775122	5
chr2:112344488-112358639	13
chr2:112922425-112926976	2
chr2:112922425-112958250	7
chr2:113363836-113365829	1
chr2:113582098-113603289	7
chr2:113582098-113636824	8
chr2:115921672-116049198	3
chr2:117152992-117164995	3
chr2:117152992-117172086	5
chr2:118915888-118921696	5
chr2:119402330-119412627	3
chr2:119560731-119571895	3
chr2:119916431-119924086	6
chr2:120533511-120535679	1
chr2:120806759-120825315	3
chr2:121235573-121236869	1
chr2:121235573-121244096	2
chr2:121347264-121347642	2
chr2:125095708-125116873	15
chr2:125115438-125116873	2
chr2:126797467-126799234	3
chr2:126797662-126799234	2
chr2:127080530-127086082	3
chr2:127237461-127238820	5
chr2:127465048-127465974	4
chr2:127465048-127465978	4
chr2:128668925-128684663	12
chr2:128736563-128738369	2
chr2:129810488-129811237	1
chr2:130439620-130440579	4
chr2:130806871-130822500	6
chr2:131273911-131287597	4
chr2:131511984-131516443	2
chr2:135220718-135262274	6
chr2:135359654-135370601	4
chr2:136116177-136116962	1
chr2:139883772-139951579	5
chr2:139883772-140057499	13
chr2:139910533-139951579	4
chr2:139947157-139951579	3
chr2:139947157-139985208	6
chr2:139947157-140057499	11
chr2:139947170-139951579	3
chr2:139947170-139985208	6
chr2:139947170-140057499	11
chr2:139977607-140057499	8
chr2:139985129-140057499	6
chr2:139996073-140057499	5
chr2:140008699-140057499	4
chr2:140042094-140057499	3
chr2:142739523-142740991	2
chr2:142756089-142758909	3
chr2:142834077-142857427	9
chr2:142834077-142862540	10
chr2:143687564-143696694	3
chr2:146340379-146342749	2
chr2:146889021-146891284	2
chr2:147024715-147026439	3
chr2:148703061-148707205	4
chr2:149899418-149899975	1
chr2:149899418-149931042	2
chr2:153320275-153320902	3
chr2:155157774-155163483	2
chr2:155411525-155419024	3
chr2:156223335-156254310	3
chr2:156251776-156254310	2
chr2:156264281-156267542	2
chr2:156264281-156276668	5
chr2:156508813-156514210	6
chr2:156745835-156749356	4
chr2:157053519-157060412	2
chr2:158035996-158050213	5
chr2:158035996-158058827	6
chr2:158382504-158383163	1
chr2:161039194-161042132	3
chr2:165170623-165170917	1
chr2:166116872-166132854	2
chr2:166826927-166836457	5
chr2:166834471-166836457	3
chr2:166939635-166941492	4
chr2:166960023-166964717	3
chr2:167510876-167511326	2
chr2:168639070-168639990	2
chr2:168705123-168710976	3
chr2:169883526-169886459	1
chr2:169883526-169886586	1
chr2:170378723-170387952	4
chr2:179935029-179939954	4
chr2:181112000-181114729	4
chr2:181631435-181632087	2
chr3:5241670-5245645	2
chr3:9278254-9281126	4
chr3:9470892-9474602	2
chr3:13776825-13777103	1
chr3:14545496-14559391	9
chr3:20064566-20108123	18
chr3:25912642-25920237	2
chr3:26133242-26134052	1
chr3:27222668-27226142	2
chr3:27488237-27501545	4
chr3:27620605-27643089	2
chr3:28532888-28542098	3
chr3:28554928-28577573	5
chr3:29148347-29153601	3
chr3:29648217-29690195	8
chr3:32861771-32865966	2
chr3:32992906-33015076	6
chr3:33004304-33015076	5
chr3:36964875-36975762	8
chr3:37448408-37464658	5
chr3:41703386-41730919	7
chr3:41727093-41734235	4
chr3:50417988-50438915	5
chr3:51308050-51326032	3
chr3:51308050-51326035	3
chr3:54279863-54302294	4
chr3:55853771-55873783	3
chr3:55853771-55891674	4
chr3:55853771-55955493	7
chr3:55983750-56002941	8
chr3:56057950-56091120	9
chr3:56079859-56091120	7
chr3:56085242-56091120	5
chr3:57769040-57802537	5
chr3:57769040-57807127	6
chr3:57802447-57833815	9
chr3:59031546-59042413	3
chr3:59031546-59093695	14
chr3:59037560-59093695	13
chr3:59068242-59093695	11
chr3:59071815-59093695	10
chr3:59082953-59093695	5
chr3:63767457-63784137	4
chr3:63943222-63954004	6
chr3:66994517-66996590	2
chr3:66994517-67082709	3
chr3:68494574-68495257	1
chr3:68616440-68621066	4
chr3:68927727-68935921	3
chr3:69101052-69102248	4
chr3:79103963-79112302	2
chr3:79479487-79481879	2
chr3:80722032-80741198	4
chr3:80726832-80741198	3
chr3:84177632-84178178	2
chr3:84863964-84904079	5
chr3:84903501-84904079	1
chr3:86291427-86328356	18
chr3:86291427-86445473	33
chr3:86351829-86417996	11
chr3:86532085-86542711	3
chr3:88346445-88349444	4
chr3:88965812-88966328	1
chr3:88965812-88985790	2
chr3:88965812-89007877	4
chr3:89001773-89007877	2
chr3:89001773-89026506	4
chr3:89007142-89007877	1
chr3:90341656-90341994	1
chr3:94519048-94531389	5
chr3:94528912-94562000	3
chr3:95991444-95992278	2
chr3:96019609-96042928	7
chr3:96041338-96042928	3
chr3:96754335-96775841	3
chr3:97792739-97796808	4
chr3:97841634-97843714	2
chr3:100169936-100171037	2
chr3:100578476-100591948	4
chr3:100578476-100620152	6
chr3:100578476-100656274	11
chr3:100632504-100656274	5
chr3:103060201-103062533	2
chr3:103310309-103311513	3
chr3:103330080-103331807	2
chr3:104463859-104479850	5
chr3:104465487-104479850	4
chr3:106531137-106539603	3
chr3:108794802-108797466	2
chr3:109525869-109528384	3
chr3:110135263-110136030	1
chr3:115978644-115993039	6
chr3:116618256-116621508	6
chr3:116645366-116651499	4
chr3:116647782-116651499	3
chr3:117829577-117840038	5
chr3:118797348-118811267	3
chr3:121228310-121235764	5
chr3:122747889-122748477	1
chr3:122781567-122818067	6
chr3:122794260-122818067	5
chr3:122947361-122969249	13
chr3:123601441-123628113	5
chr3:123601441-123634340	6
chr3:123601441-123672477	7
chr3:123627959-123672477	3
chr3:123671341-123672477	1
chr3:131579311-131585166	5
chr3:131599865-131607463	4
chr3:132705513-132774596	20
chr3:132705513-132815349	22
chr3:132751187-132774596	3
chr3:133062566-133085025	4
chr3:133320936-133330512	4
chr3:133320936-133348190	6
chr3:133485512-133488717	1
chr3:135655500-135669339	5
chr3:136797726-136797926	1
chr3:136797726-136881540	5
chr3:136797726-136890530	7
chr3:138546321-138555491	6
chr3:139015546-139050588	3
chr3:141677987-141733941	3
chr3:141856349-141880516	8
chr3:144193896-144194503	2
chr3:146737934-146748047	4
chr3:152297117-152322476	4
chr3:152420015-152428832	3
chr3:152738186-152766523	8
chr3:152747601-152766523	2
chr3:153411462-153411871	1
chr3:158084456-158135409	5
chr3:158104428-158135409	4
chr3:158104428-158148699	5
chr3:158127215-158135409	2
chr3:158198117-158209764	3
chr3:158240449-158452789	8
chr3:158288980-158353467	5
chr4:6822905-6842426	2
chr4:8577955-8582493	3
chr4:8751324-8753148	1
chr4:8751324-8785763	2
chr4:9281388-9282012	1
chr4:9281388-9350821	2
chr4:9508627-9532065	5
chr4:9583812-9610938	10
chr4:9630773-9639347	4
chr4:11285054-11304390	10
chr4:13835633-13846957	4
chr4:13835633-13866032	7
chr4:16151917-16158430	3
chr4:17987572-18011795	3
chr4:21936633-21948888	2
chr4:21982386-21993632	2
chr4:21982386-21993820	2
chr4:22375661-22403745	6
chr4:28870557-28871996	2
chr4:33320519-33331082	5
chr4:33320519-33379437	11
chr4:33320519-33404253	12
chr4:33379369-33443667	4
chr4:34839332-34839986	3
chr4:36259857-36437586	3
chr4:41227199-41229848	2
chr4:43087903-43115160	6
chr4:44018813-44025560	3
chr4:44133640-44137661	3
chr4:44152360-44152553	1
chr4:44893533-44895989	3
chr4:46460090-46468787	3
chr4:46718786-46749582	6
chr4:48604581-48617331	4
chr4:48604581-48639045	6
chr4:48604581-48650418	7
chr4:48636840-48650418	3
chr4:49770419-49793032	2
chr4:53481464-53491530	2
chr4:53481464-53517681	3
chr4:55366777-55370472	3
chr4:56762841-56771078	4
chr4:56899026-56910247	6
chr4:56906215-56912130	3
chr4:58832704-58841605	6
chr4:58861525-58885498	8
chr4:59514274-59524476	4
chr4:65644698-65651987	3
chr4:66185124-66185508	1
chr4:68792825-68798924	2
chr4:70298820-70307289	4
chr4:74280897-74315649	5
chr4:74306965-74315649	3
chr4:74348400-74359528	3
chr4:76039281-76059829	3
chr4:76102955-76133332	4
chr4:82327729-82498769	7
chr4:82350389-82383661	4
chr4:82350389-82498769	5
chr4:82820330-82854115	6
chr4:82835446-82854115	5
chr4:83535790-83558030	5
chr4:84971131-84979521	3
chr4:84971131-85006524	7
chr4:87028246-87076157	5
chr4:87073188-87076157	2
chr4:87782287-87794011	5
chr4:87840682-87841389	1
chr4:88121270-88129052	4
chr4:88121270-88154741	5
chr4:88174613-88186082	4
chr4:88196759-88197016	1
chr4:88274098-88279303	3
chr4:88296984-88309913	3
chr4:99055322-99083182	12
chr4:99055322-99089621	13
chr4:99212577-99235186	9
chr4:99212577-99258703	10
chr4:99748686-99753191	4
chr4:100407813-100412140	3
chr4:101597801-101599243	3
chr4:101612862-101616865	5
chr4:102487211-102506042	4
chr4:103059618-103072843	6
chr4:103095329-103096775	2
chr4:103319022-103331379	6
chr4:104678702-104688442	6
chr4:107851308-107857320	6
chr4:108478873-108479741	1
chr4:108650184-108691791	10
chr4:108656927-108691791	9
chr4:109083089-109087485	3
chr4:109861809-109890990	3
chr4:109883636-109890990	2
chr4:109883636-109935698	5
chr4:111448506-111454298	2
chr4:116256168-116272864	4
[truncated: 988 more rows]
