# Supplementary material for: Transcriptomic Analysis of High Fat Diet Fed Mouse Brain Cortex
Source: Front Genet. 2019 Feb 19;10:83. doi: 10.3389/fgene.2019.00083 (PMC6389608; doi:10.3389/fgene.2019.00083)
Supplement: TABLE S8 — Information of antibodies for western blot and primer sequences for PCR. [file Table_8.XLSX]

## Sheet: Sheet1
Supplementary Table S8. Information of antibodies for western blot and primer sequences for PCR
Primary antibodies
Antibody	Cat # (Company)
Cd38 (H-11)	sc-374650 (Santa Cruz)
Mog (D-2)	sc-376138 (Santa Cruz)
β-actin (C4)	sc-47778 (Santa Cruz)
p-Insulin receptor β (10C3)	sc-81500 (Santa Cruz)
p-Gsk3β (S9)	9323s (Cell signaling)
Psd-95 (D74D3)	3409s (Cell signaling)
p-Irs1 (Tyr612)	44-816G (Invitrogen)
Synaptophysin	MAB368 (Millipore)
NR2C	NB300-107 (Novus)
β-amyloid 1-16 (6E10)	SIG-39320-200 (COVANCE)
App	ab15272 (Abcam)
Secondary antibodies
Antibody	Cat # (Company)
Goat anti-mouse IgG-HRP	sc-2005 (Santa Cruz)
Mouse anti-Rabbit IgG-HRP	sc-2357 (Santa Cruz)
Primer sequences for lncRNAs amplification
RP23-143A14.3 forward	AGGTATCGCTGCCTAAGGTG
RP23-143A14.3 reverse	CCATCGGTTCACCACTCATG
RP24-131B6.1 forward	CACAGACTGAATCCAGCTGAG
RP24-131B6.1 reverse	GCTGGTTCTCAGATCTGTTCC
RP24-209I7.2 forward	CCAGTGCATGGATCTCAGCA
RP24-209I7.2 reverse	CACATTGGAGGGAGGGATGTT
Miat forward	CATCTCTGCACTCTCATCGC
Miat reverse	GCAGGACTGTTGTGCCAAAG
AC133954.1 forward	GGTACCCTGCCAATCTCACT
AC133954.1 reverse	GATCTCAGTGCCTTGCCTTG
RP23-103O7.2 forward	GAGATGCCCAGAGCCCTTAT
RP23-103O7.2 reverse	TGGGTACCATCTCCATCCTTG
Gapdh forward	AATGTGTCCGTCGTGGATCT
Gapdh reverse	AGACAACCTGGTCCTCAGTG
Primer sequences for circRNAs amplification
circTshz2-2 forward	GGAGCCACTGTCTTCTTCTTCCTC
circTshz2-2 reverse	CTCACCTGGGCTTCCAAATGAAGG
circPlekha5-1 forward	GGTCTATCTTGCCCGTCCTTCTGA
circPlekha5-1 reverse	GCTGCTAATAAAGCTGAGACGGC
circSorl1 forward	ACTGGGCTGCTCTCATAGGCTTC
circSorl1 reverse	GGTGACCATGGAGGCATCATCATG
circMpped1 forward	GATGATGAGTCGGCCATGTTGGTG
circMpped1 reverse	GATCCCATTCAAATGCCCTACGGC
circSatb1 forward	AGGCACTCCCTGCATCTTTCCAC
circSatb1 reverse	GCGTGCTAAAGTGTCCCAAGCAC
